# Supplementary material for: Integrate single-cell and transcriptome analyses to explore the prognostic genes related to TRPM4 in bladder cancer
Source: Front Bioeng Biotechnol. 2026 Apr 13;14:1773551. doi: 10.3389/fbioe.2026.1773551 (PMC13111456; doi:10.3389/fbioe.2026.1773551)
Supplement: Supplementary file 1 [file Table2.xlsx]

## Sheet: 02_DEGs_TCGA_diffSig
baseMean	log2FoldChange	lfcSE	stat	pvalue	padj	Gene	Reg
274662.400218027	-0.60491	0.15829678209695	-3.82137	0.000132714471935863	0.000491914850141777	ACTB	Down
163831.716368773	-0.996735	0.142596164694425	-6.98992	2.75052120819936e-12	4.80510865409771e-11	EEF1A1	Down
149693.150958902	0.976048032826662	0.259031099342169	3.7680727731358	0.000164512747693398	0.000595823794599325	PABPC1	Up
90938.7806693432	-0.62449	0.136130999438726	-4.58742	4.48759238791942e-06	2.36083056362193e-05	EEF2	Down
125034.766971755	0.850206946431467	0.298174401268881	2.85137470826943	0.00435306378574582	0.0105926458849463	S100A6	Up
82044.6360225813	0.554105851238458	0.186725298718621	2.96749211296455	0.00300239985367516	0.00768146456070138	PKM	Up
77794.6580141705	0.895450379508009	0.179037571595035	5.00146629297134	5.68959155922868e-07	3.6305946414127e-06	ENO1	Up
87498.5409240362	1.18629213886659	0.305072732633109	3.88855512791197	0.000100842766714943	0.000385668391992423	KRT8	Up
69783.1877146077	0.971115332754362	0.231975272562471	4.18628814195203	2.83553347931774e-05	0.00012415681172926	TMSB10	Up
58050.8771681885	-0.51237	0.152751183383476	-3.35428	0.000795719541721168	0.00240007029596612	RPS4X	Down
63896.7192195582	0.979789134161181	0.215537786361891	4.54578823833749	5.47300415743306e-06	2.8215225775987e-05	S100A11	Up
65974.4959062203	0.746244828363428	0.248140718633843	3.00734531789838	0.00263540207177051	0.00686680393485947	HLA-C	Up
53236.5450725539	1.01323497270745	0.214313713361006	4.72781212558565	2.26952028296316e-06	1.26701768465215e-05	TAGLN2	Up
44404.9215628346	0.760939846490052	0.136981932588847	5.55503804121397	2.77551308473871e-08	2.30686495974827e-07	CFL1	Up
42783.3404284944	1.02779752152982	0.12677760345196	8.10709063386957	5.18461881209148e-16	1.65532364072948e-14	CALR	Up
41815.2583967263	-0.514342	0.142442270082605	-3.61088	0.000305158447893331	0.00102744075237976	RPL5	Down
38839.7974883657	0.87730315409569	0.152683953509184	5.74587658972899	9.14459868572576e-09	8.41230394745503e-08	TUBB	Up
36316.2912722434	0.75758260571015	0.136782615914581	5.53858836990841	3.04919378660442e-08	2.51402362156459e-07	HSP90B1	Up
69317.1292472074	-3.32823	0.319072019255931	-10.431	1.79032411160065e-25	3.56486256974418e-23	FLNA	Down
34676.8443001553	-0.831015	0.118739914459704	-6.99862	2.5849938552947e-12	4.5546066805278e-11	UBC	Down
40327.0780797194	0.904429440367332	0.219894712964292	4.11301130516129	3.90531253067524e-05	0.000165413031662955	LGALS3BP	Up
34687.6919493969	0.825135911901274	0.130827889765603	6.3070337171961	2.84433885387249e-10	3.49280284456305e-09	P4HB	Up
33023.2604296701	0.61064089542639	0.139782773594404	4.36849891960389	1.25103436077855e-05	5.9554381215674e-05	HSPA5	Up
39346.3235571562	-1.60605	0.245034790851803	-6.55437	5.58781094868431e-11	7.89886130898749e-10	AHNAK	Down
31667.9340297815	0.66858914453528	0.151084201375344	4.42527503504008	9.6319486952833e-06	4.71489362778895e-05	TPI1	Up
31935.0546073163	-1.01028	0.176851109050603	-5.7126	1.11261955236322e-08	1.00406865841433e-07	LMNA	Down
30747.3575341176	-0.837778	0.166188633970597	-5.04113	4.62794183711347e-07	2.99860836038024e-06	MYL6	Down
28475.448089946	-0.573394	0.115127743757196	-4.9805	6.34205909735043e-07	3.98649865460744e-06	EIF1	Down
42965.6545198209	1.62580446305384	0.310232108448871	5.24060669020592	1.60049519344177e-07	1.14698026285428e-06	KRT18	Up
28800.8890303859	-0.516585	0.145843364921662	-3.54205	0.00039702966646321	0.00129658006210683	RPL10A	Down
54224.3260454886	1.46215692424968	0.376938228680904	3.87903590826141	0.000104871275037096	0.000399179089647882	IGFBP3	Up
70944.9486290962	1.62645975585793	0.437332375271315	3.7190472231764	0.000199975666462364	0.0007085304370287	KRT7	Up
26677.7171023821	0.875192184775163	0.123799204335494	7.06944918970084	1.55549873432381e-12	2.82954082143501e-11	PDIA3	Up
25911.6458689781	-0.884398	0.106233007230141	-8.32508	8.42713889986783e-17	3.13991465086021e-15	CSDE1	Down
26097.586873201	0.642761355765224	0.138729449726191	4.63320049948901	3.6005551630733e-06	1.92813998004024e-05	MYL12B	Up
25544.3375678279	-0.525498	0.166574467180934	-3.15473	0.00160645751787002	0.00444071955753352	TPM4	Down
24359.3503684699	-0.876502	0.171842788134413	-5.10061	3.38566509504315e-07	2.26420174178436e-06	EZR	Down
21858.6807996628	0.650492461329432	0.117649961959802	5.52904948283525	3.21970525575623e-08	2.64518642085599e-07	PPIA	Up
26496.3686801868	1.05025966737243	0.231886619706749	4.52919477933062	5.92088978886907e-06	3.03300240968955e-05	MMP14	Up
22469.6943609567	0.554568124952831	0.152383656342427	3.63928874174433	0.000273392117679789	0.000933728372407661	PLXNB2	Up
40612.846312683	-1.04583	0.36718305465613	-2.84825	0.00439597683461293	0.0106858360492731	FBLN1	Down
20988.7214261251	0.519071100005128	0.10944096297262	4.74293249900395	2.10646474309367e-06	1.18491841168313e-05	GANAB	Up
23360.6829453128	0.634717359225938	0.188326493301511	3.37030307366131	0.00075085551923759	0.00228201912116227	PGK1	Up
21476.3982358884	0.82222732654885	0.134245627584849	6.12479781532675	9.07988304858339e-10	1.01412107535384e-08	RPN2	Up
22091.9889999465	-0.88218	0.155251146142567	-5.68228	1.3291345781559e-08	1.18217647061917e-07	CD81	Down
20448.5306137202	0.753400561358847	0.100202114001047	7.51880904779089	5.52774492533075e-14	1.26062537595166e-12	SEC61A1	Up
21456.1072309314	0.641390978958443	0.151291166380657	4.23944764458137	2.2407044352848e-05	0.000100638769664332	BCAP31	Up
36279.1591915904	-0.890354	0.351004947438493	-2.53659	0.0111939507055143	0.0241539943095682	CLDN4	Down
23804.1705475943	-0.762629	0.213206004784634	-3.57696	0.000347616836312206	0.00115072731048077	GLUL	Down
28339.0655732216	0.995280796270965	0.284032859450729	3.50410441311498	0.000458145686739832	0.00147213982770228	ITGB4	Up
21967.8615433226	-0.532782	0.176770026518536	-3.01398	0.00257843928987515	0.00673734143783097	RPL9	Down
21931.5105402349	-1.04718	0.169642308034899	-6.17286	6.70639723240292e-10	7.72320049438043e-09	MCL1	Down
20061.3	0.564115940037308	0.134328594329125	4.19952239398218	2.67478576656822e-05	0.000117988763280872	TRIM28	Up
19531.1056451527	0.873192840077096	0.111145115090762	7.85633124194472	3.95548180152565e-15	1.07243941435801e-13	RPN1	Up
19943.1630737797	0.833600450685122	0.135961599208355	6.13114626143568	8.72481467175445e-10	9.81568153654611e-09	HDGF	Up
18480.4669878029	0.543949779850244	0.111926232343095	4.85989538344184	1.17447799770231e-06	6.97753723498601e-06	PRKCSH	Up
18754.9132924225	0.827229040776929	0.13099687486842	6.31487614958632	2.70377919279341e-10	3.33346092491001e-09	TPM3	Up
23287.7762703126	-1.00419	0.249255322285132	-4.02874	5.60763337202672e-05	0.000228777604721725	TXNIP	Down
20150.1279164975	-2.00506	0.15773274352568	-12.7118	5.08776725670146e-37	7.8512728382998e-34	DSTN	Down
19799.3949048994	-1.12473	0.177497869118523	-6.3366	2.34885084644371e-10	2.93495411433499e-09	ZFP36L1	Down
26574.1803879475	1.32811113730637	0.300848892218752	4.41454554647549	1.01222403933195e-05	4.92624566632039e-05	SERINC2	Up
26943.977293187	1.20732948346397	0.306560061000359	3.93831303244213	8.20564978245338e-05	0.000320845064762398	TNFAIP2	Up
20682.5339723551	0.790884272852352	0.212938616199514	3.71414207046095	0.000203894229891504	0.000720281066221072	PPDPF	Up
19077.0021744495	0.68960623678379	0.175588674771393	3.92739587380348	8.58705776391842e-05	0.000334205833695337	SHISA5	Up
17655.3766349936	0.573454926504724	0.120273894302284	4.76790852937267	1.8614825915628e-06	1.05739063283926e-05	CCT3	Up
19910.3389967991	1.54629171931655	0.19408798730186	7.96696251433448	1.62621966591113e-15	4.73495845492805e-14	AGRN	Up
16902.1659165574	0.611395374378884	0.107297917994846	5.6981103250135	1.21142651875427e-08	1.08530219033825e-07	ILF3	Up
34004.6481776146	-1.37149	0.380018840200392	-3.609	0.000307376136736627	0.00103424745050935	COL6A2	Down
18263.9068076236	0.504872755083671	0.188763845260387	2.67462635329997	0.00748125787765392	0.016986014391662	SLC38A2	Up
22232.7115662179	-2.46116	0.234186144953814	-10.5094	7.81695398864293e-26	1.62645341529988e-23	GSN	Down
19533.7213605707	1.4364727986681	0.218687638214998	6.56860538800031	5.07886808104334e-11	7.2290914008271e-10	FASN	Up
15909.6479347179	0.672135063385959	0.0804427071023963	8.35545057590357	6.51834224131678e-17	2.47857621405963e-15	PTBP1	Up
17102.1637464367	0.633400480346219	0.161747837683534	3.91597494852136	9.00395979391945e-05	0.000348308601344893	EIF5A	Up
22385.4469930613	0.839736782860928	0.286429228482671	2.93174264131264	0.00337065943184788	0.00847608247677337	CDH1	Up
30868.5719276243	0.89849680191723	0.378059892061792	2.3766	0.0174730667806708	0.0356586125903088	CD24	Up
16523.1333226788	-0.527703	0.154010702108774	-3.4264	0.000611633826565648	0.00190420901149002	RPS13	Down
17452.3518518726	0.580319112554432	0.200860240177276	2.88916866793674	0.00386261828107286	0.00954354922828959	DDR1	Up
26725.7550729675	1.32779465346543	0.347202782858234	3.82426270473639	0.00013116400352562	0.000486557495450207	ERBB2	Up
19876.5735277754	-0.765345	0.262482697105847	-2.91579	0.00354785947407696	0.00885912375147749	COL4A2	Down
15412.7051195224	0.535945725320129	0.135750602378117	3.9480172900251	7.88011146653195e-05	0.000309413225642304	ERGIC3	Up
16637.6428672113	0.812590714542695	0.186489049937782	4.35731060249273	1.31670351479808e-05	6.23598866675981e-05	TAPBP	Up
23203.8085637594	1.14573719571305	0.314250096486677	3.6459406330258	0.000266415481469079	0.000911919017716157	ITGA3	Up
15700.7665340084	1.37060453454201	0.150635997260832	9.09878488186828	9.13480756361788e-20	6.01987069263615e-18	PDIA4	Up
15013.1350169765	-0.772723	0.122973781378338	-6.28364	3.30729832824605e-10	4.01603609458756e-09	CALM1	Down
16017.9286881102	-0.675492	0.191866367071652	-3.52064	0.000430507085126501	0.00139275510174223	NOP53	Down
17467.9538687565	1.14263877592088	0.232048317070411	4.92414161992896	8.47314584700006e-07	5.18182677657685e-06	HMGA1	Up
24613.2118055353	1.10608761065206	0.347629349718684	3.18180156982474	0.00146362058726618	0.00409849176394907	APOL1	Up
14064.5889007884	0.614114952047465	0.118338665917708	5.18946996136085	2.10893519975228e-07	1.47985077790878e-06	KDELR2	Up
14039.0771664678	0.833173510319338	0.12069066750651	6.9033797519961	5.07796424365411e-12	8.54852198763516e-11	DDOST	Up
14097.4938015722	-0.797697	0.124136937393168	-6.42594	1.31057102170044e-10	1.71634753747163e-09	CCNI	Down
13998.798269853	-0.885102	0.117229645600936	-7.55016	4.34732413354879e-14	1.00389456188843e-12	DDX3X	Down
17358.5529445723	1.14421201711643	0.246107642928165	4.64923398356389	3.33170081867828e-06	1.79977933956489e-05	SPINT1	Up
14247.7823123786	0.724247126092249	0.145675001842668	4.97166375102882	6.63807625982163e-07	4.15143181963448e-06	PSMB4	Up
15758.7797340978	-2.09833	0.174495130796737	-12.0251	2.62149798092486e-33	2.31166188622698e-30	TLN1	Down
13786.603577104	0.523902671645766	0.134154010732171	3.90523301380606	9.41346363958597e-05	0.000362861198330252	EIF3B	Up
26763.6767130989	-1.04655	0.378366895846056	-2.76598	0.00567523144848953	0.0133469565612305	COL6A3	Down
25692.4359185989	-0.968505	0.370132702040578	-2.61664	0.00887995685860791	0.0197382116321812	COL6A1	Down
13218.4105025655	0.545663688038458	0.105759374413671	5.1594829400572	2.47632786075769e-07	1.70661106533349e-06	TMED2	Up
16196.6581500057	-1.72322	0.214643989634419	-8.02825	9.88720046107814e-16	3.01632912913089e-14	JUNB	Down
15125.9470615826	0.649826448947749	0.201938302827418	3.21794548062092	0.00129112356790298	0.00367491949437865	SERPINH1	Up
21772.3157411445	1.80421388689779	0.331177570524671	5.44787463728129	5.09752649195669e-08	4.00662120450145e-07	SCD	Up
14944.2871749492	0.715242778409814	0.204587544757731	3.49602308027496	0.000472247850436415	0.00151220572270129	MGAT1	Up
12931.9587691377	0.767156430926171	0.111381080004676	6.8876727617829	5.67124804938346e-12	9.46127670076423e-11	KDELR1	Up
14179.0624654397	-0.905836	0.177211464192726	-5.11161	3.19421703518143e-07	2.14546648739535e-06	FOSL2	Down
14622.5061852721	0.753473622864733	0.199781290735777	3.77149241598027	0.000162274090827586	0.000588406425287886	KIAA1522	Up
22198.9877604858	-2.3152	0.321882273666157	-7.1927	6.35231968258174e-13	1.22789411150364e-11	A2M	Down
13135.5148897687	-0.87764	0.132528945460252	-6.62225	3.53760142362808e-11	5.17451051838426e-10	MAP4	Down
13110.8704941003	0.517184575948866	0.14131844823409	3.65971026721271	0.000252500580228671	0.000871051740811203	PSMD2	Up
12825.1157491644	0.763756984407666	0.13323355080724	5.73246738362963	9.89800727535958e-09	9.04249130365608e-08	RALY	Up
12651.0384383856	-0.979728	0.115910864670104	-8.45242	2.85319741117523e-17	1.17673740891187e-15	PPP1CB	Down
15353.9460140108	0.968472751719793	0.236766432598809	4.09041408906486	4.30603694790192e-05	0.000180650639332233	ST14	Up
12523.6881188682	0.531043065815491	0.120766695974037	4.39726417562716	1.09623888175809e-05	5.29615225995206e-05	FKBP1A	Up
13176.9364324979	0.931803557217982	0.160249363185333	5.81470989148534	6.07391310229856e-09	5.78881743841301e-08	SYNGR2	Up
15214.0639706066	0.997977903747674	0.242331062519019	4.1182417696425	3.81774051703632e-05	0.000161963158979332	CAPG	Up
13596.5068267413	0.667701526621225	0.193287327473313	3.45445061168542	0.000551415201747521	0.00173510734170953	GPX1	Up
24135.4986842628	-3.11122	0.333410780865646	-9.33148	1.04405085111667e-20	7.95626899628741e-19	FOS	Down
14610.9661554703	1.08410536388761	0.230360025970718	4.70613492648858	2.52457460965427e-06	1.39677539950934e-05	LSR	Up
12684.3455344779	0.961188219334731	0.155737432688135	6.17185093361281	6.74951220015724e-10	7.7631967032616e-09	ARL6IP1	Up
12323.1	-0.579308	0.143498359514134	-4.03704	5.41305885960997e-05	0.000221865922891229	IQGAP1	Down
12280.2690404753	0.610904846322964	0.144057037127895	4.24071505636061	2.22808841861142e-05	0.000100120702101059	SNRNP70	Up
18481.539104838	1.74220282765978	0.316093663508548	5.51166641027167	3.55452135259207e-08	2.89203103722759e-07	TINAGL1	Up
11894.8361765263	0.704454136236233	0.131623254501755	5.35204921731245	8.69637366410277e-08	6.5596516298108e-07	VDAC1	Up
16591.5797812375	-0.982869	0.288911243075936	-3.40198	0.000669007040518105	0.00206202935690983	SOD2	Down
15288.1601609842	-1.5155	0.255413533424042	-5.93353	2.9648621353234e-09	2.98874888524326e-08	ACTN1	Down
11451.1111090733	0.85477133360377	0.105004493224975	8.1403310215726	3.94198647190883e-16	1.296584466906e-14	COPG1	Up
19380.0525446748	1.53817358410473	0.336747665672795	4.56773347197992	4.93026383293083e-06	2.57106802754754e-05	LY6E	Up
16019.9777092662	0.64683665158728	0.285023954655254	2.26941153900433	0.0232433111338087	0.0458162646347373	NECTIN1	Up
13353.8981730464	-0.833728	0.211860648220195	-3.93527	8.31042564457934e-05	0.000324393891412985	ITGB1	Down
11882.0329783243	-0.603242	0.146228643807154	-4.12534	3.70194979483898e-05	0.000157483818747595	SPTAN1	Down
18302.3638648621	-0.947694	0.324085907381964	-2.92421	0.00345336814514432	0.00865820082748206	TIMP3	Down
22232.3261381597	-1.52503	0.368112320063902	-4.14284	3.43029817936396e-05	0.000147076317864001	ANXA1	Down
11435.7977425878	0.696621825349731	0.124458189780952	5.59723571888515	2.17796494074668e-08	1.84846326367555e-07	APH1A	Up
12545.6907898145	-0.678713	0.189768938363012	-3.57652	0.000348195810583501	0.00115223195503668	SPTBN1	Down
11728.4860501565	0.774695441859473	0.149827183394096	5.17059337504706	2.33351836625043e-07	1.61782452662768e-06	LASP1	Up
13766.1093863118	1.67772372392999	0.22951359218867	7.30991	2.6732118910974e-13	5.46989367948526e-12	STMN1	Up
13141.9879290758	0.963515590504951	0.215466902633612	4.47175681614243	7.75796196981034e-06	3.86603713016544e-05	RNF213	Up
14391.3232123118	-0.76325	0.254429617181639	-2.99985	0.00270116678638162	0.00701348942094992	BHLHE40	Down
11355.361070746	0.667598814116618	0.130373313239991	5.12067076862352	3.04450774367814e-07	2.05459892118921e-06	ATP6AP1	Up
11274.8877447076	0.570166039919718	0.127779871801214	4.46209588319764	8.11618924322201e-06	4.0293724505626e-05	TMED9	Up
19676.3189973387	1.23721087128903	0.350095199086278	3.53392698476887	0.000409434168462373	0.00133202774623792	BGN	Up
15619.6135041154	1.52711077422618	0.284185076362652	5.37364872839914	7.71591049664945e-08	5.87513283622346e-07	MDK	Up
13301.4473427829	0.793274849654222	0.228523807873465	3.47130067994256	0.000517943686325116	0.00164121854609317	H1-0	Up
11453.3266124883	0.626779831316827	0.152033490193165	4.12264317895008	3.74549655852196e-05	0.000159117011403326	CCT6A	Up
12836.1345790816	0.752473902700479	0.21674241268463	3.47174276312668	0.000517091563609808	0.00163879883192306	F11R	Up
12622.9711753436	0.708035422449591	0.209503703043459	3.37958428497428	0.00072595544295546	0.00221543224994219	NOTCH3	Up
19672.443657532	-0.985483	0.354837247817518	-2.77728	0.0054815818884319	0.0129557030516888	MMP2	Down
11001.4598984893	0.727952619726046	0.130622372742071	5.57295511055731	2.50454122599994e-08	2.09765239362582e-07	ILF2	Up
11442.7112399526	-0.511825	0.162854339360148	-3.14284	0.00167317922530399	0.00460111863590425	RPL21	Down
17845.7872356422	-3.40396	0.260348046122993	-13.0746	4.59736917386193e-39	1.239853177261e-35	CSRP1	Down
10875.2113145937	-0.820244	0.124869747634865	-6.56879	5.07243612639257e-11	7.22549016834904e-10	EIF4B	Down
11088.5698232481	0.502659751781199	0.148945879368579	3.37478118838941	0.000738744030071621	0.00224927029741307	AP1B1	Up
11345.7884547361	0.662428007305914	0.164074130041539	4.03737022489899	5.40537288911556e-05	0.00022159994500917	GIPC1	Up
10512.6550138365	-0.917092	0.101418817230924	-9.04263	1.52953652925475e-19	9.56890454349309e-18	ADD1	Down
11212.8540758053	-0.643616	0.167526233588926	-3.84188	0.000122095213989056	0.000456574954089122	SELENOW	Down
10852.6511428081	-0.719401	0.145825079445317	-4.93332	8.08454417071884e-07	4.96878821617562e-06	MYO1C	Down
10620.5932529357	0.889929218976181	0.136323513068437	6.52806840834144	6.66232692270739e-11	9.29713413373741e-10	HM13	Up
10270.2137307415	0.924699317980696	0.106331122371676	8.69641265281152	3.4254111691199e-18	1.65186885494172e-16	CBX3	Up
16635.4338966612	-2.92207	0.279269337137359	-10.4633	1.27389665547331e-25	2.56413242022335e-23	ZFP36	Down
10613.8253019358	0.731211200122468	0.143153583446009	5.10787912199383	3.25794951038007e-07	2.18510355064173e-06	ARPC3	Up
11559.4767218016	0.9188462004754	0.196866931409154	4.66734658735416	3.05114407943525e-06	1.66326423500094e-05	ADAM10	Up
14358.1875717101	0.84825047266714	0.286460252562789	2.96114544715489	0.00306497159042777	0.00780703492593419	STAT1	Up
12677.6836106513	0.703535832508038	0.245059389833174	2.87087890403619	0.00409332300569923	0.0100397556847071	PGD	Up
10108.6883789186	0.560209520069526	0.109083492833666	5.13560306437706	2.81240698881478e-07	1.91189987587636e-06	ARPC5	Up
11149.0519811403	0.522628979068828	0.184484336630977	2.83291789760038	0.00461252313103177	0.0111217061641206	DAP	Up
12729.681458419	-1.06605	0.243006083423227	-4.38694	1.14956306855627e-05	5.53212289592645e-05	LRP1	Down
11832.2328274208	-0.556578	0.216566228157174	-2.57001	0.0101694688996701	0.0222125766789445	CD59	Down
12334.0771828542	1.37280202849524	0.232240133228728	5.9111317643932	3.39765100472515e-09	3.39178982778977e-08	MARCKSL1	Up
11753.8342839873	0.592629879601504	0.21685362951928	2.73285663198371	0.00627876561668189	0.0145976373747288	CTSZ	Up
10315.9662994483	-0.66339	0.139264848690834	-4.76351	1.90251716391685e-06	1.07937539342562e-05	EIF3A	Down
10420.8066751759	0.8843101264109	0.146496816578347	6.0363777661883	1.57612038142957e-09	1.67162641599729e-08	SLC39A7	Up
10673.0276212684	0.609703418624465	0.166597679860495	3.65973535246719	0.000252475864035894	0.000871051740811203	TRAM1	Up
11125.147887399	1.37756679237134	0.185771323815398	7.41538986792293	1.21267540910505e-13	2.63881589022413e-12	JPT1	Up
11166.9349438804	1.13636782976129	0.19052838776293	5.96429667570194	2.45689988841526e-09	2.5094799853102e-08	MBOAT7	Up
10880.6378130926	0.527650590773605	0.181415787685619	2.90851528141523	0.00363149427895913	0.00903992620752321	PRKDC	Up
11742.7324846004	0.907339890348195	0.218946314695246	4.14412040509168	3.41120490171343e-05	0.000146427196035997	ADGRG1	Up
10238.7806913219	1.03826421819808	0.137524849684683	7.54964808599038	4.36435896951157e-14	1.00598022129152e-12	SLC25A39	Up
10098.7669415766	0.634411739006953	0.131390583132925	4.82844145965264	1.37605772842574e-06	8.04859033954132e-06	PSMA7	Up
11272.4921908484	-0.551003	0.201854776793683	-2.7297	0.00633924378552015	0.0147131650535782	MYOF	Down
12859.723623204	-1.56807	0.248488771338484	-6.31043	2.78253811207743e-10	3.42600005049534e-09	CDKN1A	Down
10193.5466466354	0.74019936406278	0.142763070942835	5.18480976329775	2.16235469266067e-07	1.51103713957322e-06	LTBR	Up
9866.16148630404	0.649586077222171	0.120166076455531	5.40573593132631	6.45428291103319e-08	4.99458466136702e-07	SMARCA4	Up
14866.3913161136	1.43145991734143	0.307928177308995	4.64868116276677	3.34064134824813e-06	1.80250572514157e-05	FSCN1	Up
10662.0748058304	0.983682343213592	0.178308715723911	5.51673730148278	3.45351065507099e-08	2.81727358196496e-07	CCT5	Up
10512.3	-0.605839	0.172691395987179	-3.50822	0.000451120582138919	0.00145309635415698	CIRBP	Down
9824.31954172582	0.636907271814167	0.124934895600227	5.09791334722186	3.43417945107278e-07	2.29250667177238e-06	STIP1	Up
12523.5968510444	-2.21338	0.22530286251335	-9.82402	8.87285938910966e-23	1.12539459018858e-20	RHOB	Down
9938.41176832166	0.52139336439397	0.142172805463688	3.66732134667721	0.000245104686952788	0.00084885891022849	GRINA	Up
9755.79997073052	0.851724738262726	0.124655872852472	6.83260819384519	8.33844721480412e-12	1.34739411451782e-10	AUP1	Up
9755.48866835448	-0.751207	0.129083886027943	-5.81953	5.90141299305585e-09	5.63892496415936e-08	CYB5R3	Down
10442.3948860631	0.594362980933164	0.181233626891608	3.2795402880098	0.0010397636306234	0.0030440702924787	SH3BGRL3	Up
9959.81788098241	0.513215572967465	0.153305468384956	3.34766644904511	0.000814950322906878	0.00244908310282207	SNRPD2	Up
15168.2344757346	-2.23831	0.30191228823428	-7.41376	1.22765136636851e-13	2.66201967241359e-12	BTG2	Down
10475.7090803204	-0.689081	0.184550135680438	-3.73384	0.000188582390981296	0.000672708024177261	CAST	Down
14022.002577316	0.93992659024067	0.30168548226582	3.11558442647394	0.00183580788531555	0.00499199565642781	DHCR24	Up
11305.9068783024	0.848653860803081	0.223400713635018	3.79879655259102	0.000145400382400573	0.000534231008193216	GALNT1	Up
9930.92710606711	-0.5396	0.154262687450566	-3.49793	0.000468882437609158	0.00150321673983877	LRP10	Down
9631.80866811135	0.735534548506269	0.134613716208788	5.46404	4.65422124829983e-08	3.69583486603843e-07	PPP1CA	Up
9649.71644819448	0.551310766094813	0.138779447338334	3.97256781654966	7.11019841522951e-05	0.000282122678922691	SSR2	Up
9597.42965075566	0.57734890318937	0.137376823594918	4.2026659816491	2.63789691067809e-05	0.00011658371119794	RANGAP1	Up
32388.4200440624	-1.47585	0.479987003582803	-3.07477	0.0021066229994239	0.00563083786133543	AQP3	Down
9137.95170275922	0.52891961885174	0.0959595343541719	5.51190272453365	3.54975103845426e-08	2.88995477107082e-07	U2AF2	Up
11526.7867373114	-1.4576	0.229631113591075	-6.34759	2.18711009146307e-10	2.74955225211901e-09	ETS2	Down
10624.7379087775	0.900128799077018	0.20776841870565	4.33236583637021	1.47515556285982e-05	6.90170053386514e-05	SLC3A2	Up
12739.4923530879	-2.19767	0.255026023060553	-8.61742	6.8477186918382e-18	3.12330184077487e-16	JUN	Down
9063.3722658818	0.984446214292385	0.0991530923025384	9.92854777830447	3.1277749583652e-23	4.19711135355121e-21	EIF2AK1	Up
9539.53879446202	-0.625208	0.149547581208668	-4.18066	2.90659896259127e-05	0.000126914406011	HK1	Down
17992.446630204	-2.78702	0.345109393945422	-8.07575	6.70614389404674e-16	2.09770899712766e-14	THBS1	Down
9200.13630302059	1.17052377382422	0.125207501091258	9.34867131459707	8.87556446574099e-21	6.93492416778868e-19	RCC2	Up
8898.58953876575	0.549658652875221	0.10307373999867	5.33267399516415	9.67769641218356e-08	7.22336082873096e-07	MACROH2A1	Up
10662.5413842382	0.87296874319769	0.219736672720356	3.97279494765382	7.1034195644542e-05	0.000281914109503993	FAM83H	Up
10753.7890828522	-1.61206	0.209366473268401	-7.6997	1.36389910386621e-14	3.42231485167946e-13	KLF6	Down
11173.6777376792	0.837348936985044	0.247973002713115	3.37677459974863	0.0007334112383592	0.00223560647110052	CCT2	Up
9270.04023834107	-0.58609	0.141988045813201	-4.12774	3.66342416476352e-05	0.000156095924259298	STAT3	Down
22994.7863830644	-1.76881	0.423757326302253	-4.17411	2.99156296939197e-05	0.000130194507796006	CLU	Down
8927.83158057525	-0.628737	0.112500307186122	-5.58876	2.28700996503251e-08	1.93118333481405e-07	ST13	Down
10064.8580579073	0.879719045517865	0.195707035926929	4.49508134110378	6.95433579639703e-06	3.50804658887715e-05	BLCAP	Up
9122.19654045898	0.919510034020763	0.134607469922211	6.83104759752296	8.42967561060533e-12	1.35976248220548e-10	PSMD3	Up
9574.84734351547	1.11502259137887	0.167369303863553	6.66204952544878	2.7003499182667e-11	4.0294181939132e-10	PDXK	Up
12058.0528670989	-1.25818	0.26929397947711	-4.67216	2.98053261447878e-06	1.62716695032188e-05	FSTL1	Down
8793.90592006406	0.559179363534961	0.110714765323964	5.05063043667877	4.40354294277363e-07	2.87028540000993e-06	CCT8	Up
9385.99447903961	1.12864107504481	0.163571136602644	6.90000142131781	5.2002019018558e-12	8.71708578893277e-11	SNRPB	Up
10169.2058702705	0.750510641369434	0.211564283549406	3.5474354592285	0.000389001048599687	0.00127293186392808	SRC	Up
8641.24972666704	-0.512106	0.10261759619482	-4.99043	6.02461055152258e-07	3.81284135998275e-06	PRKAR1A	Down
9516.77447218973	0.88254798902955	0.177880293814446	4.96147139238578	6.9961175452883e-07	4.35915560914027e-06	SLC38A1	Up
8745.12955249296	0.629036043782966	0.121286120031129	5.18638112606389	2.14419780179263e-07	1.50288625638138e-06	PPM1G	Up
8733.7354655596	0.811872274139964	0.119423519794689	6.79826114266037	1.05889390056579e-11	1.68314139490792e-10	HMGN1	Up
10942.8024208812	1.68678270814477	0.243606412211768	6.92421308958995	4.38405584247556e-12	7.46175975100758e-11	SOX4	Up
11162.766955703	1.1166794736336	0.256029803624188	4.36152142378202	1.29161146298064e-05	6.12812223199476e-05	TFRC	Up
8771.44563391873	0.533219535413846	0.132762047495106	4.01635516681454	5.91051597382602e-05	0.000239603622599191	PRMT1	Up
9014.90500844648	-0.61412	0.152703248622737	-4.02166	5.77896463664448e-05	0.000235094172103213	SRSF5	Down
14314.8823207192	-0.892844	0.335177122296848	-2.6638	0.00772640694007168	0.0174761944199643	VIM	Down
9431.37118741606	0.521287485601688	0.183631190631986	2.83877419629869	0.00452871916187528	0.0109581630000792	SSR4	Up
9970.21967475709	0.617171795200396	0.21263052660637	2.90255498610944	0.00370132176836561	0.00919027574505154	MAGED1	Up
9078.30069620278	1.00956861029167	0.162666308099507	6.20637808828914	5.42196449816719e-10	6.35870415307537e-09	MCM7	Up
8925.04041652746	0.687333343983798	0.155604562490216	4.41717988845614	9.99970055192193e-06	4.87172993476691e-05	H2AZ1	Up
12319.6736490905	1.2851549283846	0.295030882945748	4.35600136349427	1.32459951060145e-05	6.26697336160388e-05	CTSC	Up
9422.30379963796	-0.974706	0.186072006605361	-5.23833	1.62039825986469e-07	1.15900096470353e-06	ZYX	Down
8650.81312100985	-0.850895	0.133177757585662	-6.38917	1.6678885538446e-10	2.1359585228281e-09	KIF5B	Down
8375.47841700878	0.570833995999446	0.113041422875685	5.04977716555468	4.42325731434174e-07	2.88110724400212e-06	CLPTM1	Up
9570.80884088174	-1.07708	0.197348519402639	-5.45773	4.82252977086513e-08	3.81639343149062e-07	LAMC1	Down
9065.54131661419	0.515733786951645	0.181385904483376	2.84329583613765	0.00446496052259377	0.0108307753415498	ADAM15	Up
10981.1270535862	0.72810021649579	0.267332037285271	2.72358009870261	0.00645785539095065	0.0149555516251463	RALBP1	Up
9199.30413251455	0.94679245174625	0.189812400501839	4.98804319023971	6.09939347831919e-07	3.85095698709563e-06	PLOD1	Up
13707.4906276793	-1.1556	0.33443712036257	-3.45535	0.000549571446348659	0.00173048189822895	C1R	Down
8043.40529439977	0.554880460553963	0.0989459079986655	5.60791721231612	2.04775930886396e-08	1.74828985161562e-07	COPZ1	Up
13676.7783383441	-2.02074	0.322500524371012	-6.26585	3.70798396194596e-10	4.47034160203875e-09	CAVIN1	Down
8432.5652570473	0.593102244759885	0.146456902844244	4.04967081265296	5.12897296009189e-05	0.000211391767805434	PSMD8	Up
8807.91653572334	0.927922121428618	0.177748225544604	5.22042973191744	1.78508429074014e-07	1.26797817015443e-06	CPNE1	Up
8774.6001396702	-0.654788	0.177172979723191	-3.69575	0.000219235960394196	0.000767885665704504	SQSTM1	Down
9385.12540191981	-1.91464	0.186980453004028	-10.2398	1.31548574575127e-24	2.34232356152136e-22	VCL	Down
8270.08029401329	-0.533257	0.142349935560456	-3.7461	0.000179605091853147	0.000644434623316524	NCKAP1	Down
8361.32753590044	0.847468311184649	0.150589164570051	5.62768452567134	1.82644734470356e-08	1.57357263232689e-07	AHCY	Up
8380.74263664423	0.695883759196607	0.161039660914863	4.32119488605048	1.55186531081976e-05	7.21502430975652e-05	TBL1XR1	Up
16200.9453587007	-0.873634	0.385265598392756	-2.26761	0.0233527405287386	0.0460097935004981	LUM	Down
8074.89792769313	-0.635561	0.136575134201593	-4.65357	3.26244156941282e-06	1.76597173289642e-05	SARAF	Down
7992.7925408916	0.601680217461718	0.130960370413527	4.59436862893579	4.34061476264959e-06	2.29071436399528e-05	EPN1	Up
9155.98629317281	0.866349435055283	0.21317661136643	4.06399852921065	4.82391297344061e-05	0.000199752281847436	SGPL1	Up
24187.9405747168	-3.90405	0.397095746633148	-9.83151	8.23715678755381e-23	1.05927548188834e-20	MYL9	Down
8171.30961934473	-0.504873	0.150279770622368	-3.35956	0.000780676853237335	0.00236064238540969	EIF5B	Down
9164.20631113031	-1.6698	0.201099684213772	-8.30337	1.01202467517495e-16	3.69638519425832e-15	TSC22D1	Down
7630.91134678752	0.536336869111447	0.0981022684462898	5.46711995151353	4.57406534233855e-08	3.64312008642689e-07	SUMO2	Up
8194.94624418008	0.723587100423028	0.159153894861709	4.54646178186064	5.45552707215029e-06	2.8148634806932e-05	SCRIB	Up
7805.78583867078	0.59070365262519	0.124021370587803	4.76291827630617	1.90813133094542e-06	1.08189761134254e-05	SMARCD2	Up
8003.85417670995	0.797950824336703	0.14358455263847	5.55735843218354	2.73887961256262e-08	2.27846238389194e-07	PPP4C	Up
8859.62625198423	-0.794168	0.205514180208098	-3.8643	0.000111408962512787	0.000420949024242356	NFKBIA	Down
7528.76274171817	0.627534278010915	0.0960389031023995	6.53416748566796	6.39643340583357e-11	8.98022394308006e-10	DAZAP1	Up
8141.00012436382	0.937588107124763	0.165219985579921	5.67478627863229	1.38861911907043e-08	1.22976799841924e-07	MCM3	Up
9450.01634623893	1.11114490310524	0.240031743873669	4.62915814872406	3.67155293935568e-06	1.96162196569499e-05	SREBF1	Up
9046.72476371896	0.838304505839301	0.223466127086021	3.75137170349135	0.000175869740862487	0.000632748370175157	COMT	Up
7698.48753613058	0.770953357672879	0.132025173594561	5.83944210549129	5.23759128539926e-09	5.05418006373234e-08	ACLY	Up
8877.88785127236	-1.41853	0.209053561920324	-6.78549	1.15689318766067e-11	1.82400016291382e-10	JUND	Down
8190.35860222606	0.579035375799274	0.180669227546214	3.20494742609756	0.00135087152622345	0.00382499066094891	CKAP4	Up
7559.73519956025	-0.546815	0.123684890063758	-4.42103	9.82308433560123e-06	4.79815042404322e-05	EIF3F	Down
8031.83726372833	0.884595915118616	0.167159224718483	5.2919359766617	1.21028265143863e-07	8.85500361096033e-07	PSMB3	Up
7815.62024420074	-1.08111	0.144794348804088	-7.46654	8.23327252303174e-14	1.83470205272565e-12	ARHGAP1	Down
9175.21237867657	-1.7846	0.218885099695675	-8.15313	3.5461905552848e-16	1.17896511136022e-14	PYGB	Down
7474.55005670163	0.577402302322855	0.121046630818502	4.77008156624048	1.84151336797307e-06	1.04765421038787e-05	PSMA4	Up
9313.07334434876	-1.09894	0.241117938358178	-4.55771	5.17155003073691e-06	2.68435871692493e-05	PIM1	Down
8143.76334548276	0.733667155686483	0.182317859087005	4.02411019611834	5.71911352464075e-05	0.00023317160777036	VAMP8	Up
7639.38981677102	0.83739949448294	0.142066466001224	5.89442053465119	3.75998486082358e-09	3.71148185782148e-08	KDM1A	Up
8107.43632525862	-1.26966	0.173451330159098	-7.31995	2.48055132620277e-13	5.09820748708356e-12	PBXIP1	Down
7969.88698686669	0.742965105253315	0.176096987380983	4.21906766437702	2.4531464822584e-05	0.0001093163436989	IRAK1	Up
8315.98820451773	-1.00298	0.195656455564237	-5.12621	2.95640160484377e-07	1.99805273425171e-06	MACF1	Down
7718.95292371533	0.586172901154407	0.157626617559983	3.71874312998784	0.000200216524451787	0.000708911969368679	FKBP4	Up
8653.06583657109	1.1039	0.217692025928441	5.0709293510175	3.9587772391055e-07	2.61070644279757e-06	CCNL2	Up
9789.46096447937	-0.895426	0.268745321920232	-3.33188	0.000862623549400573	0.00257687738148085	DST	Down
7885.71626167338	0.536980777494727	0.174200432638037	3.08254560199913	0.00205238281779272	0.00550253728389831	ARPC4	Up
7678.60984675612	0.504023051473364	0.161252574277298	3.12567445036021	0.00177397816563861	0.00483736234299746	GSTK1	Up
10688.9437322713	0.719914501682882	0.302000898583384	2.38381576034983	0.0171341781134045	0.0350636214282268	LAD1	Up
7445.44027603502	0.649589056357898	0.138551286355361	4.68843757027133	2.75298872729649e-06	1.5145527407034e-05	BANF1	Up
7266.77216424738	0.774439142250415	0.117434624339156	6.59464060628155	4.26287240349836e-11	6.1384036678058e-10	PSMB2	Up
8224.68229905784	0.857380667285398	0.200526626072983	4.27564500573279	1.90584704217634e-05	8.70130067234258e-05	PSME2	Up
7673.5699300384	0.791487459293753	0.16162127742235	4.89717	9.72249211592473e-07	5.8856197777932e-06	COLGALT1	Up
7549.87127940761	0.827094832479454	0.151588200388262	5.45619533948567	4.86444779613745e-08	3.84463697349011e-07	NCSTN	Up
7675.63212795266	0.725521741578994	0.164748042433368	4.40382617518766	1.06358174196167e-05	5.14950307353646e-05	TMED3	Up
7362.08098934178	-0.542742	0.137681218753257	-3.94202	8.07997182870288e-05	0.000316398643104081	ZFAND5	Down
13812.2769628137	-1.1682	0.369773480689161	-3.15923	0.00158183990649791	0.00438117131147595	C1S	Down
7204.97870767445	-0.624627	0.122633299644444	-5.09345	3.51601343734752e-07	2.34108583725057e-06	UQCRC2	Down
7609.53473630202	0.737655723070049	0.164633484113099	4.48059352593971	7.44357529627106e-06	3.72239069231292e-05	CLPTM1L	Up
7386.21710042949	0.864277894672598	0.144401119087322	5.98525759450627	2.16047662373674e-09	2.22388583203763e-08	ATP6V0B	Up
7508.04537270594	1.18708666012539	0.153124244583696	7.75244092372676	9.01427570310042e-15	2.32164614005582e-13	DUS1L	Up
7754.37470019852	0.713819697529794	0.178507972754127	3.99881129406468	6.36614107788389e-05	0.000256334421570458	PDIA6	Up
7385.44060731304	0.577690618782903	0.147785638487605	3.90897670906875	9.26878986091375e-05	0.000357805817478426	CORO1B	Up
7241.91116027027	0.708384189879188	0.131982257031771	5.36726834205197	7.99380813232831e-08	6.06429082320588e-07	CSE1L	Up
7231.22119124426	-0.680049	0.130371205974571	-5.21625	1.82579017225246e-07	1.29490549252283e-06	EIF4EBP2	Down
8035.30810263809	1.50078893139514	0.192583517550141	7.79292511886124	6.54754278739253e-15	1.71982123882177e-13	KPNA2	Up
7308.84386641557	0.711064785848033	0.141463901769085	5.02647514281574	4.99577204300468e-07	3.21891811734031e-06	NASP	Up
7858.07	-0.74461	0.187106536508005	-3.97961	6.90293800419191e-05	0.000275255396127532	LITAF	Down
7210.03290242067	0.605034752649961	0.131690634702373	4.59436431464825	4.34070455948776e-06	2.29071436399528e-05	C6orf62	Up
7778.57208669027	1.32518113149521	0.177596404082809	7.4617565504159	8.53765273860705e-14	1.89568649176889e-12	PCNA	Up
7396.62244651699	-0.643179	0.152422121761157	-4.21972	2.44602502136844e-05	0.00010904066284473	KIF1C	Down
13663.1905732949	-3.1975	0.3210989050499	-9.958	2.32702137082546e-23	3.36654544882389e-21	CALD1	Down
7299.23958286829	-0.628875	0.154439548589364	-4.07198	4.661517351031e-05	0.000193720777168743	WNK1	Down
6883.2387329798	-0.63505	0.106058283409697	-5.98774	2.12771738757045e-09	2.19626926326809e-08	SEPTIN7	Down
7709.51089769724	0.676945893887174	0.190405783770718	3.55528009959159	0.000377576628202685	0.00123949016150635	DBI	Up
8115.06195723492	0.61494314910246	0.21744132780502	2.82808772053618	0.00468269733598347	0.0112732955366279	GAA	Up
7094.8396532401	-0.612108	0.137675026012958	-4.44604	8.74690551538612e-06	4.31243866703728e-05	NCOA4	Down
7145.45069101145	0.686752481737302	0.144643579760946	4.74789467235465	2.05545023556478e-06	1.15833315466185e-05	LRRC59	Up
7264.94216359026	0.932687783936317	0.15553216242337	5.99675185764776	2.01303301430138e-09	2.09305701060263e-08	SEM1	Up
8189.58534184155	0.722348969226819	0.225128583880597	3.20860619640345	0.00133380041803799	0.00378243738763056	PLXNB1	Up
7981.89162748914	0.524165920846796	0.214398533813458	2.44482045433603	0.0144924269082449	0.0302730695416672	ASCC2	Up
6880.19436349085	-0.804292	0.117124491552632	-6.86698	6.55744435978133e-12	1.07938448581716e-10	MFN2	Down
7164.40732200622	0.674727812360415	0.157514892048453	4.28358108611637	1.83909031072434e-05	8.41935089591923e-05	CMTM6	Up
13079.8907491053	-3.11865	0.324720150992646	-9.60413	7.68038664729417e-22	7.81458241398865e-20	DUSP1	Down
7653.52976675102	0.603541713645122	0.201052303755312	3.00191394165597	0.00268288008579103	0.00697285241104257	SCAP	Up
6651.07978105509	0.807490039186944	0.100268514541873	8.05327617424441	8.06067385171756e-16	2.48365321773886e-14	EFTUD2	Up
6750.52701700227	0.580374858794934	0.119665828945347	4.84996313408734	1.23484423091997e-06	7.29307565374415e-06	SMG5	Up
16765.1184661843	2.08285557367764	0.42174245197943	4.93869081450503	7.86487963070048e-07	4.84342670440012e-06	IFI27	Up
7096.84401580832	-0.571908	0.160269411362274	-3.56842	0.000359145257340978	0.00118592223171188	MPRIP	Down
6869.26422479745	0.74394269550466	0.137438285511018	5.41292182697534	6.20045642679755e-08	4.81224023937288e-07	APMAP	Up
6730.53235424337	0.745799846782596	0.120705891093695	6.17865325399643	6.46507123018679e-10	7.47783816618357e-09	GPS1	Up
7840.76957745567	1.04606584159323	0.214656809259747	4.87320129839175	1.09804237719969e-06	6.56344375112457e-06	CHPF	Up
7021.58760425325	0.9682385179709	0.152732866451925	6.3394247778075	2.3062457980461e-10	2.88951689365478e-09	PAICS	Up
7806.52733046488	0.639774968868681	0.216687534812402	2.95252317777563	0.00315188407206953	0.00799323325754363	LAPTM4B	Up
6906.01801184166	0.599599661572621	0.14907836485991	4.02204345436756	5.76954102043316e-05	0.000234813979376662	PA2G4	Up
6860.9534914202	0.805755411749961	0.143216886213532	5.62612016678401	1.84307976123544e-08	1.58523692608258e-07	SEC13	Up
7995.97762860938	0.659622115302882	0.232833863436929	2.83301623555099	0.00461110439341775	0.011119733188867	HSPA1B	Up
6642.94306851269	0.734336918478101	0.120508770189196	6.09363880591602	1.10372543790754e-09	1.212264985716e-08	TFG	Up
15255.3900777014	0.950391828516511	0.411007236081518	2.31234816588001	0.0207585043653356	0.0414402179208405	S100A4	Up
6715.32857936952	0.501517798132893	0.132982461213747	3.77130783680403	0.000162394189418855	0.000588726624835231	AKR1A1	Up
8490.12095537773	0.675032455785235	0.25633844834663	2.6333640549795	0.00845436729696605	0.0189262540625263	SEMA3F	Up
13278.5962383817	0.901787296556415	0.382872447073526	2.3553204296867	0.0185067393733129	0.0374912810102842	CLDN1	Up
12221.0947222253	-1.0369	0.362225884506992	-2.86259	0.00420192250221426	0.0102761755013211	GPRC5A	Down
6980.16734474265	-1.24156	0.152529350483055	-8.13981	3.95914567619396e-16	1.29930735433538e-14	CRTAP	Down
6985.21	-0.598922	0.164869654129652	-3.6327	0.000280470828212785	0.000954910607987564	ADH5	Down
6976.18322046276	-0.596473	0.165775902973516	-3.59807	0.000320591135671384	0.00107257572725613	MAP7D1	Down
7285.60115325107	1.47561	0.18487331201193	7.98171163501835	1.4431787219221e-15	4.24202913850055e-14	MCM4	Up
13302.5127894628	-3.43611	0.323214695621047	-10.6311	2.13682099383437e-26	5.13891573556168e-24	EGR1	Down
15679.5247094872	-3.16261	0.377446019534795	-8.37898	5.33894232090055e-17	2.05962609687279e-15	TPM2	Down
6800.73372765763	0.738795812384748	0.151310031227193	4.88266248042367	1.04662933975301e-06	6.28249015025809e-06	PSMD11	Up
6749.06046044961	-0.539761	0.149830447997973	-3.60248	0.000315197982912954	0.00105739787093878	SDCBP	Down
8213.72561966024	-0.887146	0.248601129294057	-3.56855	0.000358960033094844	0.00118557627772051	IGFBP7	Down
9553.73046107854	1.02134061535701	0.302093166385752	3.38087957293554	0.000722542026295428	0.00220756199355531	ERBB3	Up
6500.77483390989	-0.588021	0.122918015962155	-4.78384	1.71974302587982e-06	9.82907449174152e-06	OGDH	Down
8273.26830780706	2.03958179381557	0.245836083492423	8.29651109324816	1.07213513621136e-16	3.90822804180355e-15	TOP2A	Up
10860.2498566693	1.10064704193821	0.338928582311771	3.24743057794327	0.00116452069214481	0.00336158911568784	NECTIN4	Up
6577.61017693439	-0.637287	0.133797040255246	-4.76309	1.90651643433366e-06	1.08131305761074e-05	JAK1	Down
7767.38845674666	-1.18397	0.224439575833767	-5.27522	1.32596998329497e-07	9.64427028698205e-07	LAMB2	Down
7910.78711883928	0.945065620603968	0.238126293909076	3.9687579439036	7.22482238594765e-05	0.00028630271975814	SPINT2	Up
16915.3192992215	-1.64574	0.430969785880847	-3.81869	0.000134162945414224	0.000496587931876995	C3	Down
6536.8635249247	0.635387015870223	0.135140677454304	4.70167108704239	2.58040923791806e-06	1.4255375378212e-05	TRMT112	Up
7014.54643931446	-0.768373	0.180801620766379	-4.24982	2.13947042013514e-05	9.65838938080511e-05	BTG1	Down
6750.94810044914	-0.914879	0.15531058406279	-5.89064	3.84704600680837e-09	3.79135699595942e-08	NFE2L2	Down
6745.61679860137	0.653438724912336	0.159630998764002	4.09343254112177	4.2503377349422e-05	0.000178637662677394	CTSA	Up
12711.4504512628	1.43774173746788	0.378022272948906	3.80332546612197	0.000142766589188523	0.000525805827086929	WARS1	Up
6510.88887972888	0.672999069890253	0.136194538241305	4.94145417709669	7.75420419874452e-07	4.78322296310297e-06	NUTF2	Up
8327.16399546226	0.662643434151833	0.263219506481532	2.51745565140449	0.0118205849680003	0.0253085434659995	DSG2	Up
7357.03888832743	1.04710075188503	0.209082837190608	5.0080664962971	5.49795415437653e-07	3.52287595262092e-06	HMGB2	Up
9099.74260950027	-2.18667	0.268548987105282	-8.14255	3.87025168720712e-16	1.27752799899646e-14	HSPG2	Down
6343.72225415662	-0.50077	0.1194300773726	-4.193	2.75294132478244e-05	0.000121032686259072	USP9X	Down
6611.89106363982	-1.18903	0.14144647471453	-8.40619	4.2353564075359e-17	1.66873042456914e-15	LRRFIP1	Down
10185.0095865307	1.37619739513578	0.325319907874909	4.23028951448294	2.33390738468842e-05	0.000104419659216381	AKR1B1	Up
14378.5141687458	2.61907944543982	0.400864175278081	6.53358321087923	6.42144896134305e-11	9.00169506935281e-10	IFI6	Up
6562.35927303822	0.848719725742048	0.147561058516591	5.75165110818601	8.83760383200405e-09	8.16233155915466e-08	GARS1	Up
6534.37688737071	0.530789925230949	0.147305421485336	3.6033291910019	0.000314167229008365	0.00105433322972041	UBL5	Up
6531.1349301705	-0.676452	0.148310069640183	-4.56106	5.08949754742157e-06	2.64867537500385e-05	ARHGEF12	Down
6415.96160570579	0.79440256392365	0.134747554642974	5.89548779588984	3.73576120769403e-09	3.69121634146278e-08	VARS1	Up
6372.69998541408	0.767460511984507	0.131926417043394	5.81733764308984	5.97922898452058e-09	5.70738981110063e-08	PPIB	Up
7158.38666672524	0.999893792332144	0.203715935948161	4.90827478801946	9.18810589078659e-07	5.57853589788807e-06	ABHD12	Up
6704.19530848962	-1.30666	0.157229157470805	-8.31056	9.5247653013917e-17	3.48576292195991e-15	MIDN	Down
6761.61241684246	0.904397315183167	0.173817713200089	5.20313665697625	1.95952664980144e-07	1.38234340956278e-06	UHMK1	Up
6342.46201722404	0.641740829196866	0.131129954902615	4.89393006863657	9.88419734035025e-07	5.97569593041482e-06	CDK16	Up
6240.96501640988	0.543307610840692	0.12121636148331	4.48213099446563	7.39013556606041e-06	3.69866298411639e-05	TMED4	Up
6347.35270820781	0.631785389885025	0.135144157805223	4.67489975257079	2.94097243326902e-06	1.60699107463192e-05	NOP56	Up
6273.00810159293	0.663139612967202	0.126921921794785	5.22478389540468	1.74358623400953e-07	1.23945220274044e-06	TM9SF4	Up
8017.9331944426	0.74936040676061	0.259291970420071	2.89002550116224	0.00385210576542658	0.00952380434768616	CYBA	Up
6980.38204454019	0.660998192258916	0.199879278123614	3.30698708972786	0.000943052382031125	0.00279147122929226	OGT	Up
8077.61804911742	0.73064128362214	0.263087799665341	2.77717661005773	0.00548333754030212	0.0129581986436083	ACOX1	Up
6639.47808494622	1.52059067985249	0.164113825465167	9.26546362283921	1.94231651376258e-20	1.43298076501416e-18	TTYH3	Up
6448.97353270545	0.72561394044516	0.153355549330978	4.73157928494071	2.22779770834129e-06	1.24522662128174e-05	STAT2	Up
15931.2924404095	1.16866228873901	0.432380270090455	2.70285757602797	0.00687461962544813	0.0157847744853129	TGFBI	Up
6328.12013753645	-0.717322	0.138319279727948	-5.18598	2.14876407395681e-07	1.50381001971021e-06	UBR4	Down
6696.55870092728	-0.769197	0.176898164273548	-4.34825	1.37230378685994e-05	6.47117940541695e-05	WASF2	Down
6248.96193513743	0.643589457914963	0.132161120752831	4.86973365728799	1.117487717457e-06	6.66461756903985e-06	RBCK1	Up
15795.1974036423	-2.63845	0.409131700038001	-6.44891	1.12659360595307e-10	1.49336151718246e-09	DCN	Down
6178.82170703638	0.583387436742791	0.129581845504772	4.50207692651907	6.72926148626383e-06	3.406573652341e-05	PSMB5	Up
7230.17744099497	-1.40228	0.211949854018231	-6.61609	3.68823573636749e-11	5.3736230815148e-10	PPP1R15A	Down
9189.92713850093	0.834770911010147	0.309040556505936	2.70116945312358	0.00690961246170654	0.015853327167127	MAL2	Up
6544.30202474687	0.675733824089964	0.170986807413975	3.95196468259653	7.75121822852535e-05	0.00030507345197839	HYOU1	Up
6584.83502319572	1.12016726342237	0.171569782540526	6.52893095063391	6.62407779207486e-11	9.25771113612394e-10	LMNB2	Up
6359.81078800213	0.581710890917046	0.155014440120141	3.75262388759525	0.00017499330314773	0.000630084773029294	GPAA1	Up
6136.20908421886	0.559648945557569	0.128431879072617	4.35755475664368	1.31523600214997e-05	6.2306319487882e-05	YIPF3	Up
6127.57736496734	0.558304412866443	0.128137769682772	4.3570636062156	1.31818969976575e-05	6.23983559822651e-05	EIF2S2	Up
6099.13045343869	0.598250923302113	0.124995636308968	4.78617446950981	1.69990299014046e-06	9.7306966217685e-06	SF3B4	Up
8938.92454426164	-1.37241	0.296716845731939	-4.62533	3.7399662931239e-06	1.99587019642849e-05	PPL	Down
6055.7354505769	0.613741581528964	0.119371859444428	5.14142599759606	2.72661046246254e-07	1.86040429417396e-06	ATXN2L	Up
6586.82704214123	0.908373172581544	0.178238551908606	5.09638999450199	3.46191577198143e-07	2.30769460999108e-06	MFSD10	Up
5987.64078307436	0.539068484100668	0.111576483365604	4.8313808415551	1.35589358994355e-06	7.94068232086485e-06	SYMPK	Up
6717.0664009349	1.32840039299167	0.186926843883859	7.10652555508308	1.19000632510883e-12	2.19269026152889e-11	PLXNA1	Up
6167.60348094234	0.535058844966466	0.144289750801409	3.70822488773222	0.000208717256209053	0.000735494985819076	PSMC4	Up
11490.3	2.3239067420466	0.366360200215678	6.34322926092546	2.24998211972703e-10	2.82667360197457e-09	COL7A1	Up
8304.30538705389	-1.28753	0.279320958944454	-4.6095	4.03647616472176e-06	2.14053452515228e-05	EPHA2	Down
5924.05912476003	0.549107225378194	0.115976569877985	4.73463929788482	2.19445013790176e-06	1.22881244794874e-05	TRPC4AP	Up
6196.06150142326	0.534083326712681	0.152933802670146	3.49225166305852	0.000478966743602836	0.00153239567346878	PSMB7	Up
12675.780782944	1.04895732974706	0.395291928346238	2.65362698938866	0.00796318005540932	0.0179549738339551	GATA3	Up
6139.44987058782	0.824226294509766	0.146228524473416	5.63656302679582	1.73477562548962e-08	1.50395950528169e-07	LYPLA2	Up
6232.83343726044	-0.831769	0.15518050926962	-5.36001	8.32178954579599e-08	6.29505305592525e-07	IPO7	Down
6486.07238378915	1.33778920846179	0.177485664053726	7.53744937989375	4.79252570961481e-14	1.09700854252963e-12	PPP1R14B	Up
6006.1608229846	-0.723272	0.129409098339353	-5.58904	2.28334608220908e-08	1.92896910357426e-07	C4orf3	Down
6061.33793851583	0.901079811181831	0.137259174995824	6.56480567662776	5.21007614591271e-11	7.38914244280522e-10	MGAT4B	Up
17858.8328124418	-3.34033	0.419084333259322	-7.97055	1.57975646778429e-15	4.60691815282354e-14	TAGLN	Down
6743.56851288646	0.868364040598104	0.204195985004337	4.25260095383199	2.11301908074919e-05	9.55209144205084e-05	ERO1A	Up
6254.34744960807	1.35787199240078	0.156220475219543	8.69202318385288	3.56041401374428e-18	1.6992718223329e-16	SHMT2	Up
10260.2128088243	0.926731403858277	0.348356801957947	2.66029369499767	0.00780725400736944	0.0176396693153327	COL12A1	Up
5897.54214221275	0.597787046248429	0.120775505362197	4.94957188923124	7.43769019581845e-07	4.60947613942992e-06	NOC2L	Up
6281.69442166747	0.521869349227278	0.170147491816534	3.06715863781289	0.00216104134849894	0.00575800916424509	ANXA4	Up
6828.41750737066	0.849677272563858	0.214205042824558	3.96665391887983	7.28887109295605e-05	0.00028865550662823	PPIF	Up
13919.9533136899	-1.7626	0.409163518699403	-4.3078	1.64883509259415e-05	7.61614573326479e-05	IGFBP5	Down
5937.26481452275	0.629609458700069	0.130927380071665	4.8088448600701	1.51804960040862e-06	8.77105850245453e-06	YKT6	Up
6119.54979696465	-0.74756	0.152681117267367	-4.89622	9.76997816278007e-07	5.9105016536544e-06	RERE	Down
5848.36922592552	0.796712231822139	0.119006311457485	6.6947057014431	2.16106102366485e-11	3.27752072368761e-10	NELFCD	Up
6996.99758701002	0.653834108708156	0.228620842393766	2.85990595547724	0.00423766655740219	0.010355385234887	PHLDA3	Up
6382.99834384455	0.896045471194579	0.182328166932916	4.91446541841372	8.90250367293312e-07	5.42648331189518e-06	BCL2L1	Up
5792.06841223326	0.563948985085555	0.12045241513108	4.68192343401207	2.84195636689752e-06	1.55610136020722e-05	ATP2C1	Up
8193.17497862081	0.893356855622689	0.290067539826643	3.07982360300155	0.00207123226913822	0.00554504541851981	UCP2	Up
6204.5836907605	0.643364253947675	0.173740878963733	3.70301024022085	0.000213056278660388	0.000748932454106505	APRT	Up
5935.57424516171	-1.1788	0.134531467652637	-8.76223	1.91426415772388e-18	9.65894922962694e-17	SERINC1	Down
5737.18712952625	-0.728632	0.116923433604733	-6.2317	4.61395349488448e-10	5.48403021940121e-09	DDX24	Down
6543.31723273176	0.695483949545652	0.20584575731933	3.37866545612957	0.000728385868668764	0.00222175086740375	TRAF4	Up
5773.64486963146	0.618447773713121	0.127454517618645	4.85230170941112	1.22036777845604e-06	7.22467088281616e-06	OTUB1	Up
8022.42040166647	-2.86729	0.230029217801088	-12.4649	1.16040490168417e-35	1.4325585312925e-32	LPP	Down
5974.29929749207	1.23629856824816	0.150043550807813	8.23959818060897	1.72789969064056e-16	6.04862882254856e-15	CYB561	Up
9930.60105730037	-1.23894	0.345139993016556	-3.58966	0.000331109201030603	0.00110397554639624	TIMP2	Down
5704.74291027406	0.65264430208562	0.121877521041928	5.35491940192235	8.55945622491389e-08	6.46427448503081e-07	PSMA5	Up
5594.76930058649	-0.584284	0.103398730250073	-5.65079	1.59712872433336e-08	1.40102461947916e-07	SEC62	Down
6455.60305150708	0.658562548063159	0.203870540178845	3.23029775408176	0.00123661359448768	0.00354280327525526	COX6C	Up
11211.8980394772	-3.56482	0.307348246010899	-11.5986	4.18685618597926e-31	2.15367230144344e-28	TPM1	Down
5816.93390436749	0.914213009023505	0.138035326455688	6.62303652621117	3.51894021579837e-11	5.15128339258136e-10	LSM4	Up
5760.90269918475	0.753425445067051	0.131948583238657	5.70999268483483	1.12981029558731e-08	1.01858943786201e-07	CPSF1	Up
5789.87	0.54855593543808	0.139506901620171	3.93210607552313	8.42048923044229e-05	0.000328136825693035	TMEM165	Up
7547.09611055769	-1.49334	0.260677484502736	-5.72867	1.01220849504823e-08	9.20180506200451e-08	NAMPT	Down
5977.98305018879	0.547857029604563	0.165426271113567	3.31178975332433	0.000927011857416434	0.00274970456121056	SPCS1	Up
5753.32430470755	0.789747302507704	0.138450474304996	5.70418632707571	1.16900148289016e-08	1.04932474358507e-07	RUVBL2	Up
6716.8727674373	0.534468123551472	0.229113063609406	2.33277018399369	0.019660210347135	0.0395210350855673	EPS8L2	Up
6578.68175022915	-0.553742	0.219488997835184	-2.52287	0.0116401013059206	0.0249798813284318	CNN3	Down
5864.1920912434	-0.666985	0.159777690476253	-4.17446	2.98699422051361e-05	0.000130039708012334	SLK	Down
6064.20985559121	1.13497018065255	0.179112129579749	6.33664611835909	2.34820484653852e-10	2.93495411433499e-09	NCAPD2	Up
6472.06667889173	0.543318555090963	0.218270617222491	2.48919695195226	0.0128032017699366	0.0271518197864964	PFN2	Up
6699.96301507415	1.0146032824232	0.231804818744702	4.37697235078029	1.20339232963579e-05	5.76271506599316e-05	PTK7	Up
9987.4285717105	1.06804883817129	0.357626030195556	2.98649636209998	0.00282194195776399	0.00727505515437472	BST2	Up
5800.52855826848	-0.936905	0.155575970196878	-6.02217	1.72094956863518e-09	1.81690673386467e-08	EHBP1L1	Down
5722.35323966907	0.619141472303431	0.15158261628417	4.08451501551295	4.41689703921013e-05	0.000184715671572026	KLHDC3	Up
6148.05872207422	1.29891433058509	0.19206964533723	6.76272572016514	1.35419461428436e-11	2.10730889641325e-10	TMC6	Up
5899.54095832418	0.937268711474501	0.172500995846834	5.43341043843431	5.52870390322973e-08	4.32167745377831e-07	SLC25A1	Up
5483.29469782554	0.534764391575225	0.122379290624367	4.36972946032708	1.24400560617014e-05	5.92807406460594e-05	ARF5	Up
6108.23045693177	-0.991295	0.190589172827867	-5.20121	1.97994091768901e-07	1.39568123006339e-06	ENAH	Down
6114.98791491065	0.826928075423881	0.195376254368637	4.23249016670996	2.31118021036799e-05	0.000103603086747989	MAPK13	Up
8644.94197183481	1.16754920111039	0.32426319065285	3.60062207110133	0.00031745673915405	0.00106362654164189	NQO1	Up
5374.67720430162	0.570404984373798	0.11603180761665	4.91593638063731	8.83590909209673e-07	5.39121464802133e-06	GID8	Up
5603.70498231324	0.592030552234357	0.151745286508827	3.90147572853882	9.56080491625802e-05	0.000367928066166388	EMC10	Up
5562.56658984648	0.816348702585321	0.145474584544911	5.61162422384026	2.00436322880927e-08	1.71440176771778e-07	NCLN	Up
7633.85698278114	-1.2566	0.28643750710062	-4.387	1.14924358455641e-05	5.53212289592645e-05	STOM	Down
5372.98458820433	-0.821911	0.11762416792393	-6.9876	2.7962063065725e-12	4.87572018692181e-11	ETF1	Down
5485.67652091533	0.613954944923065	0.139828661568649	4.39076608497494	1.12952000035231e-05	5.44841140050117e-05	EIF6	Up
6587.25090164866	0.72320562671202	0.23960283117058	3.0183517581107	0.00254153711538558	0.00665365788987063	NADSYN1	Up
5397.16989367338	-1.01475	0.11905226586422	-8.52359	1.54677576157531e-17	6.63036887797491e-16	EID1	Down
6469.52035958977	0.597927037380956	0.233056415141621	2.56558926737809	0.0103000714062267	0.0224660450295059	HES1	Up
7080.40364533963	0.87897727921809	0.266724328466585	3.29545221566921	0.000982634132873721	0.00289429280619621	ESRP1	Up
6010.96829105466	0.81674674404676	0.19719383607757	4.14184723160149	3.44519798263232e-05	0.000147578478469547	POGK	Up
5456.61740049593	0.748563439015428	0.137202392573928	5.45590659880135	4.87236008515398e-08	3.84924761334818e-07	ARFGAP1	Up
5533.03538417073	-0.560703	0.14971191917317	-3.74522	0.000180238764893836	0.000646583000446351	RPL22	Down
5720.39553371174	1.04046119670428	0.169386845902717	6.14251473400621	8.12251406308525e-10	9.22777395216028e-09	GFUS	Up
5354.20893948845	0.698614311014565	0.126357536056839	5.52886937190918	3.2230121547638e-08	2.64672900584993e-07	YARS1	Up
5633.1657129028	0.977809020238528	0.16219388766076	6.02864284432027	1.65342222459871e-09	1.74960415743536e-08	TMPO	Up
5947.96366290637	1.12582556169394	0.194985958827865	5.77388017302222	7.74665369661019e-09	7.23047042105986e-08	UBALD2	Up
5373.96203561575	1.00300757153724	0.131027705207414	7.6549274059978	1.93421473353304e-14	4.67595149289358e-13	TCF3	Up
5333.48010953746	0.605919725527015	0.131091222803366	4.62212276740969	3.79833104234846e-06	2.02119236328186e-05	TMEM259	Up
5640.83067912866	-0.541101	0.173456898812933	-3.11951	0.00181150204882549	0.00493097088639578	B4GALT5	Down
5543.10641009507	0.642981248949676	0.162671495151452	3.95263625228895	7.72948901908948e-05	0.000304282903179207	POLD2	Up
9549.35378054881	2.48319569480058	0.352664243759215	7.04124599741393	1.90528284548279e-12	3.41549155204746e-11	ISG15	Up
5372.58267871124	0.741338712353041	0.142217159097071	5.21272339469979	1.8608826498925e-07	1.31676824267135e-06	ATP5IF1	Up
5529.5398602528	0.868734775168001	0.16294965135631	5.33130797112539	9.75078936524588e-08	7.27205467038354e-07	TFDP1	Up
5188.89001119628	0.548192249922006	0.116883628278701	4.69006872900009	2.73113296471834e-06	1.50386917159245e-05	RETREG3	Up
5192.79150567074	-0.611739	0.116332533142199	-5.25854	1.45205351437384e-07	1.04626953226361e-06	YPEL5	Down
5414.64467960142	-1.30877	0.138183764948438	-9.47126	2.7648071115989e-21	2.39246252769105e-19	MBNL1	Down
5548.80811565793	0.625307508652435	0.172656961091168	3.62167563184581	0.000292700984526924	0.000990902528605042	AURKAIP1	Up
6765.05191725359	1.3876301971315	0.260092787372306	5.33513524596588	9.54733681733035e-08	7.13468858689764e-07	OAS3	Up
5323.1684405979	0.642671335975844	0.144965358635145	4.43327524607688	9.28122537823325e-06	4.55887882106428e-05	SHKBP1	Up
5272.65970474242	0.790663014864362	0.136389393284119	5.79710046233064	6.74712766688508e-09	6.3909621552623e-08	GIT1	Up
5194.2245185247	-0.600242	0.125148827365288	-4.79622	1.61685120881122e-06	9.29262901451467e-06	CUX1	Down
5660.58976896164	-1.71393	0.161637482630827	-10.6035	2.86991979707842e-26	6.64314685028727e-24	MAT2A	Down
5347.70723662197	0.542016410582146	0.154592148585389	3.50610568222205	0.000454714635682524	0.00146263776681761	PES1	Up
5428.40639358108	0.747701051461663	0.162653335022361	4.59689960466457	4.28824114420793e-06	2.26431849182898e-05	CD276	Up
5012.93871253451	-0.545264	0.100880248379665	-5.40506	6.47854421695947e-08	5.0112649043298e-07	SNX1	Down
5180.63715463632	0.554625416512831	0.133425711312237	4.15681064060374	3.22721262145564e-05	0.000139271785887009	RBM17	Up
5317.74086840402	-0.805147	0.151057331593353	-5.33008	9.81707638505125e-08	7.31854349832444e-07	ESYT2	Down
10270.6968965963	-3.00122	0.344090760800486	-8.72218	2.72886540952241e-18	1.33476933465863e-16	CCN1	Down
5870.50859155999	-1.3304	0.206460139169567	-6.44386	1.16474855245573e-10	1.53952988539438e-09	CORO1C	Down
5376.08143555601	0.716193296175409	0.168761063885469	4.24383018029241	2.19736665126133e-05	9.89082052699498e-05	AP2S1	Up
5016.64178469247	0.573555482423806	0.117928168568949	4.86360035421449	1.15269540061253e-06	6.85692689641594e-06	SNX5	Up
5254.65081371427	0.858427383471927	0.153089442245808	5.60735848846841	2.05437860286298e-08	1.75313285565976e-07	TOMM40	Up
5723.04114111331	1.07989413295993	0.20303680648391	5.31871118178521	1.04504873011492e-07	7.75676632898388e-07	PARP14	Up
6028.8114490196	0.825627419214471	0.229251858224943	3.60139902728449	0.000316509350233264	0.00106141255842441	PPP1R13L	Up
6594.94086652846	1.3500772970672	0.262842052753799	5.13645850396625	2.79964132360454e-07	1.90532003052219e-06	LPCAT1	Up
5497.72003428081	0.578434893782846	0.188122130703957	3.07478387374377	0.0021065514471415	0.00563083786133543	UFC1	Up
5323.21380895958	0.614666265206088	0.169311404002078	3.63038903864116	0.00028299434674854	0.000962263920875775	NDUFB11	Up
6642.56388845457	-2.07596	0.246522464192501	-8.42099	3.73327871636457e-17	1.4996280969553e-15	ATP2B4	Down
4931.17647370617	0.729859302840024	0.112485989441468	6.48844630752711	8.6726052232401e-11	1.17827808895055e-09	BUB3	Up
8771.56687474189	-3.14715	0.299340621240663	-10.5136	7.47876576252099e-26	1.59185959069383e-23	PALLD	Down
5074.52290518964	0.783596906147175	0.142190898302668	5.51087949721795	3.57045109333569e-08	2.903716001159e-07	PTDSS1	Up
5188.54504744659	0.650705691368977	0.160029420869414	4.06616288326108	4.77935377864724e-05	0.000198084317978938	LYPLA1	Up
5332.77769536515	0.623528667314733	0.178156588232237	3.49989115475161	0.000465448168990909	0.00149327255602454	FNDC3B	Up
4945.46063261714	1.13189584771703	0.120475524854556	9.39523483366033	5.70903268775199e-21	4.63683628560488e-19	MOGS	Up
5205.06760635589	0.664760114137452	0.165994500443346	4.00471167636265	6.20931686035514e-05	0.000250619288622617	FAM50A	Up
5112.45751191265	0.799149089077978	0.154538272191089	5.1712050209143	2.32589205992313e-07	1.61314116725305e-06	MYDGF	Up
5575.28041009827	0.612249382626059	0.207023104348797	2.9573963956918	0.00310248990269591	0.00788632917201413	TCIRG1	Up
5053.59667248457	0.663354303016631	0.14900366518348	4.45193279104772	8.51008044484131e-06	4.20575579603873e-05	FASTK	Up
6233.29708364118	-1.16477	0.250001927115191	-4.65903	3.17703217221138e-06	1.72579295291905e-05	VWF	Down
4732.88427117078	0.648885472858199	0.0950643206213958	6.82575196053268	8.74659409013759e-12	1.40354791474149e-10	SMG7	Up
5087.43487037281	0.797811718258572	0.156841343000092	5.0867437309441	3.64263507483417e-07	2.41685117577138e-06	PAK4	Up
7168.14098467668	-2.24885	0.279525673266918	-8.04524	8.6079424465771e-16	2.64348056759063e-14	CLIC4	Down
4840.36526371756	0.926773572743011	0.118911411882901	7.79381522822769	6.50156001821551e-15	1.71324529798284e-13	COASY	Up
9047.43785990736	-2.90368	0.326860124248326	-8.88356	6.47550472165594e-19	3.63373928592802e-17	EMP1	Down
4726.85080226231	-0.582724	0.0988436971683602	-5.89541	3.73746119464451e-09	3.69121634146278e-08	PPP2R5C	Down
4918.13528774772	0.514658686292957	0.139703972802793	3.6839230550691	0.000229671596867111	0.000800048651389232	MRPL51	Up
7810.12999715256	1.13631283251978	0.33136837243715	3.42915295193208	0.000605468212882088	0.00188787007343837	SLC6A8	Up
5965.96731829728	1.96775503009792	0.238166046609758	8.26211400872834	1.43114911503908e-16	5.08675994477805e-15	MKI67	Up
4717.53620594734	0.690040935192833	0.111068384700365	6.21275745617792	5.20627792139781e-10	6.13684624751398e-09	DDX56	Up
8576.2803660622	-2.52857	0.329874533429719	-7.66525	1.78485475966396e-14	4.36617443057559e-13	ITGA5	Down
4815.85736921285	-0.594503	0.131524783507211	-4.52008	6.18155687196053e-06	3.15431441595385e-05	DCTN1	Down
4736.88996613362	0.794330762085579	0.11965893683859	6.63829031973656	3.1734236140456e-11	4.69372671604603e-10	ATP13A1	Up
4643.31589677467	0.522421439190993	0.10435884465691	5.00601018446023	5.55698181014089e-07	3.55823613970225e-06	WIPI2	Up
4925.62011888884	-0.927528	0.148662411375995	-6.23915	4.39944855555364e-10	5.25267494208525e-09	TCEAL4	Down
4953.81857832076	-0.726396	0.156127423071114	-4.65258	3.27801541221353e-06	1.77284723724796e-05	PTPN11	Down
4651.97408661822	-0.531206	0.107790522998715	-4.92813	8.30182820589013e-07	5.09493086739625e-06	CALCOCO2	Down
4892.40688165184	0.72257110503782	0.150246372136774	4.8092416127029	1.51503993581448e-06	8.75640122703263e-06	MAN1B1	Up
5181.75332238706	0.686374281763567	0.187348267503888	3.66362758998731	0.00024866825915819	0.000860094591096748	CD2AP	Up
6183.89712780094	-0.657953	0.265957286324004	-2.4739	0.0133645592499864	0.0281873471744019	TOB1	Down
4588.96913615785	-0.597693	0.0999342679218857	-5.98086	2.21962268188104e-09	2.28349849017072e-08	PAFAH1B1	Down
5361.24806022186	-0.683142	0.207838053773656	-3.28689	0.00101298758849684	0.00297565104120947	BAG1	Down
4633.88011247759	0.60755600895286	0.114658723594989	5.29882062091447	1.16553067996267e-07	8.55122707272133e-07	UBAC2	Up
6293.80716936233	0.733516172747196	0.274983464781692	2.66749192839479	0.00764197247673783	0.0173127044683424	BCAT2	Up
4836.04209968958	1.06860904613025	0.146384728392118	7.30000361286179	2.87760000661773e-13	5.86865604873868e-12	DDX39A	Up
5115.40381209597	0.593086482784189	0.187117269180664	3.16959778956349	0.00152650081917081	0.00425078829615114	PML	Up
4734.89068293172	-0.802732	0.135735515585856	-5.91395	3.34007918372784e-09	3.33971848403197e-08	NPTN	Down
4627.20427110322	0.528141806972228	0.12117095257363	4.35865028502852	1.30867040796811e-05	6.20270248649947e-05	SMARCB1	Up
5080.38878156728	-0.692436	0.185409325498221	-3.73463	0.000187987729573072	0.000670743116808122	PIM3	Down
7422.16443397394	1.12147259301393	0.326859533841468	3.43105363895507	0.000601241702642957	0.00187595515577798	CAMK2N1	Up
4898.99532667113	1.09105963464033	0.161655392563317	6.74929315589012	1.48567141877705e-11	2.30030629873858e-10	RANBP1	Up
4850.37766146275	0.787573259985579	0.158155372193157	4.97974396357342	6.36684476865941e-07	4.00072044201001e-06	XPOT	Up
7365.43477684836	-2.38613	0.299047446012241	-7.97909	1.47411034426427e-15	4.32608167275526e-14	SOCS3	Down
4887.92780017791	0.88503928820573	0.163273807018934	5.4205834013725	5.94048499075237e-08	4.62015544135877e-07	ANAPC11	Up
4849.42683255546	0.681062364602347	0.159833731452352	4.26106778846854	2.03452505295231e-05	9.22736589041656e-05	C19orf53	Up
6229.45578998975	-1.36844	0.268029426369214	-5.10555	3.29833296170182e-07	2.21058739720573e-06	ERRFI1	Down
4689.86	0.866849256596301	0.133954712728509	6.47121134403967	9.72203391371835e-11	1.30742646342946e-09	DKC1	Up
4762.02764021049	0.652956447647544	0.148152131084035	4.40733753115691	1.04649043249302e-05	5.07700021716156e-05	TMEM9	Up
5757.32048770794	0.991680383218662	0.245530336474498	4.03893220470401	5.36950805824045e-05	0.000220373559890285	LLGL2	Up
4699.54187009637	0.629627004415216	0.140041646775515	4.49599828988372	6.92442925902962e-06	3.49391228933816e-05	NAXE	Up
5604.33835124981	-0.682183	0.236223569314183	-2.88787	0.00387858314522041	0.00957520366393701	YAP1	Down
4966.98440141635	-0.872818	0.174654818772345	-4.99739	5.81121139926114e-07	3.69293111501434e-06	ANO6	Down
5742.71527013801	-1.8426	0.227257506083553	-8.10796	5.1475039262142e-16	1.64916051393831e-14	TRIB1	Down
4919.9253742245	0.557935473858502	0.174204636344881	3.20275903997142	0.00136117820746412	0.00385064131466858	TARS1	Up
4565.61988386524	0.758642839687799	0.118417251350271	6.40652296044079	1.48875698569761e-10	1.93194126567262e-09	TBRG4	Up
4815.62869446299	0.570660205367122	0.162776196888692	3.50579640189865	0.000455243306348184	0.00146408397828337	GFPT1	Up
4521.7688081333	-0.729518	0.11031025143117	-6.61333	3.75775761637395e-11	5.46202162794449e-10	UGP2	Down
4736.92709973191	-0.766779	0.152154792485027	-5.03947	4.66829550154892e-07	3.01947244490684e-06	KLF3	Down
6954.82345960768	1.65070581616192	0.311411757094347	5.30071771073759	1.15348323266885e-07	8.47290856904475e-07	EPCAM	Up
4653.17547343034	0.556036025308692	0.143674156919664	3.87011858799076	0.000108782424886915	0.000412202362196825	GTF3A	Up
4708.04104251638	0.75166912679558	0.150886318705799	4.98169173482983	6.30307886076509e-07	3.96840991461531e-06	IRF3	Up
4628.13556126077	0.821171195924585	0.139033211812565	5.90629523132669	3.49886713087581e-09	3.48344201771819e-08	PLCB3	Up
4847.15567709914	-1.05323	0.166294369148429	-6.33351	2.39639218826372e-10	2.99032281282126e-09	CLIP1	Down
4519.6180074987	0.710170420362569	0.121290704152447	5.85511004594362	4.7669426538881e-09	4.62168817092669e-08	SCAMP3	Up
4890.28914563825	-0.574039	0.178778842474414	-3.21089	0.00132324632586114	0.00375711061979401	RPS23	Down
4913.23329826124	0.627767131367612	0.182218942738304	3.44512552830024	0.000570794249435069	0.00178969995107325	SMS	Up
4832.57487755924	-0.897614	0.170390601295496	-5.26798	1.37933986876334e-07	1.00049415157695e-06	FAM102A	Down
4685.56491831866	-1.08303	0.145924010108627	-7.42188	1.15469015507088e-13	2.52748845054404e-12	PPP1R12C	Down
6168.32864679957	-1.11197	0.277215745035906	-4.01121	6.04075653019313e-05	0.000244455265354275	EHD2	Down
7862.12511029057	0.788699896385673	0.351008896896333	2.24695129770061	0.0246431397936952	0.0481881375606809	TNFSF10	Up
4985.05980509175	0.674623226792005	0.193734467849859	3.48220548609258	0.000497301920588509	0.00158339700231396	TNK2	Up
4432.25171988893	-0.607817	0.110966612563044	-5.47748	4.31426408856385e-08	3.45850832865911e-07	RANBP2	Down
4681.65337353227	0.982659130189736	0.156194442261632	6.29125541191626	3.14908696025529e-10	3.83397714201232e-09	MANF	Up
4829.53850795187	0.889593208839992	0.177913128076485	5.00015495459983	5.72842574146804e-07	3.65160027127384e-06	TMEM147	Up
14238.5498218677	2.62283118006047	0.467596935941049	5.60917101559266	2.03298057272574e-08	1.73647298181436e-07	LAMC2	Up
5843.24065557491	-0.868	0.265391408012027	-3.27064	0.00107303780306763	0.00312576907931514	EPHX1	Down
4311.19562071059	-0.518323	0.0937318100948023	-5.52986	3.20494364183254e-08	2.63463355923039e-07	C6orf89	Down
4694.60371713339	0.84280926553239	0.163848455344144	5.14383406155505	2.6918732428233e-07	1.84009260651908e-06	SRM	Up
4383.61573312842	0.540028852051952	0.115234899105565	4.68633075781358	2.78146622026709e-06	1.52659132978382e-05	PCNX3	Up
5493.79907078052	0.561330353498798	0.245950041768712	2.28229419870018	0.0224719768241494	0.0444970131340459	HK2	Up
4554.48902250428	0.507525876554122	0.148726233326821	3.41248389878099	0.000643737297060347	0.00199409957627359	RHOT2	Up
4578.96039890418	0.616663211032832	0.152684478828932	4.03880745287634	5.37236419657987e-05	0.000220441923758622	DGKZ	Up
4891.5502340993	0.676085654244754	0.192802909128485	3.50661542038355	0.000453844560977495	0.00146034640837207	MCCC2	Up
4556.14397665037	0.657138191648752	0.151054415637168	4.35034082834886	1.35926092939348e-05	6.41457540532836e-05	COPE	Up
11017.1455058642	1.52722645671982	0.426772338545219	3.5785507137736	0.0003455048318876	0.00114516887003662	MUC1	Up
4676.80050615551	0.845594583380097	0.168523167049846	5.01767560023356	5.23003908381512e-07	3.3616752431131e-06	NSD2	Up
5033.51715507314	0.825387248083871	0.209449812778822	3.94073996597684	8.12306448255603e-05	0.000317951612952806	ZNF706	Up
4424.58125583764	-0.969144	0.124983497388541	-7.75418	8.89195486035417e-15	2.29653026644405e-13	CAPZA2	Down
4988.39449771488	0.58668384584097	0.207887741606668	2.82211852082649	0.00477075424827912	0.0114584730440509	PPP1R37	Up
4299.72481506909	0.681204161435005	0.107096497210593	6.3606577168952	2.00891660606884e-10	2.53759329544221e-09	NUP62	Up
4671.14978452562	1.04398447393694	0.168937929056576	6.17969262300663	6.42265267210669e-10	7.43806642789691e-09	DNMT1	Up
4737.71124714904	1.00425491125466	0.178465303605537	5.62717173011046	1.83188331498883e-08	1.5770718376087e-07	MCM5	Up
4357.83332377973	0.703408393551681	0.122712435029429	5.73216881714546	9.91545094056463e-09	9.04890169631373e-08	CSNK1G2	Up
4281.86461461807	0.670483346241291	0.107236969190089	6.25235262899668	4.04315206280269e-10	4.85860414659184e-09	ALDH18A1	Up
4232.04767768482	0.622572041923063	0.0951397466809547	6.54376392246261	5.99894708548932e-11	8.44788324178725e-10	UBE2Q1	Up
4837.16991819361	1.20867099347282	0.191822184124412	6.30099693103744	2.95737250547842e-10	3.62439603285569e-09	BOP1	Up
7602.73929524409	2.12949873414192	0.345331769970781	6.16653004246352	6.98048234373157e-10	8.01392263119785e-09	PLAU	Up
4356.47754092533	0.515791815299776	0.130489129983323	3.95275694891749	7.72558988761625e-05	0.000304245548254028	POMGNT1	Up
4308.38748372616	0.612332521729726	0.120963632230912	5.06212082455346	4.14618110300509e-07	2.72265892430667e-06	HGS	Up
4392.82864617093	-0.918809	0.131925970221846	-6.96458	3.29387456745345e-12	5.68992250374096e-11	RBFOX2	Down
5119.02001790943	-0.687626	0.225305689422094	-3.05197	0.00227344779911973	0.00602112504921326	ZFP36L2	Down
4364.21291116142	0.761728765149765	0.133090659661336	5.72338259565371	1.04423738605943e-08	9.4604637549161e-08	CYBC1	Up
4553.58057474563	0.619369601390575	0.16511065592917	3.75123942125379	0.000175962569485333	0.000632959374850311	ZNHIT1	Up
4584.94794082832	0.537379519210377	0.170030858933346	3.16048229469355	0.00157508177556868	0.00436506499850058	CNPY3	Up
4228.12435235195	0.615433317596043	0.106477926640859	5.77991455141541	7.47385752757763e-09	7.01119015682283e-08	TBC1D10B	Up
5276.88218763886	1.89127319137209	0.231999319912473	8.15206351503795	3.57766296692218e-16	1.1851728590602e-14	TACC3	Up
4327.54731705509	0.591650855251748	0.13105107928083	4.51465839502091	6.34189076993813e-06	3.22812350955784e-05	TOR1AIP2	Up
4552.55362153727	1.19496612121787	0.163610865608079	7.30370881406094	2.79941872420282e-13	5.71550561574288e-12	KAT2A	Up
4367.12705779738	0.828719877543431	0.138290823020754	5.99258764566799	2.06528062010652e-09	2.14017160174216e-08	GSS	Up
4545.17167153485	0.695209501052556	0.168166449260398	4.13405589587051	3.56416730119681e-05	0.00015214672679475	GUSB	Up
4319.92978464943	0.513323240080098	0.133217886141756	3.85326066151414	0.000116555192108119	0.000438069626031694	GMPS	Up
4823.99606005035	1.97937153644446	0.191935222154536	10.3127061006592	6.17379882537878e-25	1.17862274895221e-22	HMGB3	Up
6985.92868744778	1.21412222775484	0.332950686284424	3.64655271116539	0.000265781977240423	0.000909918775104113	TAP1	Up
6073.15817439575	-1.16523	0.290119354790473	-4.01639	5.90968893166085e-05	0.000239603622599191	PRSS23	Down
4546.66330377864	0.576972456102267	0.173069268098593	3.33376608360984	0.000856786785404712	0.00256150753828293	NEU1	Up
4201.53940821894	0.648704460939506	0.113187337805085	5.7312458577002	9.96956376079039e-09	9.07651827543345e-08	SLC35C2	Up
4570.02788586534	-1.42198	0.161120859389284	-8.82553	1.08944738797363e-18	5.7806265703426e-17	MLXIP	Down
5327.3121720607	0.628973309597265	0.250440304508701	2.51146999214503	0.0120229507204499	0.0256942875292892	PSMB8	Up
4306.35022143668	0.584401744681771	0.137646343093166	4.24567577713429	2.17935578387907e-05	9.81452101310131e-05	NSUN2	Up
4458.58801788541	0.55232036022422	0.162868955043109	3.39119484175502	0.000695886098796374	0.00213386633176209	H1-10	Up
4208.35866151357	0.667075830577942	0.118267352278727	5.64040555339234	1.69650104778465e-08	1.4756132645785e-07	TYK2	Up
5687.43594048792	1.14974360674168	0.272599012992057	4.21771008677563	2.46795844259653e-05	0.000109912588840795	SLC16A3	Up
4472.6724708778	0.636862093773291	0.166123851246877	3.83365837592369	0.000126251450182291	0.000470312684465028	IP6K2	Up
4759.53651792366	-1.36389	0.189883370019696	-7.18276	6.83159537359918e-13	1.31368102936978e-11	TES	Down
8990.44229765841	-1.49351	0.391746452525637	-3.81244	0.000137604283388364	0.000508208240882673	CAV1	Down
4209.29980789906	-0.779931	0.122003171741999	-6.39271	1.62970541653997e-10	2.08995047808082e-09	RNF11	Down
4319.57921510811	0.622670602443983	0.147804302122156	4.21280431965615	2.52219557419396e-05	0.000112058583596266	CPSF6	Up
4421.65781094136	-0.512206	0.164914141943607	-3.1059	0.00189702647502954	0.00513658959856661	TEAD3	Down
4263.43716373122	0.502901392217054	0.140344988851742	3.58332275581503	0.000339250992922706	0.00112706313005789	NELFE	Up
4321.34109169171	-1.14645	0.141064607201129	-8.12711	4.39658540933691e-16	1.428350326493e-14	FAM168B	Down
4429.79741323124	-0.622162	0.168448418679979	-3.69349	0.000221198648751271	0.000773735658779003	PRCP	Down
5690.69240788476	-1.69155	0.267439686303371	-6.32499	2.5325512361757e-10	3.14539126703565e-09	TACC1	Down
4414.95493724385	0.737244330424906	0.167102744892581	4.41192232299253	1.02456873446791e-05	4.98108790361688e-05	PLOD3	Up
4147.74363244398	0.59574581825556	0.121851294113687	4.88912179873716	1.01286815525912e-06	6.1025913661837e-06	NACC1	Up
4253.63600099967	0.895676368111155	0.142230299835999	6.29736679978829	3.02744312143748e-10	3.70291887204619e-09	BAX	Up
4217.17845729946	0.863788800618067	0.136193462907065	6.34236608850674	2.26262859834244e-10	2.84063433112578e-09	CACYBP	Up
5445.90585848078	0.807908885000154	0.266883398857446	3.02719797656539	0.00246832238879378	0.00648346014123167	UBE2L6	Up
4488.34521264434	0.891069627585413	0.179424364534075	4.9662688225165	6.82533277139087e-07	4.2642210614243e-06	DTX3L	Up
4357.86176554023	1.48888276704397	0.154821998088376	9.61673912898401	6.79511906026688e-22	7.02972149486157e-20	RCC1	Up
4393.76664267982	1.40733948051733	0.161522778880351	8.71294742619445	2.96073986722155e-18	1.43526127908923e-16	SLC52A2	Up
4667.18893363775	-0.93463	0.199269731853724	-4.69028	2.72836887155553e-06	1.50279401438029e-05	TBC1D1	Down
4869.81231059711	1.3378562806234	0.218795667455474	6.11463790020274	9.67764530223245e-10	1.0744042908078e-08	DYNC2I2	Up
4287.69413475459	-0.620483	0.153534036044786	-4.04134	5.31462748170535e-05	0.000218266293426967	SPAG9	Down
4706.75452389813	-0.883233	0.205583492534926	-4.29622	1.73732416041653e-05	7.99298603791138e-05	LTBP3	Down
4288.29185731365	0.632165841784672	0.1552879458987	4.07092667834666	4.68264877553893e-05	0.000194447661576632	ALYREF	Up
5309.62604464165	2.38426398413528	0.2476428474643	9.62783302061243	6.10023131062118e-22	6.41841383011835e-20	TPX2	Up
4050.79860945459	0.534489537149398	0.109750329493733	4.87004949884839	1.11570295964513e-06	6.65826213558121e-06	PRCC	Up
57817.1096352537	-2.24786	0.659500611587167	-3.40843	0.000653385209895729	0.00202026837816816	KRT13	Down
4699.79867829427	0.909639825495093	0.208052604195667	4.37216265093998	1.23021817663924e-05	5.87143819458904e-05	GOLM1	Up
4173.83720108484	0.641077084998427	0.137537166868235	4.66111887859809	3.14494997824031e-06	1.71087496172309e-05	SF3A2	Up
4101.94852158368	0.512032654404286	0.125070493243074	4.09395246734297	4.2408128602007e-05	0.000178277803734839	STMP1	Up
4214.44528846134	0.645166196571946	0.145899126509575	4.42200177620396	9.7790652552564e-06	4.77806676508807e-05	MRPL37	Up
4030.03877737871	0.545763852891678	0.110068687245193	4.95839340461936	7.10785198443588e-07	4.42282268305724e-06	SCAMP4	Up
6697.8189186935	1.15094875498961	0.332716495136283	3.45924765322554	0.000541686593536421	0.0017062344512855	MX1	Up
4674.42305959463	-1.03383	0.204298369049581	-5.06041	4.18361700037225e-07	2.74432233839509e-06	IER2	Down
4756.6687127998	0.693591417295741	0.217779908839125	3.18482738372391	0.00144840375814453	0.00406386981716977	RCN1	Up
3991.1144617201	0.620298774262977	0.101904655239964	6.08705041788626	1.15009761856932e-09	1.25756525930724e-08	MRPL3	Up
4176.71565367173	0.652053981567881	0.142867975066615	4.56403180113562	5.01804725855282e-06	2.61316645483355e-05	MYBBP1A	Up
4133.57465400999	0.80830289546095	0.135388124505639	5.97026436707367	2.36869454218674e-09	2.4260777396136e-08	SNRPC	Up
4178.2451465113	-1.29732	0.130195215008104	-9.96444	2.18098169264169e-23	3.20535071304276e-21	ZBTB4	Down
4020.8471791588	0.667464436077391	0.112505463366313	5.93272909693418	2.9794022658591e-09	3.00177209788786e-08	ERH	Up
4270.26366580628	0.695546067654675	0.163646431059853	4.2502978106518	2.13486472931451e-05	9.64229879449907e-05	TIA1	Up
5197.77567053467	1.24359806863844	0.255471797478942	4.86784874459946	1.1281962428302e-06	6.72198778144455e-06	EFNA1	Up
4407.81701786455	0.868004793758732	0.182833449361187	4.74751636963318	2.05929727903437e-06	1.16014806854757e-05	TOMM34	Up
6496.91689585461	-1.49757	0.32233438048697	-4.646	3.38426482229822e-06	1.82338713934589e-05	TUBA1A	Down
5022.09176602824	-1.6771	0.230748083145189	-7.26811	3.6454889881841e-13	7.28232633044156e-12	ABLIM1	Down
4169.70473870371	0.539967003807142	0.150825463931801	3.58007852076821	0.000343490974702448	0.00114012652259185	HMG20B	Up
4593.90759510138	-0.635086	0.207702842143493	-3.05766	0.00223069184547823	0.00591889261994065	NOTCH2	Down
4492.02426358943	0.575176349935201	0.197394570943592	2.91384077680416	0.00357011945370266	0.00890870125908446	EPHB4	Up
4391.53806955587	-1.02245	0.178970375622642	-5.71298	1.11013725201319e-08	1.00231699818529e-07	EIF3L	Down
4164.27966642041	-0.805499	0.149051669561788	-5.40416	6.51141756845475e-08	5.03248875344929e-07	TJP1	Down
5468.06715072351	1.07175362375793	0.277703790810431	3.85934099289823	0.000113693204197112	0.00042887976274641	OAS1	Up
4340.68769977749	-0.901176	0.177693779147694	-5.07151	3.94672747348489e-07	2.60368718753093e-06	SMARCA2	Down
3961.3025050498	0.578923958816477	0.117100756258039	4.94381058941055	7.66101400140589e-07	4.73203731129251e-06	PHB	Up
4287.66889983979	0.645838562072916	0.175688189892084	3.67604995230254	0.000236873160855318	0.000823276500134905	LIMK2	Up
4702.16072800736	-0.738572	0.222084979666854	-3.32563	0.00088219354329082	0.00263151740249024	FCGRT	Down
5726.2	1.11615413943709	0.296283955393219	3.76717712559143	0.000165103863801055	0.000597415208133377	G6PD	Up
4170.45664698586	0.721732390580127	0.15852902769419	4.55268288134829	5.2966082644903e-06	2.74050270583491e-05	EBNA1BP2	Up
4632.7168848257	1.07470495725041	0.214707559897416	5.00543603478091	5.57357193370623e-07	3.56516079683496e-06	NT5DC2	Up
4238.63578373698	0.531902859173895	0.173941210850819	3.05794616797329	0.00222859606810844	0.00591502680080723	ANP32E	Up
3931.28843728702	0.729831026063537	0.116298426765541	6.27550214015263	3.48507685848115e-10	4.2153267972145e-09	PYGO2	Up
5143.39186388682	0.624516698022755	0.263452820841124	2.37050678003319	0.0177637181285478	0.0361760180693333	PTPRU	Up
3988.66346385328	0.548944760336941	0.134742963333795	4.07401430661024	4.62096409620888e-05	0.00019220802590655	TCOF1	Up
4415.7106790528	-1.03982	0.193765158428166	-5.36638	8.03321664099746e-08	6.0916914724812e-07	GNG12	Down
4303.04285427227	-1.1188	0.179724547240219	-6.2251	4.81255105164106e-10	5.69813429503127e-09	PDLIM5	Down
4153.00629620602	0.749597712566115	0.165913990511543	4.51798977443053	6.24294983936769e-06	3.18038363481186e-05	SIGMAR1	Up
4017.19902831171	-0.555496	0.144200245857323	-3.85225	0.000117036359160434	0.00043978881877697	NCOR1	Down
5028.68429363347	-1.40436	0.249499539184308	-5.62872	1.81549181687549e-08	1.56514327117785e-07	TSC22D3	Down
3946.44710186559	-0.53006	0.130892978669029	-4.04957	5.13114630226249e-05	0.000211434283990425	CHD2	Down
3834.40172294042	-0.550494	0.103831823143977	-5.30179	1.14673438226513e-07	8.43657814426319e-07	MAPK1IP1L	Down
3941.08476114201	0.598679649553607	0.130738924587035	4.57919974058724	4.66758306906015e-06	2.44648466665315e-05	GART	Up
4820.63523747092	0.874561929479847	0.241568503219309	3.62034751147119	0.000294207602078214	0.000995263647020241	APOL2	Up
3918.44749749972	-0.644478	0.124554574250473	-5.17427	2.28808664585073e-07	1.58870598079729e-06	FBXL5	Down
3875.79675305635	0.505808153953941	0.116979598683292	4.32390057452116	1.53294404502144e-05	7.13780684579007e-05	OSTC	Up
4116.86657579126	-0.501272	0.163625299021685	-3.06354	0.0021873802249953	0.00581814234508231	BNIP3L	Down
3839.3665289574	-0.538979	0.107414822332719	-5.01773	5.22854400064663e-07	3.3616752431131e-06	GLYR1	Down
4830.78832063635	0.87323489074285	0.244050622059282	3.57808918237764	0.000346115361799189	0.00114678194127704	AGPAT2	Up
6234.82750772706	0.917852908131993	0.327658405394584	2.80124938967052	0.00509051625508192	0.0121351931013912	MDM2	Up
4137.05522840482	-1.66671	0.143478245823232	-11.6164	3.39987634908719e-31	1.7988260066399e-28	ABL1	Down
3840.85642241128	0.67162287843268	0.111428636756192	6.02738127275311	1.66637578076687e-09	1.76230420949406e-08	ACP1	Up
4074.08984060132	0.795386130527258	0.159097708100256	4.99935630767253	5.75220206857786e-07	3.66171460659762e-06	GTF3C5	Up
9186.69143994477	-3.06343	0.379437784846754	-8.0736	6.82535793223942e-16	2.13139929492765e-14	CCN2	Down
3924.22905375369	-0.750043	0.130531271359947	-5.74608	9.13381081594618e-09	8.40655609789718e-08	PITPNB	Down
4455.41167463189	-0.696166	0.211095915235642	-3.29787	0.000974222580245036	0.00287317307548616	ETS1	Down
7606.52206016473	-3.15976	0.329621930874641	-9.586	9.1568433967045e-22	8.9245487379039e-20	SPARCL1	Down
5156.54984866452	-2.03773	0.24853356108658	-8.199	2.42386271712528e-16	8.29668942619702e-15	MCAM	Down
3934.65000394934	0.707013629003975	0.137334101502101	5.14812869688566	2.63097962637633e-07	1.8044622489347e-06	SHARPIN	Up
12974.4153543767	1.45399534307248	0.480358689644685	3.02689505658362	0.00247079721965776	0.00648812009552219	GJB2	Up
3793.88832929252	0.537300926277071	0.113379608641409	4.73895555572445	2.14822611215511e-06	1.20548033772389e-05	FARSA	Up
5468.49991381951	-1.96909	0.275791602264351	-7.13977	9.34873519818326e-13	1.7629315519344e-11	CD55	Down
4295.33623489326	-0.667238	0.198277304523596	-3.36518	0.000764945535294493	0.00231951226831233	PRRC2B	Down
4243.95169219473	1.17604923283153	0.189643875939628	6.20135623681259	5.59786416706618e-10	6.55254416218278e-09	CLSTN3	Up
4080.1359257983	-0.570762	0.171105447112738	-3.33573	0.000850742962787188	0.0025442600427799	CCNG1	Down
4369.51704227257	-0.856635	0.206125478921851	-4.15589	3.2402088936935e-05	0.000139767501265819	SH3PXD2A	Down
4087.29121388884	0.620898807270851	0.17285617946649	3.59199659038641	0.000328154144427791	0.00109544681351135	EDEM1	Up
4251.66939373964	0.687059247889602	0.19505073152015	3.52246434830019	0.000427554543766049	0.00138392851624885	NDUFS6	Up
3879.2850939591	-0.944616	0.130490832984396	-7.23895	4.52177011212813e-13	8.9173736886463e-12	PPP1R15B	Down
5733.31932874823	0.722461940421031	0.31024418188117	2.32868811927551	0.0198755939705971	0.0399193328793402	CXADR	Up
4271.02058722246	1.52438438625521	0.191510021026404	7.95981525188722	1.72296344638264e-15	4.97750968800526e-14	H2AX	Up
4896.45545436982	-1.25797	0.252214849011173	-4.98769	6.11045534305003e-07	3.85662617732108e-06	PECAM1	Down
3868.23343067245	0.682722376487081	0.13670173979689	4.99424789692848	5.90654903259975e-07	3.74580393786583e-06	CANT1	Up
4067.25960344829	0.684527798196102	0.172389969321955	3.97080990784143	7.16287150392588e-05	0.000284030095309849	GALNT2	Up
4197.74793171695	0.690812275350329	0.190674977692733	3.62298338098433	0.000291224540210785	0.000986986829360049	PARP10	Up
3899.15725540455	-0.670436	0.142935994372937	-4.69047	2.72584544332887e-06	1.50185081581565e-05	BMPR2	Down
4285.04438094979	0.963508641687049	0.200401107412936	4.8079007852072	1.5252342418463e-06	8.80432908058283e-06	ROMO1	Up
7409.40220666323	1.20224105579355	0.376332981501103	3.19462049538708	0.00140014822833498	0.00394461355428376	TMEM97	Up
4280.64278754635	-0.517083	0.20394479515194	-2.53541	0.011231616001088	0.0242183354806879	SORT1	Down
3911.6772408081	0.683143551390557	0.149621112160471	4.56582324196249	4.97537877972406e-06	2.5924047339035e-05	NOP10	Up
3867.12531442733	0.846151428906594	0.141134688918235	5.99534696531485	2.03051434955392e-09	2.10786418055394e-08	GTPBP2	Up
7863.85300547164	-0.896609	0.390994604021997	-2.29315	0.0218394487649118	0.0433780765682626	HAS3	Down
3848.47656511611	0.812826333860564	0.139199837821494	5.83927644300067	5.24280146019843e-09	5.05657278333096e-08	MRPS15	Up
3748.87999362195	0.614270483797794	0.118912563177909	5.16573242878266	2.39499202952278e-07	1.65548571865259e-06	USB1	Up
3986.60095685014	-0.861574	0.163601881956375	-5.26629	1.39211551561744e-07	1.00757675018459e-06	AFF4	Down
3872.67657879615	0.913188002239409	0.146558909515355	6.23085969497975	4.63882427913771e-10	5.51005439391097e-09	MOV10	Up
3910.82566932326	-0.696625	0.15549042279398	-4.48018	7.45809313033508e-06	3.72864386035489e-05	ARHGAP35	Down
4166.81275859609	0.84542512831766	0.193735555107549	4.36380987397144	1.2781667346899e-05	6.07366989812356e-05	HIP1R	Up
4235.68143951685	1.12731621616599	0.201852539275204	5.5848503081203	2.33901593187179e-08	1.97419767668194e-07	PFDN2	Up
3847.79175663494	-0.981055	0.141758354298894	-6.92062	4.49683226732785e-12	7.62961870261976e-11	ZMYND11	Down
4026.41150232024	0.795233644262832	0.17703038073346	4.4920744166514	7.05327673958317e-06	3.55215062995924e-05	USF1	Up
3807.77229444258	0.588880343365612	0.141703937649454	4.15570910119928	3.24280208914262e-05	0.0001398467840865	RNF181	Up
4322.30922903195	-1.53044	0.201487818705821	-7.59568	3.06170067772053e-14	7.23170575893224e-13	SH3BGRL	Down
3657.21169341049	0.543695356445379	0.107279886904796	5.06800829243856	4.01999896286687e-07	2.64825118443147e-06	TIMMDC1	Up
4570.01455852848	0.740785228163926	0.240334622405613	3.08230757911236	0.00205402479093849	0.00550534535802561	TUSC3	Up
3646.9852435421	0.512481379154334	0.105027392984189	4.8795020479227	1.06354019191179e-06	6.38193041925552e-06	DDX41	Up
5932.87164080512	-3.33295	0.252345901557014	-13.2079	7.90459585866012e-40	2.92754612221336e-36	SMTN	Down
3812.37619169687	0.664936029341133	0.143473926166471	4.63454264553698	3.57727485798641e-06	1.9167817077602e-05	PGAP6	Up
4010.84698122046	0.874030741262177	0.176190458045406	4.96071552885644	7.02339842996803e-07	4.37468187440794e-06	PRDX4	Up
5029.15088020754	-0.803114	0.276034934484238	-2.90947	0.00362046682325134	0.00901611143531042	COL18A1	Down
3809.74018957954	0.745298281086939	0.143794497955703	5.18307926716732	2.1825222513144e-07	1.52397990384012e-06	SNRPA	Up
3834.14368490116	0.655333032284991	0.149851586742172	4.37321383464913	1.22430696643043e-05	5.84623940287746e-05	PEDS1	Up
4582.93958285708	2.00017075930816	0.233686972578139	8.55918811922372	1.13665115929405e-17	5.01154908757314e-16	TK1	Up
3695.54036640055	-0.527604	0.12107030737787	-4.35783	1.31357699508656e-05	6.22436509596033e-05	JOSD1	Down
3685.13252477304	0.61120982059756	0.119244577658601	5.12568229599054	2.96462158855848e-07	2.00287714618482e-06	TRIM27	Up
5607.3165449787	-1.52553	0.304079444366491	-5.01689	5.25145453281208e-07	3.37309868326792e-06	PHLDA1	Down
4162.36817515263	-1.46549	0.186746985823511	-7.84748	4.24465528543648e-15	1.1441415804325e-13	BAG3	Down
3917.85358532705	0.685185422425849	0.166348990777755	4.11896350691582	3.80580406971889e-05	0.000161493766643113	CDK2AP2	Up
4147.62036973924	-0.941545	0.19547363485898	-4.81674	1.45925910771111e-06	8.48432030034358e-06	ITPKC	Down
3926.47563226086	-0.773107	0.166982387744612	-4.62987	3.65890752413584e-06	1.955430000922e-05	ABR	Down
4854.08670042541	-1.49224	0.257462156029035	-5.79597	6.79272300945119e-09	6.4308611804201e-08	PBX1	Down
4027.74358979583	0.654736106083648	0.185339606319442	3.53262920476468	0.000411449115277125	0.00133787791338047	ZMYND8	Up
3767.75661525497	0.592420736722342	0.143484948836936	4.12880055730166	3.64660537889458e-05	0.000155486618481165	SEPHS2	Up
4070.42591659016	-0.614104	0.191925951212209	-3.19969	0.00137573931237785	0.003884574147873	NME4	Down
5587.04206851675	1.30473789786123	0.31107797429371	4.19424712027131	2.73779385527737e-05	0.000120433663566778	ISYNA1	Up
4933.34873519371	-0.862467	0.27281154413373	-3.1614	0.00157011089792013	0.00435324354060264	LTBP1	Down
3670.23323933584	0.586254319306481	0.124598426288532	4.70515027171286	2.5367902819712e-06	1.40275184874509e-05	AKT1S1	Up
3744.96199767536	-0.863797	0.137563621276829	-6.27925	3.40201526501592e-10	4.12563973003044e-09	PCM1	Down
4112.41663902824	1.09533542403642	0.19778699494233	5.53795472930761	3.06024334704578e-08	2.52201096130814e-07	IGSF8	Up
4764.08886673999	1.08580875822056	0.261448556908982	4.15304934575928	3.28073957580685e-05	0.000141351176046513	AP1M2	Up
3621.40319235765	0.525225587897237	0.116573303583244	4.50553919081633	6.62046183612763e-06	3.35608300797732e-05	EMC1	Up
3712.46814828269	0.742793947513969	0.136273169399645	5.45077179012103	5.01516926939553e-08	3.94859287970521e-07	RNPEP	Up
4078.60586969884	-1.43374	0.18358705615641	-7.80958	5.73811421579286e-15	1.51797712925789e-13	NFIC	Down
4065.19788791601	0.500820188640132	0.197312449539791	2.53820876385772	0.0111421497167852	0.0240618458840149	MRPS21	Up
3655.87	0.554265614416756	0.128376631222434	4.31749617620358	1.5780914170891e-05	7.3240844264802e-05	PIH1D1	Up
3607.09469819864	-0.644029	0.114721934532392	-5.61382	1.97905973200713e-08	1.69354104054104e-07	SKI	Down
4075.68274295388	0.925557414674113	0.198165736649565	4.67062283481863	3.00287852762209e-06	1.6388831292221e-05	NR2F6	Up
4437.52880793634	0.704531510590319	0.239273915871639	2.94445597224343	0.00323522973266304	0.00817920116903766	APOL6	Up
3657.32135069853	-0.505805	0.133353179102121	-3.79297	0.00014885493015817	0.000545192958201936	PTEN	Down
5355.39152902318	1.20845149703436	0.306729974079949	3.9397893885629	8.15531732318451e-05	0.000318944384774511	AMIGO2	Up
4228.42629384223	0.571239454124585	0.225198789560167	2.53660090820322	0.0111934478448124	0.0241539943095682	SLC12A7	Up
3775.0599178646	0.682307088692327	0.165334510700874	4.12682800342131	3.67801268157005e-05	0.000156573422614515	STARD3	Up
3664.4504809155	0.80853367231926	0.143912066918767	5.61824793174325	1.92903560351858e-08	1.65379080120171e-07	CYRIB	Up
4116.47942739602	-1.96935	0.18358376585749	-10.7272	7.58295281888096e-27	2.00601600428625e-24	PARVA	Down
3694.13854053247	0.665378530143021	0.151799030258184	4.38328577601139	1.1690259976479e-05	5.6126583936852e-05	CYHR1	Up
3518.29189391311	-0.532536	0.113682545233802	-4.68441	2.80760728189403e-06	1.53956978519732e-05	ISCU	Down
3478.1354124898	0.623113908766997	0.101985535084058	6.1098263420731	9.97396083217806e-10	1.10399167178884e-08	SMARCD1	Up
4126.33049816526	-0.689454	0.215331574358436	-3.20183	0.00136559538114819	0.00386136742527136	BCL3	Down
5366.19	-3.02243	0.252208363623003	-11.9839	4.31705777297468e-33	3.33096982666438e-30	SVIL	Down
3951.46031527349	1.14694086236599	0.191178316772266	5.99932503711831	1.98139391080543e-09	2.06363624523594e-08	B4GALT3	Up
3622.18008752726	0.542221548446538	0.140348698217903	3.86338851255104	0.000111824941786548	0.000422262290375877	IFNGR2	Up
3764.64324714478	0.725270294321313	0.166931790079561	4.34471045913809	1.39459484076386e-05	6.56793165342453e-05	NARF	Up
3855.03747878023	1.22729900702051	0.178172497705499	6.88826290715816	5.6477763921237e-12	9.43061525963451e-11	SLC50A1	Up
3431.57852272086	0.530378451409769	0.0922194701420498	5.75126327003184	8.85790498396855e-09	8.17700321501145e-08	ABCF3	Up
3643.11757936009	0.869508254309535	0.145870124168288	5.9608385148586	2.50946866994824e-09	2.55612435809139e-08	CAD	Up
4383.26418663141	-1.18462	0.239438640219189	-4.9475	7.51721974409349e-07	4.65253593653487e-06	CEBPD	Down
3646.36053179231	0.821691065484053	0.151018426887893	5.44099870735658	5.29826987074368e-08	4.15382563363385e-07	YIF1A	Up
3424.98484774191	0.614895581004804	0.100183209453171	6.13771094339142	8.3719014223344e-10	9.48201043050693e-09	SMPD4	Up
3728.65592035827	0.729562028058473	0.169162198142896	4.31279586141456	1.61202948167667e-05	7.46475667459079e-05	ANKRD13D	Up
3563.66991974518	0.947181852834239	0.135106114169232	7.0106512844253	2.37211290549708e-12	4.19549061929274e-11	ENTPD6	Up
3562.04825447729	1.20853021175576	0.131887979334341	9.16330827005912	5.03301804826239e-20	3.50381309089184e-18	ALG3	Up
3467.8088303073	-0.58673	0.115933117146098	-5.06093	4.17214040770795e-07	2.73776385789992e-06	TAB2	Down
3791.60944284116	-0.901382	0.177362690632863	-5.08214	3.73208762632448e-07	2.47177391503136e-06	ATL3	Down
3607.73389094005	0.773773988954109	0.149200622420206	5.18613110590695	2.14707686330951e-07	1.50376586061897e-06	COMMD4	Up
3858.89893693084	-0.565354	0.192087628229052	-2.94321	0.00324827582397756	0.00821069774889658	DAB2IP	Down
4044.35427964297	0.736702241013627	0.21536640933627	3.42069240641586	0.000624619346355669	0.00194072165366011	UNC93B1	Up
3485.79506558919	0.691059452126292	0.124055697742231	5.57055794053256	2.53924852741523e-08	2.12575968493107e-07	PSMD14	Up
3518.53354878036	-0.727042	0.132823991185596	-5.47373	4.40670288596826e-08	3.52650492836474e-07	FEM1B	Down
3799.05621580527	0.839821524238532	0.185057813024664	4.53815761956833	5.67478390078594e-06	2.9182351645308e-05	TIMM13	Up
6286.93461205844	1.06549483704096	0.360357401153173	2.95677245321254	0.0031087744437047	0.00789905120040116	ITGB6	Up
3354.03248275751	0.596797509820945	0.0924929455049142	6.45235705883361	1.10123737799169e-10	1.46289194875539e-09	FOXK2	Up
3575.06210086443	1.01609472557865	0.146719451897015	6.92542612749036	4.34665111082024e-12	7.41172055894743e-11	RUVBL1	Up
4039.79161034384	0.6255682118013	0.220720644424427	2.83420798010351	0.00459394228769572	0.0110870094205069	FTH1	Up
4448.21209046346	-0.611712	0.260278834558514	-2.35022	0.0187623653724109	0.0379095997781019	CRYBG1	Down
3534.37614384454	-1.55118	0.118713605524962	-13.0665	5.1134588168858e-39	1.239853177261e-35	RAP1A	Down
3656.99637460874	0.673168784403846	0.167908736120133	4.00913496199636	6.094158074915e-05	0.00024645472642777	PTPN6	Up
3449.69947406906	0.529535546592035	0.127596928865836	4.15006498431343	3.32380896395515e-05	0.000143106938838692	TSEN34	Up
3665.68308630799	-0.562846	0.17097516121337	-3.29198	0.000994862311414296	0.0029256417492515	MAP2K3	Down
5926.08973595519	0.926546651572545	0.347404253967105	2.6670561485418	0.0076518886837357	0.0173321328264385	PTGES	Up
4125.62707029188	-1.41417	0.220998225717257	-6.39899	1.56405559996697e-10	2.01693465182371e-09	TGFBR2	Down
3886.31224303082	-0.698643	0.203286844892273	-3.43674	0.000588769736477499	0.00184107362041377	CAT	Down
3493.66249471075	0.548256195884196	0.140000376328283	3.91610515816476	8.99910075926761e-05	0.000348193372043706	TIMM50	Up
4686.59998477724	0.760485102328653	0.280861583508687	2.70768644407765	0.00677540019931989	0.0155820741295338	PLPP2	Up
3522.14391492816	0.61963225484078	0.149011402092068	4.15828752794324	3.20642276655881e-05	0.00013856834723719	OGFR	Up
3789.65144284956	-0.579708	0.193938902895039	-2.98913	0.00279774050327375	0.00722473276246316	BCL6	Down
3434.66556793261	0.782994400138345	0.127839764722761	6.12481102289561	9.07912992069286e-10	1.01412107535384e-08	RUSC1	Up
4719.98265498802	0.909811813212954	0.283615052916654	3.2079108772845	0.00133702924311909	0.00378959122053046	DTX4	Up
8824.6036131319	2.74882691265573	0.427723567555897	6.42664356412043	1.30452217648423e-10	1.70963493730608e-09	CDH3	Up
4494.9963309461	1.64684458137241	0.262370398094386	6.27679263108015	3.45628559619851e-10	4.1859710052586e-09	RRM2	Up
3630.73992771518	0.907754007022629	0.168384077082086	5.39097296343587	7.00772185784917e-08	5.38237218430738e-07	BRMS1	Up
4199.35681584037	1.39752864692142	0.238200982167761	5.86701462858437	4.43711542157282e-09	4.33139184906091e-08	ITPR3	Up
5362.02799689644	1.28915177549661	0.321593572209362	4.0086366361121	6.10703002540597e-05	0.000246813579245892	OAS2	Up
3446.59358426541	-0.534188	0.134803899524576	-3.96271	7.4104881157408e-05	0.000293033138858185	OXSR1	Down
4481.4379915278	0.894798790734122	0.267257913250936	3.34807220429791	0.000813758070430375	0.00244632405315344	MET	Up
4032.07486228333	-1.30163	0.218179197724982	-5.96588	2.4331183700835e-09	2.48656103626966e-08	SDC3	Down
3734.8973434461	1.2138921528385	0.186149462020042	6.52106183743792	6.9811394010868e-11	9.69818000219995e-10	OCIAD2	Up
3435.06203313553	0.643889491562623	0.136130313777354	4.72994936760174	2.24575839541348e-06	1.254508415272e-05	GLB1	Up
3845.9433188838	0.700782911947493	0.205974121459206	3.40228620461083	0.000668246166944736	0.00206037004986391	MPST	Up
4095.17002954897	1.45193	0.229799937886041	6.31822227230982	2.64589275994126e-10	3.27080388041337e-09	SQLE	Up
3402.05390254347	0.597339476973122	0.130033954038765	4.59371924347578	4.35415100768558e-06	2.29650151980409e-05	SRPRB	Up
4560.57200999329	1.07298346938109	0.27489999095879	3.90317753608779	9.49380105778069e-05	0.000365577475541657	THEM6	Up
3349.51346534706	-0.808472	0.113146383888226	-7.14536	8.97579165769966e-13	1.70126622228539e-11	CHMP3	Down
3426.51587706768	0.65659266317547	0.138423813577025	4.74335048434504	2.10212109382312e-06	1.18283434869087e-05	ATP6V1F	Up
3466.26971930134	-0.548285	0.148081093423262	-3.7026	0.000213399998867422	0.000749998325873396	RAB21	Down
53002.035133683	-5.34264	0.579620210230077	-9.21748	3.04164830465878e-20	2.1831489653361e-18	MYH11	Down
3349.33670111429	-1.04159	0.111489861595651	-9.34247	9.41154526723269e-21	7.29217553383326e-19	KCTD10	Down
3476.22980490825	0.885507484075243	0.149141801903473	5.93735272588674	2.8966104227029e-09	2.92404964054427e-08	PDCD5	Up
3448.68294762771	0.526424594619808	0.146736713684959	3.5875452121003	0.000333805864597731	0.00111116609754104	NAT10	Up
3477.34728712477	-0.572787	0.151767486979669	-3.77411	0.000160580260652349	0.000583063777796117	KIDINS220	Down
3392.11360787676	-0.548495	0.133870544889213	-4.0972	4.18174402330246e-05	0.000176194620758851	NSA2	Down
3521.76778598398	-1.7198	0.132310679454648	-12.9982	1.25217013205831e-38	2.57640961171731e-35	SRF	Down
3364.16534925976	0.829607035727218	0.127293346904712	6.51728512055099	7.1591268423732e-11	9.90087459798856e-10	POLR2G	Up
3692.45839930494	0.938768824043926	0.198943838819392	4.71876299168114	2.37283070706005e-06	1.31912575903146e-05	SEC61G	Up
3346.24839377846	0.512633704343317	0.126189254029069	4.06241964331786	4.85666684436086e-05	0.000200931409463175	TMEM33	Up
5330.88117168681	-1.32514	0.322033919055146	-4.11489	3.87357862747898e-05	0.000164144002342462	TXNRD1	Down
3505.57239414511	1.03638592788229	0.158763717090474	6.52785124255873	6.67199104957747e-11	9.30360920602979e-10	MRPS26	Up
4232.83760494925	-0.834694	0.252529350614364	-3.30534	0.000948629083185871	0.00280573604255486	SAMHD1	Down
3425.65970514869	0.632301868801485	0.146252499310438	4.32335769838265	1.53672272895724e-05	7.15305948758994e-05	FIBP	Up
3399.75940667257	0.504090822403057	0.141861355096573	3.55340481599019	0.000380278785301143	0.00124725514456368	DDRGK1	Up
3421.57110951508	0.852218074054041	0.14383658426357	5.92490483848265	3.12478288188017e-09	3.13290359537937e-08	ITPA	Up
3361.43806289482	1.09133932562232	0.127703918149438	8.54585623868832	1.27586760020959e-17	5.5722915614814e-16	POLR2H	Up
3311.89102151808	-0.500844	0.120390814840906	-4.16015	3.18041512955957e-05	0.000137604970488748	SPRYD3	Down
3696.19692898325	0.582964621592039	0.195153321917613	2.98721341693659	0.0028153311221016	0.00726306794637468	SLC27A4	Up
3265.29409412544	0.810481827064425	0.104429412681622	7.7610493658082	8.42295207297898e-15	2.18760485957117e-13	LEMD2	Up
12099.6268459108	5.39558395710102	0.474810915758357	11.3636476711647	6.34392897030544e-30	2.86528967492966e-27	MMP11	Up
3438.52000694544	-0.528042	0.151631930101373	-3.4824	0.000496949451079486	0.00158254685040239	PARD3	Down
3291.83919927458	0.695102201720787	0.115193647859651	6.03420600559224	1.59746171094077e-09	1.69329112554099e-08	PREB	Up
3311.81298670866	0.569149444819172	0.122490730696156	4.64646950495361	3.37664021784383e-06	1.82033838585246e-05	WRNIP1	Up
4864.43226567274	2.86501912105254	0.290141338041806	9.87456368812819	5.36659971515303e-23	6.99849954402843e-21	MYBL2	Up
3410.08635506023	0.690783193360189	0.146266894165339	4.72275833367552	2.32667263168723e-06	1.29618904312828e-05	MROH1	Up
3543.79841279587	1.02794437402914	0.169447067710014	6.06646304312761	1.30757796906897e-09	1.41545644778353e-08	SNRPF	Up
3397.84098510826	0.762622112526957	0.143384990521332	5.31870253472241	1.04509839025893e-07	7.75676632898388e-07	SNRPD1	Up
3486.59909048923	0.577082598289162	0.163166627281301	3.53676856538971	0.000405054441857039	0.00131893760406342	RPS19BP1	Up
4366.17996762633	1.14466535248036	0.266186236398243	4.30024244667489	1.70611352181397e-05	7.86111226597439e-05	CDCP1	Up
3351.94327572334	0.589356596639664	0.135933222834736	4.33563322011566	1.45341117588075e-05	6.81546420738406e-05	BRAT1	Up
4648.17237174026	-1.59041	0.279293099272242	-5.69442	1.23791602557181e-08	1.1074265198811e-07	ODC1	Down
3292.07565100998	0.634218643041976	0.120502903322103	5.26309844458033	1.416476821836e-07	1.02382192766429e-06	ADRM1	Up
3300.18132515686	0.727267665873131	0.123622291699031	5.8829815875257	4.02940767301863e-09	3.95424331155055e-08	MED25	Up
6369.49900169136	1.6529657287131	0.371629103205279	4.4478909602514	8.67175281961e-06	4.27994452861242e-05	TYMP	Up
4031.62462929911	-1.71744	0.2220097545867	-7.73589	1.02681300477373e-14	2.61908033366391e-13	IL6ST	Down
3799.84520580707	1.47930056961969	0.207337087401252	7.13476102206864	9.69554611407491e-13	1.81906912806929e-11	DHCR7	Up
3468.43974956293	0.635390359229656	0.163726012593505	3.88081496131704	0.000104107027605222	0.000396841073938554	CDC34	Up
3529.81693070836	-1.02925	0.171580829803441	-5.99862	1.9900571272763e-09	2.07149397880285e-08	GNAQ	Down
3523.00636045086	0.775737604542482	0.175582458118121	4.41808146928102	9.95808874943699e-06	4.85528929599985e-05	RPS6KA4	Up
3367.56756936548	0.612614269042279	0.146878123026348	4.17090208139701	3.03396218227794e-05	0.000131791957990671	NRAS	Up
3273.30632699006	0.793971144906706	0.122433929366856	6.48489474292442	8.87937526098894e-11	1.20284031516454e-09	TOR3A	Up
4038.6175574878	-1.23905	0.236249513919554	-5.24466	1.56567374755842e-07	1.12289490539453e-06	PAM	Down
3350.75843358433	1.00961374170605	0.139904318913176	7.21645871656482	5.33588521207883e-13	1.04229875904299e-11	ATP13A2	Up
3250.94180215946	-0.587239	0.119194837222142	-4.92671	8.36250704276909e-07	5.12303845048006e-06	NDUFS1	Down
3358.60087624556	0.971839446795687	0.14369669335102	6.7631302024584	1.3504177264266e-11	2.10319894516129e-10	AP1S1	Up
4489.3137370591	1.12030395198427	0.280841938798851	3.98909064926614	6.63270731289033e-05	0.000265796308201911	CDC25B	Up
3353.31820848533	-0.696795	0.14581755321012	-4.77854	1.76571785016653e-06	1.00700841236168e-05	RSU1	Down
6858.46399984852	-2.4079	0.372910238757809	-6.45704	1.06771683088121e-10	1.42040088177143e-09	DPYSL3	Down
3749.87679884565	0.893010867701767	0.21180212790596	4.21625068893672	2.48397619636269e-05	0.000110527844027521	TMEM54	Up
4050.20832003241	0.755648653656539	0.246883756607896	3.0607467418631	0.00220785759354838	0.00586671070703529	IGSF3	Up
3216.56198354476	0.594631331581688	0.115547390639106	5.14621168243361	2.65799474677945e-07	1.81962095086366e-06	CRTC2	Up
4022.89542679845	1.67862575962889	0.238241693974058	7.04589415743354	1.84274291419985e-12	3.31944681762187e-11	CENPF	Up
3651.32146174958	0.657300045632402	0.201589695272447	3.26058355683342	0.00111183202910198	0.00322457408220993	RABGAP1L	Up
3662.96166743751	0.756409158340593	0.203023000511695	3.7257313527736	0.000194749736041909	0.000692225493082496	P4HA1	Up
7152.00143116955	0.936817757794708	0.404535180559811	2.3157881015399	0.0205698412101105	0.0411307979191043	TP63	Up
3420.97391257972	-1.45976	0.148324804972028	-9.84161	7.45068584943888e-23	9.64837766153211e-21	DUSP3	Down
3589.14213764202	0.870626653556458	0.193175475630493	4.50692123684373	6.57750351362719e-06	3.33613284210759e-05	GALE	Up
3771.19826629748	0.746379728370923	0.218767793656934	3.41174409584885	0.000645486800095214	0.00199885026156575	IMPDH1	Up
3599.03120799752	-1.53208	0.179675238239991	-8.52693	1.50280580267061e-17	6.47185066368705e-16	PNRC1	Down
3273.8516762117	0.893226802473193	0.133736186392238	6.6790210381312	2.40543633946121e-11	3.62541684983666e-10	ERAL1	Up
3445.01921495401	-0.696471	0.170678592433334	-4.0806	4.49192452800228e-05	0.000187430055001231	CDC42BPB	Down
3285.10280966229	-0.60074	0.138747054515868	-4.32975	1.49279932240594e-05	6.97719784258283e-05	AMD1	Down
3881.61513409254	0.636444176115317	0.233458729217027	2.72615283330729	0.00640773206682321	0.0148540260295116	YPEL3	Up
4506.10807112031	0.705197629064211	0.28937898227493	2.43693451238357	0.0148123616372677	0.0308474260907472	ESRP2	Up
3352.72323167507	0.524769929690658	0.158891963652188	3.30268389683553	0.000957642727535099	0.00282878099034853	ARPC5L	Up
4350.5210924549	-1.74781	0.263392815853965	-6.63576	3.22827277529704e-11	4.76343866557375e-10	PDLIM7	Down
4550.10064124544	0.712471397847462	0.293447160393439	2.42793761197831	0.0151849551432531	0.031527637553847	ALS2CL	Up
3241.25261875985	-0.652737	0.133446135162365	-4.89139	1.00125988149312e-06	6.0414892425838e-06	SETX	Down
3470.52082618929	-1.26258	0.170405782629951	-7.40926	1.27004864799414e-13	2.75073226474333e-12	AKAP13	Down
3416.11204029574	-0.834674	0.168785449522086	-4.94518	7.60742509930187e-07	4.70499809585555e-06	ITPK1	Down
3262.05844609455	-0.585655	0.145221036785792	-4.03285	5.51033090918084e-05	0.000225403816603072	VDAC2	Down
3159.25067328096	-0.959275	0.111255858982101	-8.62224	6.56554722524626e-18	3.00199514857062e-16	PIP5K1C	Down
3809.33751001382	0.833238713748565	0.230329126196494	3.61760029010716	0.000297347127569049	0.00100387859768891	PARP9	Up
3367.06372995628	0.73879231339377	0.166765798401677	4.43011888813253	9.41811519009719e-06	4.62243989107394e-05	HSPBP1	Up
9062.31152804497	-3.48973	0.402978075981466	-8.65984	4.72422139192822e-18	2.21476282875257e-16	ACTA2	Down
4016.24690077872	0.959117844360364	0.25181731593246	3.80878431973126	0.000139651703193125	0.000515256074861585	STARD10	Up
3178.10078386375	-0.98995	0.119637371532942	-8.27459	1.28897792971608e-16	4.64383138180591e-15	TSPYL1	Down
9772.64350207906	-4.33898	0.373029017824265	-11.6318	2.8419822029993e-31	1.5947826192467e-28	TNS1	Down
3238.08857564923	0.772687526956862	0.142580429221986	5.41930986723186	5.98295407463486e-08	4.64928004843006e-07	SLC35B2	Up
3205.08274802904	0.767504230467127	0.135086790321915	5.68156389413167	1.33468634344902e-08	1.18654448910172e-07	MRTO4	Up
3386.97738381583	0.638837030204892	0.17506588803479	3.6491234093414	0.000263136679611876	0.000902698227686685	HACD2	Up
3116.76861238012	0.649411420487916	0.114340554303951	5.67962456051762	1.34990714963451e-08	1.19892472886963e-07	CBFB	Up
3260.77275459804	0.583365081113752	0.152475494487351	3.82595959485245	0.000130263656368652	0.000483639125172616	RTL8A	Up
3195.82974221367	0.743733600894063	0.13605209078393	5.46653562329459	4.58916231651981e-08	3.65200291264778e-07	ZDHHC9	Up
3324.03142613343	-0.562775	0.16561649984144	-3.39806	0.000678646451167998	0.00208653079573784	QKI	Down
3680.00676254033	1.77564422840663	0.212055455379598	8.37348996859365	5.59364486958494e-17	2.1401470184912e-15	SLC5A6	Up
3189.30930561718	0.682420408932933	0.136754626250325	4.99010839811579	6.03454192962135e-07	3.81651801409591e-06	PATL1	Up
3664.26350484849	1.13749254016553	0.215996590381182	5.26625229665953	1.39236899434192e-07	1.00757675018459e-06	TANC2	Up
3235.24221693237	0.656061204675249	0.148127406979293	4.42903320900608	9.46564484590395e-06	4.64207656929156e-05	G6PC3	Up
3961.02771592274	0.824982736249961	0.251282476291078	3.28308900973391	0.00102676240541502	0.00301038413924562	STAP2	Up
3272.49713118312	0.759017748167554	0.156434074150382	4.85199757335413	1.22224118995387e-06	7.23344913888329e-06	DCAF13	Up
3204.55366643062	0.888521624487065	0.14159940131573	6.27489675966843	3.4986636481954e-10	4.22899826614115e-09	SAMD1	Up
3414.17487532399	0.918626511043629	0.18320717505299	5.01414047117931	5.32710593933878e-07	3.41576689005109e-06	TMEM106C	Up
3424.19089118721	0.803687738968949	0.186470106631336	4.3100084699254	1.63248293423433e-05	7.54814456333364e-05	XPR1	Up
3972.82882196139	2.6085053997118	0.240923378139292	10.8271161555923	2.56094029791981e-27	7.295921913366e-25	UBE2C	Up
3345.29172546079	0.563841841158201	0.176032922407281	3.20304766544556	0.00135981472283991	0.00384737189267372	ISOC2	Up
3505.43961434417	-1.50161	0.186904302990095	-8.03409	9.4279282083711e-16	2.88572519938208e-14	UGCG	Down
3261.9069545573	1.04730335905286	0.158047931627999	6.62649202849376	3.43758027960589e-11	5.04810483029281e-10	VHL	Up
3322.81681829404	0.561563697570886	0.174011636014396	3.22716176017348	0.00125024758566695	0.00357605211020265	UBA6	Up
3503.09819849968	-0.728263	0.201468123328957	-3.61478	0.000300603620719798	0.00101339483861082	ARRDC3	Down
3151.64691318602	0.956196784095852	0.133787206809517	7.14714662858057	8.8600224710559e-13	1.68104401761284e-11	UNG	Up
10357.8416558536	1.91647062933739	0.476368014908454	4.02308838830349	5.74399273593516e-05	0.000233979888878239	POSTN	Up
4476.87159263558	-2.50598	0.261990312931156	-9.56517	1.12014845306896e-21	1.06922211618201e-19	LTBP4	Down
3059.57968751969	-0.601364	0.112390851171504	-5.35064	8.76413791831508e-08	6.60001244291821e-07	ZER1	Down
3217.98793198828	0.570725377754263	0.155893773565779	3.6609889202114	0.000251243624918885	0.000867890323723342	SSNA1	Up
3324.69160516892	-0.553669	0.177009986939164	-3.1279	0.00176060594191731	0.00480302015798833	VEGFB	Down
3378.99774928585	0.57249062172095	0.186831651634718	3.06420575267541	0.00218248751736083	0.00580846562898646	REEP4	Up
3045.49359830175	0.618367189683687	0.112330482990657	5.50489211138816	3.69394416925416e-08	2.99494124896009e-07	CNOT3	Up
3273.79766286226	0.792959055656959	0.167266881813822	4.74068175994081	2.13000271513064e-06	1.19670480214773e-05	RRP1	Up
4200.96021027677	-1.2026	0.274854618437883	-4.37539	1.21216246183944e-05	5.79721706310503e-05	NID1	Down
3198.69817759856	-1.04136	0.147363189181172	-7.06664	1.5872483076878e-12	2.88163374134928e-11	TMEM245	Down
5160.35981744388	-1.67574	0.332046096232707	-5.04672	4.49463412765419e-07	2.9214333020674e-06	SGK1	Down
3120.84	-0.684228	0.13798685279787	-4.95865	7.0986035527612e-07	4.41855262487502e-06	TOB2	Down
3343.58279075493	0.579042161228787	0.185752942350278	3.11727046636428	0.00182534025715068	0.00496644885129537	DDX39B	Up
3089.78014633859	1.05329182525112	0.128198232474037	8.21611815486177	2.10196366369433e-16	7.27554450921337e-15	DPP3	Up
3127.14837415807	0.753237928985169	0.141627340290099	5.31845000719699	1.0465496653906e-07	7.76442576270161e-07	SLBP	Up
3546.21047685782	0.777433617874981	0.215741790207902	3.60353743762762	0.000313915508041281	0.00105385920556716	SCAND1	Up
3356.57445627694	-1.98873	0.152241254690816	-13.063	5.3563157026072e-39	1.239853177261e-35	PPP1R12A	Down
3064.54	0.539681492349508	0.129451072076985	4.16899979034979	3.05939270548607e-05	0.000132865464634594	SEPHS1	Up
3128.08156155466	-1.16916	0.134167362216443	-8.71421	2.92785919158941e-18	1.42304715248957e-16	CALCOCO1	Down
3311.24598348894	0.636551041297321	0.18312239832819	3.47609602707639	0.000508770079802899	0.00161515444117455	PGLS	Up
3944.49403569628	-1.59723	0.249493947132011	-6.40189	1.53462309126902e-10	1.9845077097849e-09	RND3	Down
3864.41742615812	2.2173986758171	0.243974672043117	9.08864292038163	1.00282891936891e-19	6.51592488732401e-18	TMEM132A	Up
3219.43483411505	-0.531785	0.168187469106785	-3.16186	0.00156764265148781	0.00434736431800258	AFF1	Down
3045.3330749663	0.514673214619525	0.129429682058513	3.97646974352335	6.99458936301359e-05	0.000278310712987292	MRPL15	Up
3165.08205420275	0.706177789917391	0.157280081349416	4.48993784755576	7.12439585322288e-06	3.58114990255106e-05	MRPS34	Up
3337.25943130472	-1.89021	0.158987156839101	-11.8891	1.34851104563558e-32	8.32390918102655e-30	PJA2	Down
3217.68294556619	0.849417807058172	0.167919462231255	5.05848336917833	4.22604098088361e-07	2.76627171735605e-06	CDK10	Up
3024.19757680339	-1.14481	0.110721766232533	-10.3395	4.66878239898611e-25	9.00588671504426e-23	STAT5B	Down
3696.65185097369	-0.660389	0.238522232939717	-2.76867	0.00562857178907776	0.0132531449421802	MAST4	Down
4706.11012700476	0.78278973534576	0.321010939092522	2.43851420627178	0.0147477790065151	0.0307198393298814	DAPK1	Up
3320.4408219342	-0.877346	0.186355478699617	-4.70792	2.5026092209642e-06	1.38545045003931e-05	CAMK2G	Down
3813.23495892638	1.08013284320305	0.250650929495053	4.30931114190968	1.63763836810461e-05	7.56631419674678e-05	TRIM24	Up
3402.33590264452	0.600767019792233	0.203063478483791	2.95851831298255	0.00309121873914188	0.00786307535871282	HRAS	Up
3474.50100141917	0.556938760720126	0.213666489279732	2.60657982726988	0.00914515041952488	0.0202450562425298	FZD6	Up
3545.62087145251	0.693086039690189	0.222493679215929	3.11508193011431	0.0018389382412916	0.00499903968764502	HELZ2	Up
3061.08197982605	-0.589738	0.137120260658283	-4.30088	1.70122285088432e-05	7.84248064542588e-05	ACO2	Down
2936.6506569329	-0.582514	0.101104365374318	-5.76151	8.3364186766023e-09	7.73415836940488e-08	RAB3GAP1	Down
3132.22459398897	-0.62612	0.156429286723375	-4.00258	6.26560711145308e-05	0.000252506011947526	LBR	Down
2977.75942525246	-0.722992	0.114532378312967	-6.31256	2.74464376410063e-10	3.38159103284201e-09	KCTD20	Down
3168.8766617732	0.791583991997077	0.164298943803898	4.81794936516382	1.4504116484151e-06	8.43817873243819e-06	MRPL27	Up
3061.97952554431	0.54621543019546	0.142012561733505	3.8462472863525	0.000119940715395544	0.000449516730964315	FAM91A1	Up
2960.48403159015	0.953807573974096	0.108185414114198	8.81641561187978	1.18182199532631e-18	6.16478301674721e-17	NUP85	Up
3014.12079951514	0.632247514377677	0.128778499051087	4.90957356263999	9.12746564087978e-07	5.54717455654124e-06	STX6	Up
4151.98467713786	0.813499086175141	0.284886140318597	2.8555235620286	0.00429659346753045	0.0104745020842192	MYO1B	Up
3023.52925592944	0.750998025627634	0.131642398982506	5.70483393976612	1.16456567593819e-08	1.04585000907e-07	PGAM5	Up
3056.85138190145	0.662601022919955	0.141892559644798	4.66973761399933	3.0158468555139e-06	1.6454759007191e-05	DNASE2	Up
3407.76042863967	0.692258474506092	0.208401957382291	3.3217465094928	0.000894559238351447	0.00266411192920426	TRPM4	Up
2935.79648758714	-0.682931	0.107211761707722	-6.36992	1.89122297899383e-10	2.39710247262202e-09	SETD3	Down
3938.6297869954	2.4137005494818	0.257001659176913	9.39177029911808	5.90001337129908e-21	4.77102391308805e-19	CDC20	Up
3012.51896301232	0.55507401970651	0.133957958933314	4.14364345445747	3.41831071524295e-05	0.000146630247451631	PIP4K2C	Up
4008.40014519307	0.978090695421347	0.274087099385289	3.5685397000259	0.000358976465556696	0.00118557627772051	GRHL2	Up
3195.55437881518	-0.656153	0.174160732045778	-3.76751	0.000164881767263641	0.000596926796908719	CSNK1A1	Down
3290.85711400425	0.969295962772219	0.190161319394214	5.09722989859373	3.44659665312578e-07	2.29831029249489e-06	STXBP2	Up
3443.54966918876	-0.954374	0.211709695431793	-4.50793	6.54616399476053e-06	3.32479058845243e-05	PDCD4	Down
2895.87186133519	0.615964347307538	0.0996200703720079	6.18313503501215	6.28409150370332e-10	7.29127860060013e-09	NOL11	Up
2908.38284946602	-0.665906	0.102365653758139	-6.50517	7.76030164401042e-11	1.06527254146616e-09	BNIP2	Down
3189.00788173568	-0.758466	0.17421022505741	-4.35374	1.33835278066786e-05	6.32557855855218e-05	SMIM14	Down
3047.64978584167	0.502229920777675	0.147257498392678	3.41055583762821	0.000648306078758414	0.00200590341962378	FOXP4	Up
3348.85300045301	0.810335313468166	0.202351077039292	4.0046009407245	6.2122260904927e-05	0.000250682071788503	DCXR	Up
3309.88953979976	0.772807431902779	0.1969114167793	3.92464512491394	8.68576846629595e-05	0.000337834615540576	GADD45GIP1	Up
3102.9587787772	0.679947730159525	0.15945175459668	4.26428503016097	2.0054331232051e-05	9.10657444225406e-05	CEP250	Up
2975.27794078109	-0.802796	0.124795366941306	-6.4329	1.2519395436791e-10	1.6453808708197e-09	NEK9	Down
3160.72092042285	0.938495752735205	0.169857952049344	5.52517996015031	3.29148055651515e-08	2.6981689661597e-07	MRPL14	Up
4548.89296056457	1.68835849796318	0.3131375531451	5.39174711242904	6.97759196982936e-08	5.36367987120382e-07	UNC13D	Up
2998.01458943303	0.747394560212189	0.13655367850515	5.47326566661478	4.41816993268108e-08	3.53262827346236e-07	SLC12A9	Up
3088.3374905688	1.05386655512917	0.155612422732338	6.77238061476546	1.26680331478994e-11	1.98130606277704e-10	TMUB1	Up
2938.29509163803	-0.810149	0.116407261005506	-6.95961	3.41219770811528e-12	5.8778676426864e-11	MARF1	Down
2935.60724725645	0.580918113925532	0.120685162745022	4.81350068817381	1.48309090379444e-06	8.59589275632722e-06	SNRPB2	Up
2917.99693076428	0.657265802097132	0.114517359605955	5.73944251211107	9.49887203062766e-09	8.72520398130769e-08	VPS25	Up
3342.72508260296	-0.814932	0.203873583326095	-3.99724	6.4085484367107e-05	0.000257817727462543	TOM1L2	Down
2998.82263589419	1.07289608528107	0.135642018133053	7.90976203427358	2.57881357080665e-15	7.21366611845885e-14	FLAD1	Up
2924.17974366994	0.541578343403525	0.120128462043068	4.50832662129115	6.53409329152733e-06	3.31957035864206e-05	ERI3	Up
5382.85253660622	-2.53797	0.334809195927865	-7.58034	3.44639887564557e-14	8.08877241815016e-13	RGS5	Down
2875.47171106039	0.57508420430443	0.104321540983791	5.51261224557431	3.53546570198101e-08	2.88286014395792e-07	GTF3C2	Up
2994.20631549357	0.797277016180429	0.138906589902193	5.73966301196948	9.48651304513657e-09	8.71817610768432e-08	ERG28	Up
3059.24355786106	1.01105272485045	0.153813478123398	6.57323881616752	4.92323973282642e-11	7.01836438587219e-10	SH3BP2	Up
3161.03045022941	0.986455870948557	0.175439902564678	5.62275660512799	1.8793410476685e-08	1.61492517497565e-07	PLXNA3	Up
3114.60086912911	0.956805072770015	0.16697353891018	5.73027965397984	1.00265194888107e-08	9.11940510283873e-08	PLEKHJ1	Up
2982.73921903435	0.759796730664395	0.139021717561143	5.46530962207562	4.62099501364329e-08	3.67417714309345e-07	STK35	Up
2949.36788871064	0.820150718655184	0.129736955038348	6.32164303850634	2.58796662059349e-10	3.20691186370649e-09	XPO5	Up
2895.52615941672	-0.509708	0.118591028771763	-4.29803	1.72321197362357e-05	7.9320008271343e-05	VPS51	Down
3016.23898287356	-0.697304	0.149660732528721	-4.65923	3.17396065815022e-06	1.72513658548946e-05	FAM114A1	Down
4410.91973902234	1.66970432626722	0.308066196107531	5.41995307295712	5.9614681815408e-08	4.63452845448247e-07	NUP210	Up
3214.33225916444	-1.3279	0.179482753649447	-7.39848	1.37752154175354e-13	2.96960930269988e-12	KDM6B	Down
3613.65080384292	-2.67467	0.184887175870102	-14.4665	1.97204349182887e-47	1.82591506908435e-43	SLMAP	Down
3354.91441131307	0.523238436032088	0.213683452233716	2.4486614689274	0.014338814458075	0.0300063471730854	MSMO1	Up
2917.35722263444	0.796184867083246	0.124443512653759	6.3979620158946	1.57464444088495e-10	2.02785271956864e-09	NIT2	Up
2949.73956727124	-1.1052	0.125607352579533	-8.79887	1.38194950722623e-18	7.14830753486461e-17	SNX9	Down
2944.2320125047	0.829354596275006	0.133360976157143	6.21887016856983	5.00747418311921e-10	5.91003230866804e-09	MRPL17	Up
3213.89819477437	-0.840021	0.190315706608365	-4.41383	1.01559036187539e-05	4.94003213060374e-05	DYNC1LI2	Down
2937.07815836877	-1.15879	0.12305085091801	-9.4172	4.63268901797616e-21	3.82982746584297e-19	SBDS	Down
5063.86430974506	-2.34385	0.327759150913842	-7.15113	8.60662664970836e-13	1.63631942812422e-11	ANXA6	Down
2886.63795093423	0.517338346708433	0.121806487178233	4.24721505966624	2.16444174661627e-05	9.75684816549176e-05	NUP93	Up
3132.97197030808	0.940389474975502	0.177415510885212	5.30049188080254	1.15491101966822e-07	8.48003261784934e-07	MCM6	Up
3030.35368116547	-0.707351	0.157081817534872	-4.50307	6.69776665920261e-06	3.39341294104279e-05	ESD	Down
2965.25917497573	-0.536974	0.14438888997639	-3.71895	0.000200055930504262	0.00070861433073411	KMT2E	Down
2869.81195410053	-0.583824	0.116380408461228	-5.01652	5.26164093764056e-07	3.37846972549334e-06	PPRC1	Down
3314.21947827041	1.57589077530235	0.203150107404175	7.75727266620175	8.67752335925733e-15	2.25056551213904e-13	LMNB1	Up
2940.62948802304	-0.858898	0.134099736081323	-6.40492	1.50452196293755e-10	1.94882966961172e-09	PPP2CB	Down
2953.32909369175	-0.65534	0.143723934442289	-4.55971	5.1223340865346e-06	2.66223358446387e-05	ATRX	Down
2880.93240731062	0.663873286407624	0.124763626089515	5.32104834730683	1.03170977064155e-07	7.66353852095477e-07	FAAP100	Up
4264.67416652117	-2.87626	0.254008538526283	-11.3235	1.00407964248183e-29	4.22580609533604e-27	KANK2	Down
2877.85400289359	0.68938400207082	0.125436279661726	5.49589	3.88744659401449e-08	3.13535435661848e-07	SNRPE	Up
3072.45634752433	-0.554531	0.173663227796945	-3.19314	0.00140735864194063	0.00396311851147454	KMT2C	Down
2930.37891237639	0.673829627225751	0.141314613887458	4.76829401212803	1.85792506450899e-06	1.05601769013436e-05	GLT8D1	Up
2920.39923793474	0.622587392221546	0.139196237238324	4.47273148020221	7.72267288600208e-06	3.85052386922419e-05	POLRMT	Up
3151.77530482374	-1.61404	0.169036762369469	-9.54843	1.31676800897842e-21	1.21919549951312e-19	HIPK3	Down
2852.91471845501	1.20260878580074	0.113759882557444	10.5714664850632	4.04125180221401e-26	9.12632937480477e-24	MEN1	Up
2941.97317461216	-0.651252	0.146179582482541	-4.45515	8.38335262543005e-06	4.14866178294264e-05	NFKB1	Down
2871.54119387468	-0.964405	0.121436501092438	-7.94164	1.99530779870259e-15	5.67574651557212e-14	RABGAP1	Down
2832.36618871723	-0.631745	0.115267418697229	-5.48069	4.23669828704734e-08	3.39927118195592e-07	CDS2	Down
3395.9997718411	0.537993310063945	0.228376976739856	2.35572480967192	0.0184866071784962	0.0374592451324175	B4GALT4	Up
3074.30739788435	0.537673695870799	0.17857671175935	3.0108836173183	0.00260488673474951	0.00680128995296468	NIPSNAP1	Up
3845.48217430775	0.742466722040146	0.276097869429443	2.68914325045121	0.00716356708898724	0.0163690690219479	ACSF2	Up
2957.94565937409	0.971299939178251	0.150345344171517	6.46045904866978	1.04385839626257e-10	1.39266352896184e-09	POLE	Up
2924.10025055992	-0.949352	0.140687392857151	-6.74795	1.49944057680146e-11	2.31968593159644e-10	CCDC50	Down
3227.60330710939	-0.575164	0.206848890138624	-2.7806	0.00542589226296432	0.0128421105477471	UAP1	Down
2858.4774570196	-0.512795	0.131834953379779	-3.88967	0.000100379169013852	0.000384212784580098	SNX2	Down
3422.68350228053	1.96737590254437	0.22426576266162	8.77252006367469	1.74711374574264e-18	8.96206436112528e-17	CCNB1	Up
3572.12281647264	-0.814137	0.249963561291344	-3.25702	0.00112586704915154	0.0032606828301827	FAM107B	Down
3105.6544102033	0.82136043812256	0.186208695590539	4.41096714370782	1.02909934303945e-05	4.99786562664689e-05	LSM7	Up
2866.83788521604	-0.882993	0.129241908377697	-6.8321	8.36821037757311e-12	1.35102458388752e-10	VPS13D	Down
2794.77895235893	0.504064883782147	0.113553138867441	4.43902201920265	9.03685718772193e-06	4.44592246020815e-05	LSM14B	Up
3031.83256167887	1.19182930539994	0.170685998889458	6.98258388593319	2.8979981903936e-12	5.04371527158916e-11	KIF22	Up
3641.94373423937	-0.693573	0.260054052265634	-2.66703	0.00765242023917062	0.0173321328264385	ALDH4A1	Down
3043.88745362993	0.950307098819274	0.176754734830499	5.37641664722919	7.59828500118415e-08	5.79987805655103e-07	LAMTOR2	Up
3050.27462556603	0.89450546867554	0.179153715356783	4.99294958462984	5.94640838136899e-07	3.76850069836382e-06	RPS6KA1	Up
5112.6404082718	-1.39862	0.3557739020523	-3.9312	8.45227702594692e-05	0.000329306261238134	IL1RN	Down
3673.71265295012	1.55418222772324	0.260481157370782	5.96658216437106	2.42274764981606e-09	2.47732970620065e-08	EIF4EBP1	Up
3055.40875418722	0.676269106880114	0.183294228074164	3.68952756442763	0.000224670885539837	0.000783808488776695	SIPA1L3	Up
2907.77581720882	-1.35487	0.136194211351512	-9.94809	2.57076345855634e-23	3.66195367119587e-21	ROCK2	Down
4451.8455796949	1.04514374245858	0.325140606333402	3.2144362226688	0.00130700946164237	0.00371556665807389	DDIT4	Up
4533.09504433925	-1.67896	0.322660531822491	-5.20349	1.95583357839238e-07	1.38026395597066e-06	MYC	Down
2809.47346483072	0.802351997043554	0.132810096674587	6.04134788795078	1.52832049771855e-09	1.62745480027327e-08	SNRPG	Up
2793.74067677074	0.690135314577751	0.13137992417289	5.25297391456524	1.49662739798175e-07	1.0758752389684e-06	DDX49	Up
2759.5160950007	-0.698282	0.122088595247694	-5.71947	1.06859332528518e-08	9.67165747684799e-08	PHF10	Down
2709.04007734073	0.623230266698348	0.107014064099357	5.82381644827273	5.75187470052645e-09	5.50740515534379e-08	UBE2O	Up
4935.32158853625	1.16074	0.355945944556997	3.26101412219385	0.00111014511088724	0.00322220488454701	PMEPA1	Up
2833.02433608226	1.06574156229783	0.142481150217973	7.47987758849098	7.43918718707013e-14	1.67183092633695e-12	TUBG1	Up
2947.49872453253	0.642704936683807	0.175001748946537	3.67256293467188	0.000240129987055781	0.000833813444646345	POLR2K	Up
2705.46980851047	0.648146290480326	0.109547887736019	5.91655671209458	3.28751152434401e-09	3.28893238291747e-08	CPSF3	Up
6039.98301214234	1.11505790326247	0.402635226993899	2.76939976560811	0.00561596813222589	0.0132260584856364	MYCL	Up
3006.17536926565	1.13151071028251	0.183953862072609	6.15105710493799	7.69681978174105e-10	8.7656647428217e-09	PCK2	Up
2912.05299248519	1.46916197882005	0.161229954354946	9.11221481577615	8.0717034337783e-20	5.37668360383837e-18	TIMELESS	Up
2916.99447485035	-0.814177	0.167554173828975	-4.85919	1.17868425887501e-06	6.9957933031562e-06	ASH1L	Down
2671.21591423265	-0.502152	0.102650995391657	-4.89183	9.99012744333114e-07	6.02989504548912e-06	UBE2B	Down
2774.86957763382	-0.718197	0.135701826097596	-5.29246	1.2068102668705e-07	8.83658067295688e-07	ZC3H13	Down
5134.94776797273	-1.17819	0.365927094087711	-3.21975	0.0012830183616913	0.00365522061873838	SERPINF1	Down
2822.25189096104	0.861241430369527	0.149322361956389	5.76766546608112	8.03771548302252e-09	7.47951835751814e-08	LIMK1	Up
2827.38619376397	-0.747897	0.150634700724563	-4.96497	6.87120690954327e-07	4.28709600912811e-06	STIM1	Down
2849.63774479934	0.597925796250057	0.159918004333423	3.73895233837088	0.000184788754092842	0.00066098476884127	TRABD	Up
3159.88717613065	-1.98585	0.187262412884243	-10.6046	2.83578607903919e-26	6.64314685028727e-24	TEAD1	Down
2818.35872781266	-0.90592	0.147841897613276	-6.12763	8.91985716863312e-10	1.00020245110886e-08	HDAC5	Down
3035.99727250007	0.957239456038235	0.195562679257589	4.89479618336272	9.84076640817131e-07	5.95138185325005e-06	AGTRAP	Up
2664.16419813689	0.815197675795809	0.103444596075605	7.88052451961825	3.26009638721268e-15	8.98370013369114e-14	ADPGK	Up
2845.54777829902	0.889220465232336	0.157946846919149	5.62987158387224	1.80343843164629e-08	1.55620097284371e-07	DPM2	Up
4559.29228056459	1.68254417306008	0.337977478613468	4.97827304932452	6.41541096473351e-07	4.02713831338763e-06	GRB7	Up
2658.5696380992	0.517174851331384	0.106797643306114	4.84256801293832	1.28171742312803e-06	7.54684999729251e-06	LSG1	Up
3267.94107546925	0.93524838677198	0.23285439225833	4.01645155885405	5.9081001158994e-05	0.000239603622599191	MMP15	Up
2842.88543787946	-0.721648	0.160301514583002	-4.50182	6.73752811035808e-06	3.40982633363244e-05	MBNL2	Down
2671.55302300675	0.589190859807763	0.113339916270741	5.19844093055734	2.00966965432451e-07	1.41496464030561e-06	SRSF9	Up
3211.54231343009	-0.892852	0.224262542276523	-3.98128	6.85457480881712e-05	0.000273798568398782	RNF145	Down
3527.34123184814	-1.75327	0.248868513254244	-7.04496	1.85517759717827e-12	3.33859851744871e-11	RBPMS	Down
2671.9077282456	0.612935107096758	0.114532223245174	5.35163895129039	8.71611712886436e-08	6.56919238877941e-07	GSK3A	Up
3326.35445774366	-0.898117	0.239957724694318	-3.74282	0.000181970036689329	0.000652035824189821	EPS8	Down
2789.47180592873	-0.641753	0.1499128844286	-4.28084	1.86188584636501e-05	8.51739182386049e-05	ALDH9A1	Down
3259.05925560131	-2.03637	0.205713877737017	-9.89905	4.2023577454813e-23	5.55851862363019e-21	ARID5B	Down
2780.75620131553	0.961634397545349	0.146029160873597	6.58522168991808	4.54207153903183e-11	6.51511082570035e-10	CLK2	Up
2686.90865617587	1.17935356712194	0.115737857671175	10.1898686467191	2.20061343528353e-24	3.77323699949819e-22	CASP2	Up
3551.72622387844	-1.85262	0.250490915196643	-7.39597	1.40379269738169e-13	3.01571150465361e-12	SYNPO	Down
2924.49269097052	1.08390907201658	0.179343477806294	6.04376075045948	1.50562729240648e-09	1.60568287061561e-08	ZDHHC12	Up
2904.07238272534	-1.34765	0.165817305199328	-8.12731	4.3893575694289e-16	1.428350326493e-14	SETD7	Down
2741.89569260299	0.641100145145823	0.140638745784882	4.55848878321509	5.15230158192834e-06	2.67630633083167e-05	COA4	Up
2744.58905403932	0.555836856472244	0.142106861739364	3.91140054511721	9.17624426149846e-05	0.000354528878018837	MAGEF1	Up
3710.3356722235	1.18576996441004	0.298059906883806	3.97829408459249	6.94114871868846e-05	0.000276421918220802	KRT10	Up
2776.48154599265	0.68335068890766	0.150916285722229	4.52801157699712	5.95413203614363e-06	3.04918741828838e-05	PRPF31	Up
3330.30352885586	0.582949995963582	0.245813426152712	2.37151405880256	0.0177153727166337	0.0360894688632149	DENND2D	Up
2722.46704793274	-0.686717	0.134840459533996	-5.09281	3.5278614932041e-07	2.34658545729718e-06	HIPK1	Down
2675.53488482262	0.90296331622813	0.119062769509849	7.58392669635856	3.35250617248843e-14	7.89843629798228e-13	SLC35B1	Up
2673.85	0.566598451515029	0.122503800269949	4.6251499975223	3.74327407963636e-06	1.99626372723723e-05	CDC123	Up
4466.19440314074	-2.24775	0.317152054261463	-7.0873	1.36749503750271e-12	2.50477478778191e-11	DUSP5	Down
2811.17948892111	-0.670831	0.159548329367615	-4.20456	2.61588547781623e-05	0.000115666110979467	SNX19	Down
2825.34792693644	-0.803781	0.161530509052365	-4.97603	6.49012939443687e-07	4.06940121689105e-06	RHOQ	Down
3100.25487422944	0.552281271332158	0.216251228323421	2.55388732639325	0.01065277225898	0.0231644007388201	TUFT1	Up
2715.52228024355	0.599293531521126	0.137097528414483	4.37129347590642	1.23512644300783e-05	5.89030941839272e-05	TELO2	Up
2845.52648765687	0.640328720512714	0.169976395095846	3.76716261191235	0.000165113459079092	0.000597415208133377	DGAT1	Up
2789.09417822789	-0.636999	0.156251553592742	-4.07675	4.56690116624474e-05	0.000190215645066397	SWAP70	Down
2843.0451831269	1.21856400632202	0.164750007457727	7.39644279915853	1.39881018823187e-13	3.00849791703574e-12	BID	Up
2746.38084795504	0.986137144271145	0.143360575534967	6.87871920568998	6.03930658162063e-12	1.00211361360619e-10	NUDT5	Up
3263.4961942043	1.20689855177088	0.235826851727971	5.1177316871577	3.09232085373043e-07	2.0830701189298e-06	RASSF7	Up
2678.75231920022	0.536330748705795	0.128316445357182	4.17975067196465	2.91828877841859e-05	0.000127304762305667	VAC14	Up
2730.02097394149	0.554267439585203	0.144324282398727	3.84043094047002	0.00012281852018283	0.000458891817074948	PRR13	Up
2989.82996755956	0.878143589078939	0.198778763541057	4.41769318530629	9.97598939522752e-06	4.86273681549943e-05	PCYT2	Up
2772.29982988456	0.832094147913522	0.154146842354238	5.39806158339153	6.73647465485539e-08	5.19044336538873e-07	SELENOI	Up
2970.42076273198	-0.518542	0.197300800488666	-2.62818	0.00858432732772342	0.0191777745753146	ADD3	Down
2848.80805568826	0.6946128856765	0.173268310378468	4.00888589586442	6.10058833517929e-05	0.000246660905656878	CDK4	Up
3223.15439957022	0.579662147734932	0.238702249047293	2.42838997139104	0.0151660261266597	0.031502464589286	CBR1	Up
2776.56343205554	1.17373203763817	0.153096036634774	7.66663895054467	1.76561874928997e-14	4.33924981726516e-13	SLC35A2	Up
2999.40712616494	0.577643661689293	0.203908514366343	2.83285699709182	0.00461340195077648	0.0111223769462933	FNBP1L	Up
2833.18240499413	-0.743967	0.170597358422205	-4.36095	1.29496567928958e-05	6.14246271749088e-05	SOGA1	Down
2938.10845017517	0.596165	0.194336697915872	3.06768918533379	0.00215720863303284	0.00574945156397554	TMEM134	Up
2812.69030347462	-1.02217	0.163172361629636	-6.26434	3.74401927520618e-10	4.51084898752558e-09	SEPTIN10	Down
2658.42886430737	-1.10914	0.117921995469363	-9.40569	5.16919445309422e-21	4.25436190588439e-19	SPOP	Down
2668.66772078352	0.836012070475254	0.13071198598034	6.39583328342203	1.59674148974637e-10	2.05336520188356e-09	APEX2	Up
3874.41529639399	-2.41087	0.271637456451011	-8.87532	6.97307053682307e-19	3.87769730333002e-17	AQP1	Down
2805.95270109661	0.533121465747337	0.16976476708896	3.14035400212326	0.00168743792663849	0.00463482283083529	SUMF1	Up
2681.03521175707	0.689064337517806	0.137237320337227	5.02096904708283	5.14114446329679e-07	3.30798169462578e-06	FUCA2	Up
2669.56567143268	-1.36566	0.114529291689406	-11.9241	8.86563663946396e-33	5.86335211748549e-30	MEF2D	Down
3477.53200596244	1.22192828769139	0.265630778498178	4.60010054030608	4.22287074772899e-06	2.23426058589844e-05	FERMT1	Up
2616.5916800216	0.606955223860174	0.117760184293896	5.15416333202557	2.5476581940325e-07	1.7538116891113e-06	TPRA1	Up
2688.60415586841	0.625828005275518	0.141986752814279	4.40765066367925	1.04497908248837e-05	5.07099650144644e-05	WDR5	Up
3148.92902393567	1.12629622004583	0.227566866546661	4.94929792345183	7.44816632599451e-07	4.61442435680048e-06	STEAP3	Up
2626.03937600949	0.515910220971067	0.125073736654085	4.12484854752453	3.70978794151447e-05	0.000157781013093626	MPHOSPH10	Up
2643.01199586107	0.620324124281777	0.130336403343141	4.75940802700093	1.9416157461888e-06	1.09920025643302e-05	TSPAN17	Up
2714.23826731358	-0.573612	0.150830643485995	-3.80302	0.000142941984486986	0.000526242478872766	BBX	Down
2807.09453401818	1.20770711645324	0.169719128786551	7.11591630883352	1.1117174208199e-12	2.0586783198743e-11	CENPX	Up
3115.56097155694	1.03491592248854	0.22608139969504	4.57763	4.7028422609371e-06	2.46217791880218e-05	VAV2	Up
3012.28574417245	1.23194502283329	0.209053079963616	5.89297714746754	3.79298880122951e-09	3.74007277003025e-08	PARP12	Up
2652.68545148802	0.558060267462179	0.138378081665797	4.03286604890197	5.51006908743326e-05	0.000225403816603072	MTMR14	Up
2780.01602667249	1.01963479989771	0.167906110520573	6.07264855779489	1.2581761115212e-09	1.36570370651522e-08	SLC39A11	Up
2892.49592230427	0.543613541686067	0.194172387339894	2.79964390989582	0.00511590069993409	0.0121862939492384	BAIAP2L1	Up
2665.39484018773	-0.644172	0.141339500623863	-4.55762	5.1736020416379e-06	2.68435871692493e-05	AKIRIN1	Down
2622.83398094012	-0.730189	0.127267222091328	-5.73744	9.61161754503848e-09	8.81564802867868e-08	PHKB	Down
2595.12029859864	-0.96756	0.112680592792937	-8.58675	8.94665343601113e-18	3.99214767055552e-16	SLAIN2	Down
2720.25022931707	-0.606703	0.158251908815098	-3.83378	0.000126188312261924	0.000470172065687388	CTDSPL	Down
2878.84213606792	0.704740657111418	0.192554766199381	3.65994917197579	0.000252265282378466	0.00087088898193222	NDUFA3	Up
3109.2083047915	-1.18641	0.223486134598996	-5.30866	1.10436127264614e-07	8.15413159763209e-07	KLF10	Down
3445.65566637183	0.807614391280711	0.270004825568036	2.99111095359741	0.00277964476748577	0.0071851547420842	SPTBN2	Up
2872.60112683143	0.805621895153136	0.191730003584752	4.20185615235239	2.64735342387801e-05	0.000116945827059573	STX3	Up
2651.68687389439	0.590371632158633	0.142516778658868	4.14247106701563	3.43583724157232e-05	0.000147279708424621	MRPL57	Up
2997.31233354484	-1.75602	0.19382803771971	-9.05969	1.30821042140701e-19	8.35360020124653e-18	WEE1	Down
2839.02597544005	0.567980895344875	0.189434280607348	2.99830048460005	0.00271489851280437	0.0070422314974242	PACSIN3	Up
2652.24278774128	-0.553522	0.146069294297331	-3.78945	0.000150980778133784	0.000551996455968691	NCOA1	Down
2791.0784865139	0.781655619739405	0.179159561354504	4.36290206243996	1.28348410348034e-05	6.09424580211511e-05	PCGF3	Up
2708.79569584279	0.909959955612778	0.159600892184832	5.7014716093126	1.18777520147028e-08	1.06514388284875e-07	MTMR4	Up
2617.92218550811	-0.541649	0.137220105853635	-3.9473	7.90363627309679e-05	0.000310149473416415	CHMP1B	Down
3285.70489564397	1.89930486011964	0.24801485288285	7.65802869482489	1.88808707452528e-14	4.58238485531573e-13	BIRC5	Up
2746.02685995347	-0.681553	0.170167596763247	-4.00519	6.19685158394511e-05	0.000250170694640278	SSBP3	Down
5935.9288649774	1.10688223265376	0.412350641882224	2.68432280740794	0.00726768964246858	0.0165662839783793	TBX2	Up
2833.30511949286	1.24334708545936	0.188625159530757	6.59162907298497	4.35026377574537e-11	6.25937720273915e-10	MRPS12	Up
2562.82107343671	0.537698273053753	0.124325118395716	4.32493674642888	1.5257563568022e-05	7.10970211758007e-05	XYLT2	Up
2608.14412743382	0.848656774755439	0.136210539371463	6.23047804282638	4.6501400437441e-10	5.51995470064444e-09	TMEM258	Up
3470.04105219406	-1.3738	0.270006144932117	-5.08802	3.61812213010165e-07	2.4023085552249e-06	WLS	Down
2537.97833369931	0.590090803539138	0.116295124525038	5.07408032752133	3.8937455768531e-07	2.57148290271632e-06	ODF2	Up
2692.49341900887	-0.748129	0.1603927200454	-4.66436	3.09585821693344e-06	1.68565429171342e-05	MED13L	Down
2520.42127467694	-0.590495	0.109951016519794	-5.37053	7.8505357057387e-08	5.96782513131647e-07	MPHOSPH8	Down
2851.46860260022	0.75742405431644	0.197970590941467	3.82594228119663	0.000130272813282266	0.000483639125172616	RRP7A	Up
2806.06	-1.25052	0.182910261294483	-6.8368	8.09792853594437e-12	1.31311243983028e-10	KIF13A	Down
5301.00061823717	1.0560159208028	0.392198039741492	2.69255787585998	0.00709062277130611	0.0162224057918269	CAPS	Up
2642.12997108753	0.784295276056714	0.156323453063093	5.01713121536644	5.24487479678488e-07	3.37004134236164e-06	RFNG	Up
2804.00469944717	0.935664004862577	0.192709371470703	4.85531138274105	1.20197716730277e-06	7.12034970700983e-06	METTL26	Up
2815.41913561378	0.778553782350492	0.196554341562713	3.96101035551069	7.4633295594965e-05	0.00029505871496875	MICALL2	Up
2711.83045793873	-0.746303	0.174594008785435	-4.27451	1.9156240442887e-05	8.74378261083019e-05	KIAA1109	Down
2545.70248788494	0.575430611838122	0.133230916215651	4.3190471715042	1.56704288462061e-05	7.27645439754373e-05	AVL9	Up
2572.60469171969	0.638515352206218	0.143612899940385	4.44608633675159	8.74488143282313e-06	4.31243866703728e-05	FAM189B	Up
2574.55970435528	-1.09784	0.134661405743116	-8.15263	3.56092518981444e-16	1.18174216245491e-14	GYG1	Down
2558.37360554856	0.563618691847196	0.140275465358994	4.01794205711439	5.87086281826702e-05	0.000238354534913724	CLPP	Up
2473.01214539275	0.617446342197452	0.110404572907563	5.59257941891966	2.23720763969402e-08	1.89431234896451e-07	ADPRS	Up
3054.49054190258	0.998942518970354	0.235886460256943	4.23484467011052	2.28709740894934e-05	0.000102622897550094	SLC6A6	Up
3387.64007529006	0.826614879642195	0.276244797043695	2.99232741571399	0.00276859157478916	0.00716344540756541	MX2	Up
2469.32461864699	0.544568873017129	0.113679093279974	4.79040479040362	1.66445187826515e-06	9.54251389526749e-06	CIAPIN1	Up
2671.81989510416	-0.9688	0.168508995297964	-5.74925	8.96407547779822e-09	8.26265553498593e-08	ZBTB38	Down
2753.49204641295	1.0581271915639	0.197993182619962	5.34426073444622	9.07868084369565e-08	6.81747817775978e-07	NUP107	Up
2609.69678527275	0.576685322545777	0.160534923647779	3.59227331624769	0.000327805771147795	0.00109473530570151	CHD4	Up
3638.46891344466	-0.867956	0.300653435374027	-2.8869	0.00389060242907496	0.00959975693292607	ZNF185	Down
2728.98351852328	-1.16992	0.179205756649608	-6.52834	6.65009922415371e-11	9.28706918799988e-10	SEC23A	Down
2741.98594420759	0.85203286293664	0.18974608745156	4.4903843572224	7.10947661146921e-06	3.57656310489505e-05	ARRDC1	Up
2520.46132195796	-0.81851	0.13256620069811	-6.17435	6.64373291698518e-10	7.65579627608784e-09	PHF1	Down
3009.58432229001	-0.876945	0.234013897847226	-3.74741	0.000178671792144441	0.000641583138826984	ADGRE5	Down
2568.63744511731	-0.60593	0.151868942214496	-3.98982	6.61223470985137e-05	0.000265033251855038	KCTD3	Down
2577.93276612805	0.501633803139649	0.157131536951205	3.19244508691735	0.00141073765845523	0.00397142595914775	CASK	Up
2435.55904807003	-0.547903	0.10949774604777	-5.00379	5.62154013702765e-07	3.59088238211376e-06	CLASP1	Down
4895.46890555237	-1.17495	0.377793264899653	-3.11004	0.00187063471772882	0.00507551849126773	TUBB6	Down
2522.65413678762	0.56157338423152	0.14198433243264	3.95517853702585	7.64775180542495e-05	0.000301578083332324	FNTA	Up
20353.5444509974	-4.33896	0.542642033708638	-7.99598	1.28545245522051e-15	3.82086814859926e-14	ACTG2	Down
2516.76800998611	0.843943494917779	0.137982586300429	6.11630436524985	9.57703296906705e-10	1.06387220468616e-08	FAM136A	Up
2488.56138414424	0.829309599563482	0.12885080404631	6.43620042344029	1.22501256642317e-10	1.61457528149639e-09	AP5Z1	Up
2428.24763129487	0.59252018432357	0.110055844491736	5.38381389066587	7.29239046971705e-08	5.58480093954592e-07	TBL2	Up
3149.05913923072	-0.666436	0.256207576883291	-2.60116	0.00929102577621474	0.0205189284822832	FRMD6	Down
9211.47171471166	-3.784	0.442452106214944	-8.55235	1.20608457744893e-17	5.29248203914676e-16	FOSB	Down
2582.27874692422	0.815530537953361	0.158594112243352	5.14224977470781	2.71467873157272e-07	1.85294584413062e-06	GBA	Up
2789.26942392888	1.15900801807999	0.200845999398915	5.77063034139903	7.89755507739014e-09	7.36018746467592e-08	RSRP1	Up
2615.6977448662	0.909343177472198	0.166902492761574	5.44834988636884	5.08392730735823e-08	3.99762912431676e-07	THOP1	Up
2492.70273607788	-0.687386	0.133866461890928	-5.13487	2.82344865036442e-07	1.91799787628204e-06	KMT2A	Down
9760.89711585237	1.34067747251055	0.507075661798829	2.6439396987711	0.00819472537714794	0.0184117840977949	PKP1	Up
2775.9310660693	1.4046194110821	0.200909653203664	6.99129876879645	2.72353064108076e-12	4.76695088955894e-11	ATAD2	Up
2614.9132648539	1.40944846421793	0.167447477716822	8.4172570613546	3.85401390211796e-17	1.53811701378061e-15	PSMG3	Up
4268.17614921844	0.828480475140549	0.352043377421405	2.3533477073447	0.0186052273718195	0.037661958949645	CGN	Up
2481.61299853982	1.0483283155605	0.136307158190076	7.69092635691688	1.46073499027857e-14	3.65045756409967e-13	CCDC137	Up
2715.51884191288	0.848197225056128	0.196322008837981	4.32043880396579	1.55719237405239e-05	7.23797399164213e-05	TP53I13	Up
2640.6375515119	-0.653582	0.182214343560828	-3.58689	0.000334648909947619	0.00111317199827735	VPS13C	Down
4270.60735003319	-1.23328	0.349069845229236	-3.53305	0.000410787830683131	0.00133596224948897	GAS6	Down
2430.82436869919	0.759392121370942	0.124783023764573	6.08570059019954	1.15983011834473e-09	1.26712295761107e-08	SFXN1	Up
2732.14574768532	-1.1853	0.194300336462159	-6.10034	1.05844159104894e-09	1.16807040423387e-08	WFS1	Down
2393.44247633225	0.608645811130131	0.114110478689745	5.33382926895764	9.61629444960003e-08	7.18332152552212e-07	VMA21	Up
2489.30640785448	0.542591536598382	0.14761947443856	3.67560945913142	0.000237282276128341	0.000824388966105931	RNF126	Up
2456.30222481459	-0.512312	0.137118861432969	-3.73626	0.000186773891114584	0.000666926131056667	PRKAR2A	Down
2442.01924062663	0.644945588959351	0.132184815657713	4.87912008463522	1.06560172582168e-06	6.38851098542873e-06	STX10	Up
2412.94710385358	-0.544578	0.122464650167064	-4.44682	8.71504939851028e-06	4.29902197020814e-05	PRDM2	Down
2448.51723475819	0.703302862594442	0.135075292530621	5.20674691439226	1.92179919596034e-07	1.35727984404247e-06	YEATS2	Up
2431.34059144653	-0.581174	0.129567221090009	-4.4855	7.27415474092922e-06	3.64357039471267e-05	FUNDC2	Down
2368.78957409706	-0.703303	0.103655200983299	-6.78502	1.16068913990783e-11	1.82458756305714e-10	MECP2	Down
2628.98443212903	-0.611182	0.18432088838867	-3.31586	0.000913628681397721	0.00271479074488495	SUSD6	Down
2452.86262535904	0.858955692015194	0.137454058108355	6.24903843390407	4.12987292448505e-10	4.95638281371446e-09	TSEN54	Up
2761.46597393176	1.47882041292142	0.205031421855834	7.21265257557077	5.48722913749751e-13	1.06960535966504e-11	FEN1	Up
8540.25848407799	4.19699520618004	0.481040799649421	8.72482169753331	2.66600358560642e-18	1.30952398934376e-16	SPP1	Up
2470.17214485175	0.61002308855327	0.146551007408505	4.16253084397335	3.14739611302066e-05	0.000136399441191005	NELFA	Up
2370.05803529675	0.565882804280542	0.112373600376539	5.03572727388276	4.76037933027038e-07	3.07366472935658e-06	CNIH4	Up
2791.23366323165	-1.15544	0.210587855200922	-5.48676	4.09375941430314e-08	3.2917167535417e-07	MICAL1	Down
2456.1049674589	0.754957195658414	0.142105143827762	5.31266620843407	1.08032814767388e-07	7.99900705262892e-07	TMEM41A	Up
2392.00172541854	0.655757129292448	0.121817771272253	5.3830990539704	7.32142213184948e-08	5.60008653604249e-07	MRPS23	Up
2627.13612881764	0.672257822271752	0.187585561687813	3.58373968776205	0.000338709657541406	0.00112546661373618	TOP1MT	Up
2450.24620199486	0.940077410586493	0.142997155172121	6.57409869066942	4.89487584721552e-11	6.98779589216907e-10	TOPBP1	Up
2831.51745600751	-0.709767	0.226067971893691	-3.13962	0.00169167315752481	0.00464370049378067	SORBS3	Down
2563.45905709421	1.01636942002557	0.174338539128607	5.82986082770726	5.54736217763459e-09	5.31983701737117e-08	ABRACL	Up
2463.68552242807	0.974991263591043	0.148864112560113	6.54953868211405	5.77150904957065e-11	8.15231156216241e-10	PNKP	Up
2460.88698676563	1.35094415256159	0.144695850458652	9.33644018318017	9.96274599102367e-21	7.62355910172629e-19	LIG1	Up
2813.53211517259	-0.744966	0.224638276152503	-3.31629	0.00091221311674932	0.00271101949863006	PLXNA2	Down
3021.93054549016	-1.77508	0.237852737301354	-7.46294	8.46116426607187e-14	1.8809584619342e-12	KANK1	Down
2533.23109059658	-1.34031	0.158517270974806	-8.45527	2.78454166455577e-17	1.15356023588912e-15	ROCK1	Down
2415.36799917662	0.874384718476217	0.137147540039811	6.37550420680093	1.82361983655362e-10	2.32094791294158e-09	SMG9	Up
2534.9511393154	1.19162452266151	0.168272896900673	7.08150001936971	1.42602349164016e-12	2.6016850264229e-11	KHDC4	Up
2524.71821611314	0.865091524685814	0.169553780266239	5.10216595187331	3.35788100400241e-07	2.24724396212926e-06	NUP155	Up
5310.41285253371	-3.16999	0.362986168385265	-8.73307	2.47842796058766e-18	1.22715318112733e-16	ATF3	Down
2401.73056479005	-1.19184	0.124117864583176	-9.60247	7.80492664913522e-22	7.89790337096645e-20	TOR1AIP1	Down
2489.48143317113	0.962530202264916	0.161188153333048	5.97146987766609	2.35125478158612e-09	2.41088239454107e-08	PIGU	Up
2305.94126346961	-0.713071	0.0978234313472787	-7.28937	3.11412581918047e-13	6.33011876175455e-12	STX12	Down
2608.39707244253	0.602180913352543	0.19216291296159	3.13369996359761	0.0017261725963905	0.00472300002067956	DYRK2	Up
2336.56925245133	0.595292534698554	0.115223086840247	5.16643453168296	2.38601723302756e-07	1.65051427423251e-06	DPAGT1	Up
2344.70000620739	-0.586687	0.11782038196194	-4.9795	6.37478505674333e-07	4.00435107465308e-06	SMAD4	Down
2506.03419899925	0.692753789736791	0.168770952061419	4.10469800208678	4.04843398166304e-05	0.000171005703632382	ZDHHC8	Up
2404.51391495646	1.10246998374955	0.135837502571203	8.11609432506801	4.81426553718312e-16	1.54507052370116e-14	ACTL6A	Up
3548.36488378652	-1.67847	0.299875475121412	-5.59723	2.17806828023547e-08	1.84846326367555e-07	LDLR	Down
3093.58646702266	-0.82827	0.265398042322944	-3.12086	0.0018032436350409	0.00491103364829483	MAN1A1	Down
2376.76080836625	-0.965341	0.125094462880457	-7.71689	1.1919899260827e-14	3.01547396874309e-13	PPP2R5A	Down
2500.05243785821	-0.625118	0.168514650483331	-3.70958	0.000207605299561522	0.000732133867316752	MYCBP2	Down
2490.93119678792	1.12736570759167	0.163390267842454	6.89983389144519	5.20633809404884e-12	8.71708578893277e-11	PFDN6	Up
2461.17391099275	0.821842715308455	0.158486766605049	5.18556049134687	2.15366167015753e-07	1.50666818314988e-06	CPTP	Up
2435.45287852171	0.652775990581249	0.152803920473136	4.27198457055302	1.93740984721482e-05	8.8279910311821e-05	TIMM17B	Up
2596.2689745986	-1.19576	0.183706198044485	-6.50908	7.56148564622302e-11	1.04029413964902e-09	GABARAPL1	Down
2965.25391366093	0.968526964385454	0.251077875602445	3.8574763390105	0.000114563765303247	0.00043154837385792	ENGASE	Up
2581.64904373235	0.752275329883963	0.188877767829436	3.98286859554216	6.80884066412546e-05	0.000272147877009012	ZNF121	Up
2421.87724800675	0.737832580637765	0.149818014118044	4.92485890285808	8.44212472058666e-07	5.16626786436959e-06	BRIX1	Up
4234.65638789863	1.17442774206945	0.358559812951567	3.27540259573956	0.00105511492138663	0.00308034338865484	HID1	Up
2617.33156589314	-1.25908	0.188891310864113	-6.66565	2.63491352560915e-11	3.95087681516034e-10	KLHL21	Down
2345.85580975847	0.526180678704366	0.128494018284074	4.09498189667546	4.22201376654795e-05	0.000177648831922143	KRI1	Up
2513.51353350552	0.843821303165686	0.175353235462988	4.81212280422275	1.49335540502503e-06	8.64456248523083e-06	SPPL2B	Up
2270.88414716783	0.507396017649877	0.097586485587836	5.19944964298544	1.99879468182357e-07	1.40789957847124e-06	PRPSAP1	Up
2431.46567619032	0.631884240176457	0.156189272762915	4.04563148927402	5.2182265683157e-05	0.00021468811284619	SLC8B1	Up
5224.78343438429	-2.38345	0.387446612328925	-6.15168	7.66664774988221e-10	8.75283495883593e-09	CKB	Down
3029.95042985207	-1.36549	0.255058337615726	-5.35363	8.62091539604016e-08	6.50538350871522e-07	CBX6	Down
2464.34885660642	0.844734500142994	0.165111323004982	5.11615124129014	3.1183305381668e-07	2.09906379155845e-06	WDR18	Up
2348.57160241136	-0.5213	0.132171583894104	-3.94412	8.0095043389819e-05	0.000314104195995906	SNX27	Down
2451.35333176411	0.794391352692113	0.162325757634384	4.89380961018749	9.89025227087726e-07	5.97727999628703e-06	POLR2J	Up
3290.79509323017	1.50446926519551	0.288441924648194	5.21584810193761	1.82978079019098e-07	1.29723892315301e-06	ADAM8	Up
3259.27575213014	-1.65523	0.277367624987732	-5.96762	2.40732230477043e-09	2.46291681987507e-08	LAMA4	Down
3205.33121904585	1.42291083777031	0.280437703377096	5.07389277773739	3.89758731002642e-07	2.5731023817137e-06	MYO10	Up
2446.12343315791	0.649793073593664	0.163700256436768	3.9694077928623	7.20514815610535e-05	0.000285584189971659	MRPL52	Up
3729.72734099289	-1.21179	0.325403191240879	-3.72396	0.000196120949336995	0.000696675185080081	CFH	Down
2365.31902724307	0.550850009058492	0.145247282010203	3.79249787971797	0.000149139524313148	0.000546127291127323	FAM122B	Up
2278.8372193727	0.746512306386218	0.111743425498806	6.68059264385266	2.37977880442343e-11	3.59158466995216e-10	RAE1	Up
2713.02975369261	2.30119058076831	0.208447067673819	11.0396879478739	2.45885601116185e-28	7.85053372667157e-26	CDK1	Up
3262.99982261976	-0.746993	0.291612647781265	-2.56159	0.0104193242602196	0.0226940774700949	GPD1L	Down
2924.54571265566	-0.618166	0.254537692595525	-2.42858	0.0151579915520864	0.0314893075568247	MARVELD1	Down
2678.51570557826	-1.36437	0.207405276643357	-6.57826	4.75981655856776e-11	6.80110208576834e-10	C1orf21	Down
2325.89386468013	0.79028525344797	0.132898460990699	5.94653427554198	2.73879207087589e-09	2.7790110448482e-08	FTSJ1	Up
2431.8664888977	-0.553425	0.166415124268039	-3.32557	0.00088238035301263	0.00263165072911707	ETV3	Down
2965.91875220025	-2.05551	0.235360769302918	-8.73346	2.47006108270822e-18	1.22715318112733e-16	MAFF	Down
3493.63189817033	-0.918571	0.312396262567528	-2.9404	0.00327786317082382	0.00827531972696872	COL4A5	Down
2365.04714925055	0.628267183380476	0.148209295587054	4.2390538386403	2.24463826632519e-05	0.000100791007312827	RRP36	Up
2425.34957039718	0.703862694557115	0.165130544871928	4.26246213323536	2.02186768090974e-05	9.17670238114869e-05	TRMT1	Up
2411.70611625777	-0.679708	0.161394653194871	-4.21146	2.53720002800689e-05	0.000112617138347631	DOCK1	Down
2305.34443364566	-0.657786	0.12841240172649	-5.12245	3.01590895881609e-07	2.03604090774176e-06	OCRL	Down
2397.15815243236	-0.844174	0.155630820979928	-5.42421	5.82113243049892e-08	4.53304164625648e-07	KIF1B	Down
2545.63409906861	-0.847748	0.192186286209178	-4.41108	1.02857837366606e-05	4.99664594007035e-05	NEK7	Down
2468.34402200744	1.12499918759034	0.17415128221458	6.45989609312305	1.04774897677935e-10	1.39684777192225e-09	YIF1B	Up
2349.29733659174	0.597908788214749	0.145705319315804	4.10354811356498	4.06861791580487e-05	0.000171819079965507	CAPN15	Up
3067.79603181232	-0.685009	0.273799808453545	-2.50186	0.012354225846651	0.0263263008317933	LMO7	Down
2437.81547620049	0.590206084069149	0.171375872578051	3.44392752136301	0.000573329372992051	0.00179673605162748	COMMD7	Up
2414.68869789431	-1.36952	0.149946417694861	-9.13337	6.640202502624e-20	4.50414908218283e-18	STK40	Down
6245.31737235082	-1.79285	0.437111578332268	-4.10158	4.10343226815553e-05	0.000173170826667512	MGP	Down
2799.39502966889	-1.02514	0.236098753142855	-4.34198	1.41206664160115e-05	6.64008381644745e-05	VSIR	Down
2648.13384538282	-1.08724	0.210191944404112	-5.17261	2.30846014317774e-07	1.60165099030968e-06	GADD45A	Down
2446.85	0.586019129482746	0.174319745200137	3.36174842849807	0.000774506514003647	0.00234581479004245	NBDY	Up
4144.35570878082	-0.861222	0.361155964212747	-2.38463	0.0170964627186574	0.0349941744914444	C1orf116	Down
2690.74703203843	-0.789831	0.222716857357407	-3.54635	0.000390611672673802	0.0012772994798823	SMARCA1	Down
4765.11574181076	-2.06484	0.379046824673826	-5.44747	5.10922670095382e-08	4.01411370590848e-07	TCIM	Down
2278.66025621924	-0.566217	0.126111282829049	-4.48982	7.12830265621316e-06	3.58126100948325e-05	STX7	Down
2381.61516871065	0.638880460063825	0.160631124273562	3.97731425309446	6.96980283302089e-05	0.00027744369918719	ACP2	Up
2325.76570780489	-0.571095	0.144181076342125	-3.96096	7.46489944717892e-05	0.00029505871496875	LMBRD1	Down
2343.8627162252	0.557874556287823	0.150833153564918	3.69862025093651	0.000216774644072709	0.000760127411274082	PYCR2	Up
4777.22938649616	-1.95361	0.382291825393532	-5.11025	3.21733353138675e-07	2.16020965678824e-06	EMILIN1	Down
2355.34867215765	1.08205852387595	0.150993065075167	7.16627961249269	7.70632977902967e-13	1.46967883468663e-11	SMYD2	Up
2487.20652204514	-0.908086	0.184892520814048	-4.91143	9.04151961608566e-07	5.50397305229041e-06	TSC22D2	Down
2369.9674762269	0.6005471333017	0.160421411824246	3.74355970610486	0.000181431465057598	0.000650357698400427	RECQL5	Up
3475.98023854129	-2.02242	0.299023703227136	-6.7634	1.3478591032568e-11	2.1027510424692e-10	FBXO32	Down
2206.92511781447	0.552871850773481	0.10135551628292	5.45477810236019	4.90340381963856e-08	3.87047024433363e-07	CC2D1B	Up
3061.1705565588	-1.39686	0.269718409309328	-5.17896	2.23120660227434e-07	1.55037462892744e-06	PLEKHO1	Down
2264.2290609727	0.518525131232137	0.127391623533541	4.07032359624189	4.69478795159387e-05	0.000194884741734174	KCTD5	Up
2345.84383175049	-0.624687	0.153385869305033	-4.07265	4.64809693855316e-05	0.000193206417751128	MEGF8	Down
2983.34883102161	2.05247326177459	0.262120497361877	7.8302661654918	4.86838202077321e-15	1.29975803421911e-13	ANLN	Up
2365.56904914531	0.632516161139546	0.160020625024535	3.95271647665772	7.72689714568902e-05	0.000304245548254028	NMRAL1	Up
2442.41647072232	0.744225716638803	0.179777988062699	4.13969321082427	3.47770592519002e-05	0.000148867679895212	QTRT1	Up
2575.97370013974	0.702873539885385	0.208643387087573	3.36877937852098	0.0007550183665442	0.00229316550954002	ACOT7	Up
2447.65580516947	0.61308346521057	0.182946226341524	3.35116759427475	0.000804715846338818	0.00242383344868286	PON2	Up
2561.75194559763	-0.569521	0.207367380017685	-2.74644	0.00602466253729006	0.0140757886532346	SH3PXD2B	Down
2327.94386137311	0.809714656967592	0.150637563613187	5.3752506184102	7.64762332565573e-08	5.8280920241224e-07	TMEM208	Up
2293.26205279329	0.59133874898104	0.141531809657664	4.17813317311044	2.93911554782857e-05	0.000128122744149457	ZNF687	Up
2319.01301139174	0.675641228195551	0.149225445828264	4.52765427803184	5.9642054674027e-06	3.05350170985245e-05	PROSER1	Up
2235.48691901952	-0.735428	0.116791423827537	-6.29693	3.03589623242999e-10	3.71080702522367e-09	VEZF1	Down
2298.42726532425	1.05027574390457	0.138785264188524	7.56763154968593	3.80090202067637e-14	8.88700803268751e-13	NDC1	Up
2287.57835306552	0.626209004245231	0.139553144736757	4.48724394872265	7.21504444426799e-06	3.61787687568249e-05	EMG1	Up
3770.42832801196	-0.852711	0.340151798919919	-2.50685	0.0121810814963147	0.0259932319830325	PXDN	Down
2264.05810633394	0.81195009276311	0.130257133524321	6.23344050950965	4.56300688892595e-10	5.43044740161509e-09	C2orf68	Up
3096.19648043426	-0.943051	0.281737643152643	-3.34727	0.000816123800131429	0.00245221167139929	NEDD9	Down
2467.82586498586	-0.767007	0.187617513888033	-4.08814	4.34839357797426e-05	0.000182138774659415	FOXP1	Down
2982.08672586906	-0.67959	0.270862633948865	-2.50898	0.0121079052704754	0.0258549573107315	IRS1	Down
2777.14282553208	-1.965	0.220161276999566	-8.92527	4.44623446910858e-19	2.5649647943599e-17	TACC2	Down
2388.50002417578	-0.860424	0.16879550968957	-5.09743	3.4428862716389e-07	2.29666311160696e-06	PFKM	Down
2318.23821455313	-0.540277	0.153416677354819	-3.52163	0.000428904647015526	0.00138805596879299	SKAP2	Down
2925.63706844324	-2.30396	0.231886933704381	-9.9357	2.91136238004949e-23	3.97472074180202e-21	MXRA7	Down
2424.00466401881	1.22447275575252	0.178107631293834	6.87490337644454	6.20318897978014e-12	1.0265473952419e-10	RHBDF2	Up
2209.42660897079	-0.618467	0.115098483734238	-5.37337	7.72790474050301e-08	5.88184710171125e-07	GIGYF2	Down
2373.22366148641	0.51391425767091	0.17116638968311	3.00242505916231	0.00267837909567915	0.00696408650572684	TWF2	Up
2269.12111173476	0.523920149205331	0.141051448750487	3.71439041460764	0.000203694114817421	0.000719711432587103	GMPPA	Up
2248.11365203622	-0.641018	0.131749096120064	-4.86545	1.14198124001917e-06	6.79755982085339e-06	USP47	Down
2325.42268238837	1.30116584314858	0.152783803677241	8.51638597699352	1.64609569715297e-17	7.03981527017984e-16	MYO19	Up
2575.29023411475	-2.06364	0.182573763375877	-11.303	1.26759575412938e-29	4.99432727126975e-27	FYCO1	Down
3741.84438799548	2.4723169542619	0.33343016041498	7.4147970033212	1.21811237455605e-13	2.64443199906553e-12	H1-2	Up
2792.29032814457	-2.14474	0.220682845914754	-9.71865	2.51078498685932e-22	2.88787058302242e-20	WWTR1	Down
2830.7681389254	-1.5	0.245446579703784	-6.11133	9.88069685294445e-10	1.09563319953788e-08	SOWAHC	Down
2231.78086669037	0.570575508083936	0.130569743724087	4.36989069450612	1.24308744594557e-05	5.92674905355821e-05	GOLT1B	Up
2278.69078658947	0.69627241634438	0.146496764986753	4.75281769128036	2.0060121543855e-06	1.13288603461149e-05	LSM2	Up
2765.65920890801	-0.63937	0.248552750395179	-2.57237	0.0101004326814936	0.0220852299440193	UNC5B	Down
2491.42471862044	0.988177045741173	0.202362494954376	4.88320252210749	1.04376569378539e-06	6.26936526679137e-06	MZT2A	Up
3032.82456609404	-1.45725	0.275452577236913	-5.29037	1.22067523615634e-07	8.9239889550506e-07	KCTD12	Down
2446.98601323732	0.747991892198312	0.195989053422532	3.81649831526926	0.000135358999090925	0.000500814774258891	TET3	Up
2217.96941093007	-0.615144	0.13438466543266	-4.57748	4.70603713649197e-06	2.46315420275744e-05	ZZEF1	Down
2267.18327307741	0.541628192360843	0.153137856804754	3.53686673995577	0.000404903910478572	0.00131867932012701	MRPL16	Up
24252.8376156411	2.8010995826326	0.63599382254535	4.40428740553193	1.06132162069322e-05	5.1422171041332e-05	KRT16	Up
2316.61761825562	0.745221407245288	0.166897442275719	4.46514576307384	8.00142576281691e-06	3.97666136006021e-05	ALDH16A1	Up
2258.39428706346	0.653586624026276	0.151388936466414	4.31726808630613	1.57972246789979e-05	7.32981725396349e-05	JAGN1	Up
2421.78193386211	-1.35183	0.182499877690128	-7.4073	1.28894064831449e-13	2.78838819222988e-12	ERC1	Down
2196.87705801357	0.731433304286948	0.13057398230086	5.60167723614057	2.12287572577886e-08	1.80742127310221e-07	UCKL1	Up
2179.10644441358	-0.698626	0.122572611417503	-5.69969	1.20026422859618e-08	1.07582250654133e-07	NDEL1	Down
2240.34742394253	0.6320488083053	0.14862975115959	4.25250532530761	2.11392188085686e-05	9.55236832350104e-05	CUL7	Up
2147.4023167777	0.510335032020737	0.11456728167247	4.45445701923613	8.41057751183627e-06	4.15991117425705e-05	ABT1	Up
6091.65555165084	-1.21822	0.447090064741608	-2.72477	0.0064346170596941	0.0149075739661473	GPX3	Down
2375.80102556439	0.833516827296276	0.185219361245205	4.50016035954694	6.79022180768434e-06	3.43086841568073e-05	MFSD12	Up
2320.03880424943	0.598648534924754	0.172781442010987	3.46477334577799	0.000530678529027631	0.00167669425021902	HOOK2	Up
2327.51893559238	0.516985505471616	0.176344239946612	2.93168353912854	0.00337130090092929	0.008476544478399	FAAP20	Up
2156.51974857876	0.588329436812148	0.122238171374568	4.81297642296497	1.48698837979316e-06	8.61039737867722e-06	UFD1	Up
2245.85055935614	0.64575740216594	0.155144506278561	4.16229628528701	3.15063180027066e-05	0.000136507720349584	PYM1	Up
2475.31029863677	0.972820802629409	0.209069915580146	4.65308841747957	3.2699994648186e-06	1.7693594173537e-05	P3H1	Up
2287.73611596998	-0.60862	0.172314806880558	-3.53202	0.000412394404428134	0.0013404808813762	SMAP2	Down
7909.90372096541	-4.35086	0.40911252503492	-10.6349	2.05124388443301e-26	4.99801766472769e-24	MYLK	Down
5694.71596822204	-3.84942	0.367811263325552	-10.4658	1.24077907376344e-25	2.52491724043422e-23	NR4A1	Down
2542.63998009554	1.38650396706322	0.218654121283762	6.34108316332107	2.28155332627695e-10	2.8605148609341e-09	UBE2S	Up
2538.56593992422	0.546869695280399	0.223346495546638	2.44852597280267	0.0143442087755839	0.030014243853815	PWWP2B	Up
2539.71246786486	0.923482837391184	0.221913805958164	4.16144833082302	3.16235553861053e-05	0.000136951589953204	CDR2L	Up
2272.63914261116	0.770753088483396	0.163190364698882	4.72303061461739	2.32355855626664e-06	1.29484373592975e-05	B3GAT3	Up
2250.07	0.921808281806693	0.15520787086854	5.93918514987848	2.86442222145091e-09	2.89380091090169e-08	SIRT7	Up
3706.47577456046	0.821019350862351	0.348483777509382	2.35597581250463	0.0184741205601328	0.0374456835083778	B3GNT3	Up
3884.13637437646	-0.908168	0.357718445722761	-2.53878	0.0111240088706375	0.0240310774925881	COL16A1	Down
2617.04947946216	-0.952266	0.234003442484504	-4.06945	4.71232573791525e-05	0.000195437509551433	CYSTM1	Down
2211.57381187125	0.968290113939436	0.143744334280769	6.73619672583493	1.62586124755121e-11	2.50271808662953e-10	RFWD3	Up
2294.57230669572	-0.616988	0.171333867065763	-3.60109	0.000316890282050122	0.00106230093482537	RBL2	Down
2175.77739604223	-1.19016	0.122580658956697	-9.70922	2.75440753470042e-22	3.11012919070625e-20	PPP3CB	Down
2227.4529288504	0.79674433608683	0.152201807929853	5.23478890903866	1.65173524087056e-07	1.17959248709761e-06	FAM111A	Up
2631.68551167029	1.6863208048129	0.233874990736409	7.21035113460885	5.58077782678738e-13	1.08669656988905e-11	PAFAH1B3	Up
2239.95376038195	0.712465002728075	0.159913971006206	4.45530179911815	8.37752606606394e-06	4.14799539281743e-05	DNMT3A	Up
2302.44548079155	0.673879860589001	0.177545371912874	3.79553605553678	0.000147324781098222	0.00054012280664757	RABEP2	Up
2206.06439098619	0.616338934241213	0.150694528879598	4.08998879271627	4.31394033374272e-05	0.000180941216535102	TAF1C	Up
2305.03216360585	-0.525235	0.180045076352918	-2.91724	0.00353145061836886	0.00882886493195012	PLEKHA2	Down
2590.92719963078	-1.04933	0.233363730265013	-4.49654	6.90667323211379e-06	3.48685318735777e-05	ELL2	Down
2202.83054929306	-0.698399	0.152135219971482	-4.59064	4.41882042762673e-06	2.32663396868899e-05	HOOK3	Down
2311.04966440002	0.844239231794008	0.188710189776196	4.47373421008822	7.68652783183976e-06	3.83353413385426e-05	ASPSCR1	Up
2155.1538987453	0.818333375354421	0.136364065931723	6.00109251482832	1.95994272619445e-09	2.04359343489126e-08	TARS2	Up
2426.20820929224	0.892420771897408	0.208867236855987	4.27266997606105	1.93146217658829e-05	8.80522318711519e-05	CARHSP1	Up
2391.96	-0.897149	0.200000027994136	-4.48575	7.26592011481363e-06	3.64043042981923e-05	UBL3	Down
3850.43	-0.854201	0.360046933501883	-2.37247	0.0176695182769137	0.0360119017666616	SRGN	Down
2108.41335836812	0.654120507740315	0.121843720946653	5.36852045110073	7.93851905068557e-08	6.02728559986041e-07	UMPS	Up
2188.21453121031	-0.586	0.152588572587764	-3.84039	0.00012283868329412	0.000458891817074948	CHSY1	Down
2177.36170915447	-0.625767	0.149636618568827	-4.18191	2.89067968700511e-05	0.000126338462223178	LANCL1	Down
2313.37252351306	0.623272418470073	0.189065442250825	3.29659619997189	0.000978640929152542	0.00288528462443031	SINHCAF	Up
2904.34643057755	1.23205626738559	0.281547952323159	4.37600862382207	1.20872233934229e-05	5.78508659426468e-05	RAB11FIP4	Up
2303.78036298672	-0.670204	0.186103341707372	-3.60125	0.000316693645070516	0.00106183829792066	ACO1	Down
2360.13136209312	0.773857235590995	0.200161011640325	3.86617368312248	0.000110556218534166	0.000418153605967255	FAM174C	Up
2074.82936688738	0.699654828182201	0.113741009290615	6.15129787001048	7.68514263337091e-10	8.7656647428217e-09	DPY30	Up
2128.88293451941	-0.628637	0.136376510775076	-4.60957	4.03501952281853e-06	2.14037500783596e-05	FAM168A	Down
2221.40892015629	0.656315961825824	0.168003779334759	3.90655474790284	9.36214386076672e-05	0.000361258970647381	RAB40C	Up
2146.68429298103	0.52648771937874	0.14532265829124	3.62288803115347	0.000291331953608898	0.000987170195229563	IFRD2	Up
2217.97849117142	1.03900765019755	0.164283824441191	6.32446714539136	2.54107908609987e-10	3.15175502454102e-09	CDK2	Up
16678.168494606	2.09346345393904	0.601742200815894	3.47900388422241	0.000503281292046771	0.00159995930748877	UPK2	Up
2260.74030857766	-1.29116	0.168425398419766	-7.66607	1.77349268555998e-14	4.34411872370366e-13	TMX4	Down
2065.51596427624	0.58994639137161	0.115015058280355	5.12929698243154	2.90826223705858e-07	1.96983175222571e-06	SMYD5	Up
2234.27547778225	0.533650441040317	0.174747793987314	3.05383220505238	0.00225938413649044	0.00598730329701345	DTX2	Up
2119.65843212953	0.862909732313587	0.1363729770947	6.32757127326161	2.49049947659112e-10	3.10091936630491e-09	EDEM2	Up
2201.59293816132	0.963641951705588	0.163197915770148	5.90474423130995	3.53194273999773e-09	3.51070937516254e-08	ATAD3A	Up
2565.79824091758	0.729638760773798	0.242419903158342	3.0098137622686	0.00261407923411797	0.00681988155218323	CMTM3	Up
2462.46755806162	0.821703550392033	0.224575295851396	3.65892226603483	0.000253278144311226	0.000873246076402025	MTHFD2	Up
2210.66768407048	0.569663263895728	0.169480625456009	3.36122941700845	0.00077596344314819	0.00234945896668054	PDE4DIP	Up
2638.68905521662	-1.22005	0.248538219620625	-4.90889	9.15952526782547e-07	5.56483231330683e-06	NCOA7	Down
2260.60742306476	0.576740463436666	0.184116444593289	3.13247664927855	0.00173338215073308	0.00473922496194821	FAM193B	Up
2066.44572594828	0.622991823853645	0.121004514118509	5.14850068521823	2.62576827305261e-07	1.80155527530153e-06	MRPL47	Up
2408.26401883319	1.78331111925305	0.207883182753119	8.57842897937009	9.61776705257096e-18	4.28129351633435e-16	SKP2	Up
2344.53239896623	1.13236686831671	0.200459167320785	5.64886546946808	1.61510183131422e-08	1.41358661814348e-07	RACGAP1	Up
2707.45532503219	1.39793811559435	0.261463905318998	5.34658163959112	8.96308627114465e-08	6.74160973066843e-07	MIEN1	Up
4692.38690487393	-3.99532	0.319069647764687	-12.5218	5.67532470337177e-36	7.50683306121703e-33	PPP1R12B	Down
2171.20467722607	0.542838040451265	0.162252557723084	3.34563626034004	0.000820940115464159	0.00246388477441901	PIGQ	Up
2528.81514330591	-1.14375	0.234501568255957	-4.87736	1.07513306769473e-06	6.43689432511186e-06	PIK3R1	Down
2232.73392598282	-1.20787	0.169947861295757	-7.10729	1.18347736109936e-12	2.18283204908744e-11	SPART	Down
2401.30820824908	-0.64442	0.217271187549058	-2.96597	0.00301729111179411	0.007711040133619	USP34	Down
2052.08949888333	-0.51107	0.119911277719745	-4.26207	2.02540621757231e-05	9.19051025165499e-05	COQ9	Down
2157.71268506847	-0.816684	0.155959775428353	-5.23651	1.63645342245768e-07	1.16958102960522e-06	FOXO3	Down
2333.19859789378	1.29489403423229	0.199641367117102	6.48610081633413	8.80862357255277e-11	1.19412951183406e-09	CCDC14	Up
2054.72745354919	0.570029867230614	0.121996741633195	4.67250075370466	2.97554424591722e-06	1.62492268787659e-05	DNAAF5	Up
2018.10415579469	0.578985997257246	0.104494739233138	5.54081479609679	3.01067498780631e-08	2.49002587870466e-07	MRPL19	Up
3269.94852195312	-1.49162	0.318520196396454	-4.68297	2.8275082094765e-06	1.5495648719469e-05	TNFAIP3	Down
2239.40875176935	0.949549311266697	0.181370682386751	5.23540684068165	1.64621841649168e-07	1.17610619739942e-06	DHTKD1	Up
2055.32278982963	0.88137023700651	0.121406304304307	7.25967438064289	3.88023263760132e-13	7.71989254991213e-12	SNRPA1	Up
2208.51850935958	-0.540598	0.176261649686932	-3.06702	0.00216206425354948	0.00575990589084008	STK39	Down
2103.7155693876	-0.510197	0.144657160536423	-3.52694	0.00042039335218642	0.00136265431398357	RAB11FIP3	Down
2766.32284614523	-1.97928	0.255400552291161	-7.74972	9.20982716124559e-15	2.36871638016591e-13	AMOTL1	Down
2325.13779849728	1.23801585730288	0.201483998019032	6.14448725196498	8.02222324093674e-10	9.11943093773276e-09	CACNB3	Up
2140.88440338973	1.38111699228001	0.1505593735918	9.17323816731944	4.59018849326945e-20	3.2197390347865e-18	HGH1	Up
2051.98811720393	-0.502372	0.126483417778731	-3.97184	7.13195135156237e-05	0.000282925182365535	CHMP7	Down
2095.27598191506	-0.563307	0.143197003295571	-3.93379	8.36160771154058e-05	0.000326116789389866	TLNRD1	Down
2646.84783806064	0.659771517646544	0.261883599840483	2.51933117632574	0.0117578009472726	0.0252003423543512	PAQR7	Up
25266.0787651683	4.10690092767511	0.646027608491312	6.35716008680509	2.0551778288674e-10	2.59425923892069e-09	S100A8	Up
2399.59732277982	-0.828261	0.222252131816187	-3.72667	0.000194024466732893	0.000689889607327133	CITED2	Down
2822.19890092004	1.23976404410318	0.28371478832872	4.36975475055871	1.24386154625383e-05	5.92807406460594e-05	IQANK1	Up
2074.93318425746	0.820657587060449	0.14096761790117	5.82160356597498	5.82856698864273e-09	5.57507249461189e-08	YIPF2	Up
2066.34257665331	-1.04463	0.131939828217598	-7.91751	2.42313741337941e-15	6.79873615469089e-14	HERC1	Down
2087.57257638421	1.03141447581699	0.145386776865563	7.09427981040338	1.30026816272015e-12	2.38399661754967e-11	RFC2	Up
2649.30476999407	-2.16625	0.237339526762509	-9.12721	7.02887782518055e-20	4.75039268491582e-18	NCS1	Down
2046.63216081881	0.598349302424838	0.136303379142773	4.38983469219854	1.13436860914904e-05	5.47037445422444e-05	ENTR1	Up
2226.79062526983	-0.984468	0.18623253748342	-5.28623	1.24864519396406e-07	9.12126694352127e-07	STK38L	Down
2058.87896400106	-0.667114	0.139466500841909	-4.78333	1.72417748447977e-06	9.85137878975512e-06	CREBL2	Down
2073.70245328097	0.534967488059854	0.148365878025515	3.60573128524777	0.000311275112325888	0.00104689294043785	CRELD2	Up
2200.23593216316	1.25381463003808	0.180744847347522	6.93693152772065	4.00707919652974e-12	6.86430088449007e-11	FAM110A	Up
2171.21786515553	1.13343263585492	0.17494993201785	6.47861146776142	9.25705320898857e-11	1.24852229660634e-09	ATP5MF	Up
4081.66903903262	1.0653644613142	0.386124398481861	2.75912235927834	0.00579568298956193	0.013600869040769	FADS2	Up
2498.92801982143	-0.849144	0.245588186445603	-3.45759	0.000545026691034932	0.00171646331030355	KLF13	Down
2426.23704756808	-0.899512	0.233192237722264	-3.85738	0.000114607744664389	0.000431626238701477	KCNK6	Down
1992.08374389455	-0.519451	0.12045424072014	-4.31243	1.61468832353249e-05	7.4733312609784e-05	RNF20	Down
2134.02732927621	0.811813389854098	0.170551905649999	4.75991978371718	1.93669916570534e-06	1.09675214527619e-05	HPRT1	Up
2165.0423204781	-0.70195	0.178964236741064	-3.92229	8.77101497066863e-05	0.000340649444687168	KPNA3	Down
2411.45506101038	0.970021480436561	0.232043769233914	4.18033840615095	2.91075597194702e-05	0.000127036964761004	SCARB1	Up
2036.87344788217	0.737787418582575	0.138944601895246	5.3099394184368	1.09661680559159e-07	8.10664670896012e-07	FBXL19	Up
2413.1534892777	-0.779339	0.232528237128861	-3.35159	0.000803493350491926	0.00242054495923369	MTUS1	Down
2109.88592601989	-0.918808	0.160245157530009	-5.73377	9.82251949995039e-09	8.98239091852254e-08	AKAP11	Down
2212.01427633735	-1.71883	0.16996168189563	-10.113	4.83632607997723e-24	7.72061089215676e-22	FOXN3	Down
2923.42547625781	-2.65393	0.260917350096984	-10.1715	2.65660502478376e-24	4.51330383935282e-22	ALDH1B1	Down
2520.44224225021	0.812719127289363	0.251707138419567	3.22882828191648	0.00124298505928891	0.0035583472862491	MTSS1	Up
2454.55839289608	0.873708568823623	0.240894588095918	3.62693315665413	0.000286807502026599	0.000974156515504137	CMTM7	Up
1996.2312755126	0.950760069588055	0.121598126635444	7.81887102947294	5.32991826379178e-15	1.42013563178268e-13	DNAJB11	Up
2341.7390939012	2.19620822929111	0.208929940436737	10.5116970057056	7.63079095983626e-26	1.60576121584373e-23	ZWINT	Up
1970.57968353793	-0.724785	0.111113326218093	-6.52294	6.8943566137471e-11	9.59922524611796e-10	RNF115	Down
1985.01782715454	0.689802296084159	0.120464084780952	5.72620708768485	1.02700844654663e-08	9.32719098241806e-08	ARMC6	Up
2205.17656290031	-1.60705	0.173761942195968	-9.24854	2.27570448094018e-20	1.66567176197827e-18	SH3D19	Down
1959.86054489847	0.718548398119284	0.108799981444135	6.60430625613879	3.99383137931489e-11	5.78699291722638e-10	ZDHHC16	Up
3432.84132419001	0.94004770821431	0.34950589745678	2.68964762842251	0.00715275017814055	0.0163526711785774	TMEM184A	Up
2022.47738252842	0.631366337071842	0.140260283127349	4.50139072155298	6.75102722161936e-06	3.41572464726632e-05	DHX34	Up
2088.60597770855	0.960695226799071	0.161100677879406	5.96332206322691	2.47160579771568e-09	2.52033018513761e-08	MSH2	Up
2674.76936438257	-1.19827	0.271186836527347	-4.41862	9.93328437383377e-06	4.84447089899009e-05	CD93	Down
2112.84254817958	-0.558729	0.171344186130098	-3.26086	0.00111074783294775	0.00322294396279011	ARL5B	Down
2925.51105961027	1.40035812190472	0.302643751545229	4.62708420297731	3.70849766914736e-06	1.98078915019529e-05	BPGM	Up
1973.05667307682	0.732021508704559	0.121381080503629	6.03077106965342	1.63179210825051e-09	1.72869143367179e-08	DCAF15	Up
2108.53467811755	-1.50102	0.153746040306618	-9.76297	1.62329811491345e-22	1.91466461732276e-20	BCL2L2	Down
4101.16243152105	-3.4203	0.33212421066074	-10.2983	7.17507875938797e-25	1.32868108466346e-22	ADAMTS1	Down
2257.67134873856	0.723461889665313	0.210244073685579	3.44105722926229	0.000579445961916909	0.00181375597071963	ATF5	Up
2026.68784573631	0.507098797872592	0.148152607479378	3.42281385728008	0.000619765026932662	0.00192790337119755	MVB12A	Up
2046.6792769472	0.555091897255831	0.155264742303801	3.57513166878352	0.000350051680982358	0.00115816634418998	SSBP4	Up
2009.05495047078	0.558144440728051	0.14233163339802	3.92143634835723	8.80227014760491e-05	0.000341505213897649	FAM222B	Up
1974.78352724872	0.652534406424163	0.127640508889583	5.11228302128322	3.18288479125131e-07	2.13863064457155e-06	NABP2	Up
1993.5386083651	0.995885222681022	0.134764584465816	7.38981407191318	1.47034268725735e-13	3.14046203951921e-12	NAT9	Up
1994.79860087966	0.621103016465947	0.139043832183214	4.46695841673536	7.93395441391104e-06	3.9441870560216e-05	SRGAP2	Up
2158.63045452407	-1.61619	0.170208910031703	-9.49534	2.19495636524751e-21	1.92636028301675e-19	ZNF106	Down
4975.19691277403	1.07343812924056	0.431152804173485	2.4896930249551	0.0127853471262585	0.027125853247429	SULF1	Up
2128.45260767637	1.01088414163635	0.180673634612301	5.5950838859558	2.20515123551628e-08	1.86973400088326e-07	USP21	Up
1991.99064241647	0.560513281429153	0.14080723293863	3.98071370150032	6.87086632379338e-05	0.00027409457687205	HDHD5	Up
2036.29563521896	0.653015935724106	0.156962412219862	4.16033320645842	3.17783625119532e-05	0.000137525523953342	MRPL55	Up
3413.35801548959	1.43087521766111	0.349242452274982	4.09708272387942	4.18389419481111e-05	0.00017624511533101	ANKRD65	Up
2031.74707483578	-0.676248	0.156191120215315	-4.32962	1.49366808260395e-05	6.97949673319706e-05	PCNX1	Down
1996.65615005581	0.592223071200009	0.146513208954047	4.04211385053859	5.29715005762157e-05	0.000217645051624221	CTNNBIP1	Up
1925.68456124316	-0.931954	0.10880116076763	-8.56566	1.07458926917327e-17	4.749222932351e-16	CRTC3	Down
3048.87915316109	0.822725320315709	0.324552543177431	2.53495262203485	0.0112462535217164	0.0242449628791837	CBLC	Up
1930.42211694806	0.504008880878994	0.120396406052839	4.18624523275053	2.83606930346025e-05	0.00012415681172926	PDCD10	Up
1967.76739732151	-0.725505	0.133522273286634	-5.43359	5.52323991264303e-08	4.31922959046975e-07	ALAD	Down
1978.92766460926	0.525356461115345	0.141538610096313	3.71175370987361	0.000205828215840175	0.000726420221255644	ZNF787	Up
2033.92311626494	-0.535023	0.160600790315925	-3.33139	0.000864146060935447	0.00258100915425848	VPS36	Down
2342.17821408608	0.977191919203724	0.232613996793365	4.20091625041712	2.65836923907394e-05	0.000117376446278425	SMC4	Up
2063.28053358303	-0.927303	0.166075324459334	-5.58363	2.35547779931245e-08	1.98537723658024e-07	NUCB2	Down
2418.35353390638	0.676654639064538	0.248140627775054	2.72689984357557	0.00639324415273212	0.014822849032214	CXXC5	Up
3031.73414836465	1.09594544282569	0.322176238009562	3.40169544965996	0.000669692222154211	0.00206356016335854	EPN3	Up
2015.4198002391	-0.990411	0.149360654813785	-6.631	3.33412984130624e-11	4.9040044798498e-10	VAMP2	Down
2196.29981051792	0.703588863282947	0.205738926979892	3.4198140021976	0.000626639654150442	0.00194667222203622	PVR	Up
2053.63961653061	0.996714575476196	0.165889642598529	6.00829901049553	1.87479842010914e-09	1.96033411313275e-08	TRMT2A	Up
1898.73469217136	-0.611801	0.106213981292134	-5.76008	8.4074795687438e-09	7.78837952246112e-08	RPTOR	Down
13971.2065054707	1.39487322868516	0.591222422470869	2.35930366587862	0.0183092664464034	0.0371766443042213	UPK1B	Up
2233.55778981488	0.640739334786097	0.215182979632781	2.97764877073245	0.00290468637396339	0.0074613652757739	PCBP4	Up
2457.20138709895	-2.45234	0.212171692095461	-11.5583	6.70536879516686e-31	3.35594646888919e-28	FNBP1	Down
1923.63861737256	0.508790216806119	0.122932745980376	4.13876882639016	3.49174564910728e-05	0.00014939959780538	DDX52	Up
2159.75859655599	0.532089322068957	0.199714307548495	2.66425239433461	0.00771596462013203	0.0174547071629129	MRPL21	Up
1964.03186444921	0.803192686606154	0.138916492610701	5.78183822173669	7.38887475407499e-09	6.93849810831444e-08	TMEM161A	Up
1904.3981268981	0.673607351294686	0.114117602586824	5.90274713125163	3.57498014981371e-09	3.54777504899519e-08	ZC3H3	Up
1970.37321862645	0.852489517521442	0.142044367345932	6.00157213869174	1.95416085786015e-09	2.03871271920306e-08	PTOV1	Up
2026.09052728896	0.632389365910634	0.163702527972201	3.86303970833011	0.000111984796147813	0.000422779705415943	DEDD	Up
3216.12567114114	-0.983717	0.338218812151925	-2.90852	0.00363139674597424	0.00903992620752321	ACKR3	Down
1926.31272109246	0.623924580752425	0.126352823034631	4.93795520960714	7.89459681908822e-07	4.85983695175562e-06	LSM5	Up
1923.79046970293	0.664561184190406	0.126004558227034	5.27410431448839	1.33406014099361e-07	9.68789242781164e-07	MAGOH	Up
1942.99148882191	0.505045433350515	0.135843812653523	3.71783906447518	0.000200934203060585	0.000710909356567809	BLOC1S2	Up
2544.95633485458	0.639365120487503	0.270748119788549	2.36147575461222	0.0182023621201264	0.0369798509863413	IFI35	Up
2372.05259960626	-0.705313	0.243522561584879	-2.89629	0.00377597749458473	0.00935932957364743	ABCA1	Down
1916.86510372043	0.65973242157322	0.124323739660927	5.30656834625901	1.11708287521719e-07	8.23928721028467e-07	MED8	Up
3388.39134105807	0.949911013782627	0.353902759372232	2.6841017444103	0.00727249705309078	0.016570948742357	HMOX1	Up
3347.21770031192	-2.15258	0.333072679790101	-6.4628	1.02782181620253e-10	1.37622591413149e-09	CRISPLD2	Down
2521.4060344225	0.788253570217035	0.267708962825226	2.94444221029554	0.00323537361287401	0.00817920116903766	SH3KBP1	Up
2143.51848030741	-0.590851	0.199005348898899	-2.96902	0.0029875165072501	0.00764867007897932	SPSB1	Down
2020.35166930223	0.597593584076548	0.165773713621791	3.60487541130885	0.000312302712334556	0.00104933655678654	SLIRP	Up
2126.26077350791	0.815118906512877	0.194655225183327	4.18750077602691	2.82043056940504e-05	0.000123559813778667	PAXX	Up
2273.86568181261	0.607411424443478	0.228101911953453	2.66289492815574	0.00774716006006332	0.0175167167267708	MACROH2A2	Up
1919.43129956982	-0.635776	0.127345276834379	-4.99253	5.95923009441547e-07	3.77533434445383e-06	RWDD1	Down
2097.76018052776	1.46062221881748	0.181642520445532	8.04119110016127	8.89693808523036e-16	2.72770694474e-14	LRRC45	Up
1894.1603288429	0.544881286619456	0.117489568350274	4.63769928062883	3.52308869731963e-06	1.89157890684155e-05	XRCC1	Up
1919.21123544511	0.602796487976783	0.129453971663181	4.65645418392543	3.21701828585541e-06	1.74342243539568e-05	TRUB2	Up
1930.86546811957	0.720682616426382	0.133913880034917	5.3816872174749	7.37909028695423e-08	5.63953751274529e-07	MRPL13	Up
2026.76225811224	0.552174545963854	0.175141080991973	3.15274145184225	0.00161744995625467	0.00446777122463066	MRPS25	Up
2075.22387292028	-1.38035	0.170034635222064	-8.11802	4.73839871996872e-16	1.52601160863271e-14	DENND5A	Down
2388.20323239639	1.04234249362958	0.247498774444135	4.21150567703056	2.53674177735717e-05	0.000112617138347631	GPT2	Up
2021.7457338459	0.539758690252988	0.168804689311292	3.19753374420553	0.0013860819321001	0.00390855264483471	NFKBIB	Up
1862.67426585295	-0.579324	0.102106022713637	-5.67375	1.39703744458168e-08	1.23545078313102e-07	SHOC2	Down
2045.57620234877	0.53861407039911	0.177116307257166	3.04101908367512	0.00235778886304377	0.0062275758330972	TRIM25	Up
1923.57257847858	0.589326224917146	0.134687480510332	4.37550856756831	1.21149683220449e-05	5.79553044142669e-05	RBM19	Up
1975.85907021221	0.513867227926918	0.155184455529501	3.31133183522514	0.000928530294593197	0.00275376745600205	TMEM101	Up
2116.32041194704	1.26229136792953	0.191857198581253	6.57932763150894	4.72580403551817e-11	6.76293965453829e-10	GGCT	Up
2234.11423842302	1.68881949714686	0.216043438039039	7.81703676110585	5.40813139940311e-15	1.43890484560556e-13	ECT2	Up
1953.32127038683	1.09708437487209	0.144148945533469	7.6107693387002	2.72469122668553e-14	6.47700027416722e-13	SMUG1	Up
1956.44658407663	-0.956684	0.143904029057105	-6.64807	2.96957370865534e-11	4.41336805271907e-10	EEF2K	Down
2591.05609043974	-2.12858	0.257113935507751	-8.27873	1.2449560692437e-16	4.49397592402629e-15	PER1	Down
2544.3271444899	-0.673572	0.275607305809686	-2.44395	0.0145272509002506	0.0303252882618464	HEG1	Down
2003.42115082926	0.808192430553476	0.168468804377524	4.79728240216147	1.60832775203445e-06	9.2493830162031e-06	TYSND1	Up
2092.74186646854	1.00638932036951	0.192832931211422	5.21897019376894	1.79920712340826e-07	1.2775198432237e-06	TRIT1	Up
1897.82880347479	0.75011766199333	0.130857009798962	5.73234604050445	9.90509311337475e-09	9.04450267620679e-08	ZFYVE19	Up
2291.95820852868	1.23481037990489	0.234587518445929	5.26375140538223	1.41145272540514e-07	1.02058889375448e-06	CNKSR1	Up
1885.03087544949	0.543139316280484	0.128358568829656	4.2314223447075	2.32218168259722e-05	0.000103995551144704	PNPT1	Up
1870.72554010005	0.628961132772808	0.12088466831753	5.20298513886561	1.96112557691538e-07	1.38294453287582e-06	DGUOK	Up
1887.34669330477	0.538758084068585	0.129985360912634	4.14475968898293	3.40170258068989e-05	0.000146120919483218	CEP89	Up
1922.00752368062	0.961186511459517	0.140804239619402	6.82640319679032	8.70699998581556e-12	1.39962001508101e-10	UNC119	Up
1890.97380308413	-0.960318	0.123845086209161	-7.75419	8.89116018920575e-15	2.29653026644405e-13	DYM	Down
1836.18978143456	-0.550916	0.103082011319339	-5.34444	9.06963470557487e-08	6.81344809240712e-07	MIER1	Down
1994.75718278758	-0.857139	0.16594699978171	-5.16513	2.4026579695994e-07	1.66016493585976e-06	JMJD1C	Down
1934.80934689368	0.772823133048921	0.148868483469644	5.19131460895489	2.08814440783281e-07	1.4663730809347e-06	STYXL1	Up
3166.78955221104	0.847675731934667	0.342807742199492	2.47274383739378	0.0134080211190385	0.0282661355968073	GBP4	Up
1953.27465937322	1.08680714436114	0.153370078870938	7.08617451566739	1.37869934161937e-12	2.52280181898296e-11	CHAF1A	Up
2011.54473812249	1.05390860469091	0.173741123320188	6.06597093739666	1.31158848090781e-09	1.41869132531839e-08	MIIP	Up
1986.38267589956	-0.787458	0.166745251299661	-4.72252	2.32940920280096e-06	1.29693324165569e-05	CYLD	Down
1988.2163966687	0.79335449901591	0.168985848519359	4.69479844594812	2.66869723711674e-06	1.47255469120762e-05	GLMP	Up
2258.53585575428	0.749760871271131	0.234585509004318	3.19610906254797	0.00139294448526575	0.00392670817143417	SLC37A1	Up
2266.30261001945	2.04028608258972	0.226060900180068	9.02538245651743	1.79068765471036e-19	1.10165960099424e-17	KIFC1	Up
2921.87702470439	-3.1467	0.258551532688198	-12.1705	4.4628557561728e-34	4.34964015225305e-31	MAP3K20	Down
1871.64620108931	-0.772101	0.123412177006961	-6.25628	3.94275808480798e-10	4.74411918222705e-09	ABI2	Down
3010.85561992089	1.41106789234469	0.328071735825899	4.30109557835704	1.69955728817802e-05	7.83675345181288e-05	MDFI	Up
2985.38146501385	-1.65093	0.318733243717877	-5.17966	2.22286398234762e-07	1.54689948234172e-06	DUSP4	Down
1880.01304571003	0.505729964516386	0.13373774327832	3.78150514671027	0.000155882998750374	0.000568389253149772	SPRING1	Up
1935.70197089939	0.870756931056333	0.153985738847818	5.65478944720259	1.5603743510179e-08	1.37138169113191e-07	CHCHD1	Up
1888.37160197332	0.806658491522116	0.137427367278811	5.86970781362331	4.36563830134817e-09	4.26386550972391e-08	ALG8	Up
2196.29050939615	0.700061754616124	0.225326297613531	3.10687994269021	0.00189073168395368	0.00512329079945189	ZNF83	Up
2261.48940340776	-0.595612	0.238127604811727	-2.50123	0.0123761976998275	0.0263670534980908	BAIAP2	Down
2815.74353603984	-2.67502	0.273069778344018	-9.7961	1.17020657342882e-22	1.42565035044439e-20	RCAN1	Down
2495.0295041166	0.876830461135756	0.274864520529151	3.19004598864829	0.0014225015527265	0.00400089364419643	ELMO3	Up
1962.3364962103	0.82080676142764	0.166189365192453	4.93898487714373	7.85303017100298e-07	4.83934817659345e-06	UQCC2	Up
1997.91940901804	0.729271827693615	0.178390837126463	4.0880565360912	4.35002153318243e-05	0.000182165759275152	POP4	Up
1815.88929668982	0.72446327258268	0.106136125897202	6.82579344646855	8.74406656033594e-12	1.40354791474149e-10	DHX37	Up
1876.55803705534	-0.59477	0.136833413899805	-4.34668	1.38216589114536e-05	6.51436700743947e-05	ZYG11B	Down
1817.03774035788	-0.613735	0.107922133809398	-5.68683	1.29419234442304e-08	1.15553779334744e-07	FBXW11	Down
2215.70910690834	0.698777614311181	0.23234163807354	3.00754363318212	0.00263368313553775	0.00686329078298453	LRATD2	Up
1870.90603792638	-0.597058	0.137061710691418	-4.35613	1.32384850409641e-05	6.26502085327301e-05	SNTB2	Down
1861.15851245295	0.65132925735557	0.13350058286433	4.87884954043597	1.06706423427281e-06	6.39271934333996e-06	ABCB8	Up
2006.61230696204	0.923532967524806	0.182508481891287	5.06021943722547	4.18774243650013e-07	2.74508369695962e-06	ATAD3B	Up
2374.72326305221	2.00723170928138	0.252118524381388	7.96146064318928	1.70020145633302e-15	4.92712528456571e-14	SLC39A4	Up
1836.32447466938	0.607638396449865	0.123602739408287	4.91605929899905	8.83036600234251e-07	5.38960835963673e-06	SNX4	Up
1953.39579172418	-0.542813	0.170236378054215	-3.18858	0.00142971257882896	0.00401812377215886	HIVEP2	Down
2011.61757039133	0.836348316382639	0.186887184101227	4.47515071942886	7.63574294817032e-06	3.81025836470542e-05	PCED1A	Up
2086.76331002368	0.547341138116787	0.208442972881331	2.62585555440333	0.00864314869982099	0.019291963731351	JARID2	Up
2112.67123690553	-1.65792	0.195429084381469	-8.48349	2.18534694409214e-17	9.19733061606779e-16	CDC42BPA	Down
1874.16962535714	0.551770362560889	0.144458380814845	3.81958014099648	0.000133679022741555	0.000494994629699682	ADCK2	Up
2114.67766168518	-0.726266	0.213608324851331	-3.39999	0.000673886151076177	0.00207361644161327	POGLUT3	Down
2241.26019819613	0.713973994060952	0.240960089676639	2.96303838124847	0.00304618583507449	0.0077709421812797	LYN	Up
3267.04194650262	-2.41764	0.332370440041271	-7.27394	3.49159374055937e-13	7.0051281568449e-12	MYADM	Down
1846.84294784561	0.65231894689308	0.134328008383177	4.85616480691287	1.1968110309776e-06	7.09655673123384e-06	INTS8	Up
1884.49641793175	0.693461172374655	0.14959036498425	4.63573420953727	3.55672748646795e-06	1.90687549491643e-05	MCUR1	Up
1860.10053980038	-0.716362	0.138216439419053	-5.1829	2.18459684216611e-07	1.52485353649574e-06	UBR3	Down
1874.96572979328	-0.522198	0.147505145793935	-3.5402	0.000399819452241134	0.00130387868371066	SERTAD3	Down
2000.75726353396	1.19920785252332	0.184762088057906	6.49055152563265	8.55227097855513e-11	1.16278233466141e-09	CKAP2	Up
1810.58147986187	-0.669812	0.118141660145697	-5.66957	1.43158389498371e-08	1.26358772961432e-07	TXNDC15	Down
1807.66489894213	-0.541466	0.11853419426553	-4.56801	4.92367792358816e-06	2.56835683912692e-05	NUDT16	Down
2502.58421857426	-1.00257	0.280129601184995	-3.57894	0.000344995495497948	0.00114377079236166	IFFO2	Down
2232.8743200951	-0.973328	0.237830135802109	-4.09254	4.26680656635906e-05	0.000179207811285636	KIAA1671	Down
2997.80731225536	1.65650399054042	0.337154930701585	4.91318334598698	8.96094064109198e-07	5.45671485668337e-06	PGGHG	Up
2061.95319313311	0.830234423872888	0.205228440356167	4.04541603703679	5.22302834912912e-05	0.000214837936404205	AP1G2	Up
1895.23050765102	-0.645567	0.157266111741003	-4.10493	4.04434239517561e-05	0.00017087185141196	RNF141	Down
1850.88585825041	0.801751416685801	0.140132151574645	5.7213951807393	1.05652832203629e-08	9.56713519191587e-08	SMC6	Up
2006.79173855378	-0.570585	0.192877779442749	-2.95827	0.00309370457443627	0.00786831771863903	ACADM	Down
2757.29112576803	-0.822883	0.313190945786016	-2.62742	0.00860356839823884	0.0192161234590022	PLAUR	Down
1850.88	0.657548517344715	0.143157327432584	4.59318799210171	4.3652548521893e-06	2.30104723463824e-05	RFXANK	Up
1855.99064319929	-1.04515	0.138405483778937	-7.55136	4.30739557431033e-14	9.97054390563485e-13	KIAA0232	Down
2301.94125298521	-1.99448	0.232213209064924	-8.58902	8.77136564631892e-18	3.93288496461341e-16	TIPARP	Down
3495.32610318008	0.951064119157945	0.375363738006902	2.53371336349079	0.0112861008622736	0.0243159995075721	PSMB9	Up
2084.20525248115	1.77216703811352	0.205662793606135	8.61685775555204	6.88165377588735e-18	3.13106792682757e-16	CKS2	Up
1765.62838587465	0.595476995822847	0.104716154090524	5.68658198913679	1.29607175985368e-08	1.15554438367696e-07	RBM28	Up
1782.93265813846	-0.634622	0.11300864922778	-5.6157	1.95772850418682e-08	1.67683702315132e-07	GINM1	Down
2297.44592270716	-1.09925	0.251590205457682	-4.3692	1.24702923368385e-05	5.93942575857961e-05	RRAS	Down
1790.91924830424	-0.604718	0.118906157290213	-5.08567	3.66321337928345e-07	2.42876424481099e-06	USP20	Down
1835.68207813879	-0.65323	0.139534625000271	-4.68149	2.84801734326481e-06	1.55895906481164e-05	CUL3	Down
3583.28695971875	-1.7027	0.373592338537089	-4.55764	5.17323945933402e-06	2.68435871692493e-05	FBN1	Down
1929.70870236789	0.678405943647559	0.175156777431812	3.87313556229167	0.000107444023951646	0.00040771484334766	LRRC1	Up
1983.8211185209	0.960464876447461	0.189236997400853	5.0754603467574	3.86558968278443e-07	2.55471055481093e-06	COX6A1	Up
1869.51566748465	0.92554163749801	0.152698042407051	6.06125411241861	1.35064247349753e-09	1.45599157756992e-08	TRIM11	Up
1904.35285245647	1.05303643310751	0.164693852833215	6.39390247414951	1.6170458856158e-10	2.07659193549469e-09	TARBP1	Up
1778.53909606364	0.696432282632325	0.11530330420124	6.04000282088045	1.54111533393764e-09	1.64013642263547e-08	TTI1	Up
1763.22092648448	0.611213204518642	0.108182721274348	5.64982279349974	1.60613320376234e-08	1.40758990379891e-07	GPN1	Up
1951.25025770311	1.49206104999337	0.175739096462896	8.49020553777793	2.06271960907587e-17	8.72087710522078e-16	FANCI	Up
1920.26023864253	-0.670489	0.172865794842538	-3.87867	0.000105029460693853	0.000399699045032627	SCMH1	Down
1805.04169880533	-0.681991	0.128549498356584	-5.30528	1.12498355257913e-07	8.28987084228429e-07	MTR	Down
1883.0350780251	-0.556021	0.162046223087429	-3.43125	0.000600812455429431	0.00187493175760738	ANKRD12	Down
2036.27552220606	-0.991945	0.202413462305014	-4.90059	9.55498961585661e-07	5.78800450462652e-06	SESTD1	Down
2474.0667721891	-0.828161	0.283185129024576	-2.92445	0.00345064652919382	0.00865372053461689	EFEMP2	Down
1801.06083460127	0.573755378004093	0.132806141575223	4.32024732590481	1.55854421861016e-05	7.24062263929326e-05	DCP2	Up
2961.20670488517	-2.73319	0.299650825036848	-9.12127	7.42522439431273e-20	5.0000111030503e-18	GADD45B	Down
2084.5588357722	0.559737143980785	0.220188043224319	2.5420869170927	0.0110192767676854	0.023839765313009	ZNF436	Up
1851.71664678945	0.834046960719649	0.152343620239771	5.47477445663269	4.38069199849377e-08	3.50720512010841e-07	RPUSD3	Up
4328.73220452562	1.02331830998978	0.423562719560464	2.41597823116182	0.0156929995268086	0.0324550999818452	RNF128	Up
2075.78156526464	-1.20866	0.210830128204059	-5.73285	9.87562913243045e-09	9.02650050712474e-08	PRKACB	Down
2017.92007683785	1.03791929405359	0.202301577437383	5.13055462642079	2.8888970551215e-07	1.95886472598828e-06	MAD2L2	Up
1796.86534283116	-0.809655	0.128188427880369	-6.31614	2.68184720173845e-10	3.31082976545284e-09	CERT1	Down
2729.07365387847	0.874570818959773	0.316283703088592	2.76514664024533	0.00568972119671297	0.0133742392892524	VAV3	Up
2208.52233006869	1.4601152381155	0.241797149621806	6.0385957419236	1.55461176654469e-09	1.65165236333187e-08	TCF19	Up
1748.20424956804	-0.526353	0.110364892740061	-4.76921	1.84953070512669e-06	1.05189218665651e-05	ZC3H7A	Down
3400.71397582961	0.989211406953735	0.373428637837062	2.64899717569427	0.00807310063050492	0.0181728326934225	KCNJ15	Up
2175.03451374922	0.998092432275756	0.239128478432874	4.17387522731187	2.99461803466648e-05	0.000130296843904967	DUSP23	Up
1749.01029773781	0.685048812813337	0.111357991442602	6.15177055493531	7.66226757636193e-10	8.75283495883593e-09	MTG2	Up
2069.83587077765	0.676384515056656	0.219795609350074	3.0773340607517	0.00208861089690106	0.00558753201225278	MRPL41	Up
1786.80956162024	0.922526586552509	0.129325821655122	7.13335182986614	9.79537474991674e-13	1.83222979413089e-11	RHNO1	Up
2336.93613982353	-0.768778	0.267754659543613	-2.8712	0.00408911386354617	0.0100323961350703	MXD1	Down
1931.6878269504	-0.720421	0.183680279535238	-3.92215	8.77629642765625e-05	0.000340718452860842	DAAM1	Down
2074.36615129584	2.11329863053776	0.209055796365879	10.1087779782923	5.0510355041981e-24	7.9944508945932e-22	SPAG5	Up
2017.92759576544	-2.16905	0.16697881524309	-12.99	1.39472822049806e-38	2.5827577187183e-35	ITPKB	Down
2080.95153919782	0.719222832261394	0.222559120937311	3.23160349138861	0.0012309773864766	0.00352976761269335	VSIG10	Up
1864.06684010952	0.576958338792739	0.16452671796896	3.50677595660536	0.000453570862730616	0.00145971936670934	GMIP	Up
2331.48899637324	2.07611414487622	0.259692872220904	7.9944979895721	1.30102881606712e-15	3.85479225854894e-14	FOXM1	Up
1869.76694392603	1.00490016876147	0.16421171209787	6.11954017118191	9.38457706534266e-10	1.04437258471163e-08	SLC25A22	Up
1763.80755773005	0.738069068340624	0.125020288746206	5.90359433450777	3.55666097153424e-09	3.53183500263177e-08	ABCC10	Up
1920.90332759082	-0.780154	0.182735069719133	-4.26932	1.96073825192207e-05	8.92550416644367e-05	PTPN14	Down
2389.50277918489	-1.26062	0.272530123638898	-4.62561	3.73495606623962e-06	1.9937710128171e-05	PHLDB2	Down
1818.10697033843	1.03134376430169	0.147042680344218	7.0139075395482	2.31752580667747e-12	4.10286260880052e-11	POP7	Up
1789.96890888814	0.832081959429632	0.137378675758078	6.05684946981814	1.38813374590545e-09	1.492767753001e-08	PPIL1	Up
7776.07848039102	2.12712918761019	0.520845568290831	4.08399210266955	4.42685358543886e-05	0.000185048475609835	RARRES1	Up
1958.53990756211	-0.605831	0.197101853152769	-3.0737	0.00211424971815693	0.00564551929067485	STAT5A	Down
2601.97718796905	1.1722766390835	0.306408861416748	3.82585749531925	0.000130317663926006	0.000483708659166523	GCLM	Up
1764.96147538553	0.575541018913933	0.130690298855319	4.40385418011085	1.06344438126604e-05	5.14950307353646e-05	IER3IP1	Up
1786.52000826078	0.505842874112684	0.141290843062522	3.58015327213276	0.00034339272458167	0.00114000474611032	LCMT1	Up
2271.63003453076	0.723653790967636	0.262066114523403	2.76134055821632	0.00575646160950204	0.0135173923516052	GALNT3	Up
1904.30605697535	0.565971943141309	0.183262319233145	3.08831594792426	0.00201294338121541	0.00541247067421911	ADK	Up
1752.78070307332	-0.579277	0.125274441029043	-4.62407	3.76287740479414e-06	2.00463071869902e-05	SOS2	Down
1920.92929636744	0.559221153242281	0.188851411945621	2.96117009389003	0.00306472631526371	0.00780703492593419	ZNF266	Up
1917.94915078083	0.891370588675587	0.185987608136749	4.7926342921739	1.64605516291603e-06	9.44874442246714e-06	CCHCR1	Up
2258.53231996078	-1.22433	0.254687098909676	-4.8072	1.53059123669925e-06	8.83249876011115e-06	AMOTL2	Down
1819.61695886795	0.798078322607645	0.154088286438045	5.17936	2.22651412026188e-07	1.54827594739052e-06	PUS1	Up
1941.54508940196	0.71458774884496	0.194342143386455	3.67695722807782	0.000236032598206761	0.000820817211942309	PDE7A	Up
1784.25295698438	1.09911134426197	0.137296189521375	8.00540312221008	1.19075943385056e-15	3.55652954774913e-14	TARBP2	Up
2223.28392839522	-0.741276	0.254545835698678	-2.91215	0.00358948623865894	0.00894858726002777	PLPP1	Down
1812.40965261935	-1.30892	0.139461083319693	-9.38554	6.25932256110134e-21	5.01775476997725e-19	CCSER2	Down
1861.29432943755	1.11625110242275	0.168030637360686	6.64314032224172	3.07069238553406e-11	4.54904652762557e-10	DTYMK	Up
1784.85843340339	-0.679296	0.14182	-4.78985	1.66904701993308e-06	9.56293710245071e-06	PIK3C2A	Down
2050.11619772194	0.582058706917009	0.223159436531338	2.60826392091768	0.00910027600852182	0.0201610191700155	P4HTM	Up
1752.96890441516	0.588507968304469	0.130067881829469	4.52462175924457	6.05036128996703e-06	3.09162776952565e-05	REXO4	Up
1931.56331032363	0.603916905301912	0.194114895215718	3.11113119181701	0.00186372118891819	0.00505898401881956	MEAK7	Up
1813.09944953925	-0.919302	0.150849516190616	-6.09416	1.10011646583703e-09	1.20901820263324e-08	UBE2Q2	Down
1952.0824732461	0.673407694285371	0.199827771545637	3.36994046961874	0.000751844243068933	0.00228427427287129	FDXR	Up
1744.76684779664	-0.897898	0.121933417695257	-7.36384	1.78693757424714e-13	3.76456313992134e-12	PEX14	Down
1698.54616140243	0.56153394530605	0.1035335752711	5.4236893088613	5.83813221630575e-08	4.54436874239386e-07	COA1	Up
1758.29611605834	0.560188529707789	0.137180543454232	4.08358587597144	4.43460305238596e-05	0.000185288762012823	ANKZF1	Up
1933.57122067668	0.854707694771478	0.196870273969664	4.34147663604705	1.41528330312132e-05	6.65183152467021e-05	GMNN	Up
1710.01551794652	0.547355864300739	0.115410839879501	4.74267291419267	2.10916665248428e-06	1.18607798574867e-05	TMEM39A	Up
1732.03751909747	0.691413937001423	0.126472434581009	5.46691410892823	4.57937808540358e-08	3.64578346455303e-07	PRKRIP1	Up
2238.51948639337	1.77352332850797	0.261327525068426	6.78659214349347	1.14813186631803e-11	1.81408753417042e-10	GGH	Up
1738.17779493315	-0.584895	0.131227643098677	-4.4571	8.3074378904326e-06	4.11439248074434e-05	FTO	Down
1761.25593593647	0.583887952389412	0.142763569576671	4.08989460070789	4.31569258718187e-05	0.000180968532002389	RRP9	Up
2140.71531469679	-1.23653	0.23930367237398	-5.16719	2.37643583855507e-07	1.64511547134067e-06	DENND2B	Down
1809.45791359262	-0.761743	0.160187076091805	-4.75534	1.98116517898454e-06	1.12025112427821e-05	TANC1	Down
1799.92885942652	0.579306124099151	0.16039662013834	3.61171029414153	0.000304184272519269	0.00102453335003853	NIT1	Up
2616.16111833353	2.53004663021616	0.304223646792354	8.31640359614462	9.06726811625112e-17	3.35145051849777e-15	C1QTNF6	Up
1862.47959998628	0.753055769352379	0.181398938247594	4.15137914602633	3.30477761754771e-05	0.000142320632376159	ENOSF1	Up
1800.26662655736	0.818796550954218	0.159951422565358	5.11903262766948	3.07106833123365e-07	2.0710139605894e-06	ODF2L	Up
1960.59909717974	-0.667694	0.208606147783273	-3.20074	0.00137075630462272	0.00387241270007681	DENND4C	Down
1965.77662239038	-0.793516	0.209273011502197	-3.79178	0.000149573569726035	0.00054739196920686	RBM38	Down
1788.13116150272	0.722408697234006	0.156955950118208	4.60262065050696	4.17207729261094e-06	2.20928016312752e-05	SCNM1	Up
1890.95874168714	-0.670566	0.19098636634497	-3.51107	0.000446310976408832	0.00143885561649352	CDR2	Down
2215.49889744415	1.03712737951011	0.260730133323461	3.97778103470475	6.95613837929383e-05	0.000276959300167197	TAP2	Up
1978.63563304939	-0.776584	0.214066373718249	-3.62777	0.000285876597345919	0.000971350977917749	HDGFL3	Down
1737.97878506881	0.575398467447289	0.139780753192632	4.11643559148899	3.84776792222512e-05	0.000163162277040908	B4GALT7	Up
2000.23110751682	1.24067551293177	0.217369239628615	5.70768667660391	1.14521987155082e-08	1.02997482182506e-07	ZNF692	Up
1975.09334031844	-1.11466	0.209663013974375	-5.31642	1.05829110460964e-07	7.84525007012062e-07	DGLUCY	Down
2412.56099312119	-0.96057	0.289883836248319	-3.31364	0.000920910632143739	0.00273423490236296	DKK3	Down
2184.00274345695	-1.74011	0.242144096906129	-7.18626	6.65903140068792e-13	1.28316278332923e-11	CDC42EP3	Down
1906.17839057663	0.740875144246957	0.198990629491687	3.72316599097903	0.000196740081101184	0.000698472550197799	PLPP5	Up
1681.86743861834	0.74418589455193	0.113319690852812	6.5671366463445	5.12919749246483e-11	7.29512128767003e-10	TMEM69	Up
1787.02252108824	0.619064657597639	0.162776149504971	3.80316563255929	0.000142858770611759	0.000526040706738628	TRADD	Up
2299.2531231813	-1.64269	0.265017601473221	-6.19841	5.70372183574301e-10	6.65961670581899e-09	DPYSL2	Down
2621.52453353851	-1.7959	0.305708033158135	-5.87456	4.23955995943678e-09	4.15167484552355e-08	PALM2AKAP2	Down
1742.62440670954	-0.53238	0.146554214336086	-3.63265	0.000280527632427485	0.000954928437002238	SIDT2	Down
1811.23518039509	0.672516089431618	0.172485308186786	3.89897607223071	9.66003190298693e-05	0.000371437854608621	SNX8	Up
1735.82872477467	0.519667465230253	0.144845322706341	3.58774073971188	0.000333555711157852	0.00111053302035619	NSDHL	Up
1791.15195777091	0.576001398351442	0.166450668279493	3.46049315575146	0.000539186940063913	0.00169922800478277	DCTPP1	Up
2821.05474410888	-1.45254	0.332549800647459	-4.3679	1.25446933559383e-05	5.97025524454549e-05	FKBP5	Down
5065.60704843124	-2.68992	0.438470909251552	-6.13478	8.52765125011285e-10	9.62199070914406e-09	CCDC80	Down
1882.7080106774	0.792698792846717	0.195888719428596	4.04667913067688	5.19493736738965e-05	0.000213777444820714	BAK1	Up
2028.87128407847	2.33837640320442	0.218414530846982	10.7061393495044	9.52516384400924e-27	2.4843237192023e-24	KIF2C	Up
1743.98249967152	-0.888589	0.14568379403045	-6.09944	1.06441801030964e-09	1.17256946549161e-08	PCGF5	Down
2209.83504744908	0.629257580152111	0.271047638771315	2.32157558355644	0.0202557998797511	0.0405861179585838	ACP5	Up
1859.21171076304	0.864354033641188	0.18975328027182	4.55514672738731	5.23490247652558e-06	2.71236497090936e-05	POMK	Up
2575.94696457303	-2.51279	0.281979039608155	-8.91128	5.04461505754996e-19	2.87434405032954e-17	ANTXR2	Down
1930.22996734549	-0.658101	0.20984121899924	-3.13619	0.00171160169070522	0.00469145057851972	ZNF532	Down
1807.94001771542	0.732929207985897	0.174882977692734	4.19096939939827	2.77765124586512e-05	0.000121945343221741	CHD7	Up
2138.22230800047	0.827277815483188	0.25477658040895	3.24707166630189	0.00116599025504155	0.00336530666191699	ELOVL6	Up
1715.45518062999	0.550648831366513	0.142769116663182	3.85691838848867	0.000114825478344932	0.000432270422441847	CBX4	Up
1687.49348004181	-0.633837	0.127667551719746	-4.96475	6.87905912663167e-07	4.29054957584928e-06	CASKIN2	Down
1647.52698162032	0.876555070552401	0.103605463173776	8.46051012852637	2.66210426069386e-17	1.105310464115e-15	CIAO2A	Up
2209.8964293067	1.13063958815259	0.26587229182326	4.25256644985101	2.11334478011029e-05	9.55209144205084e-05	TSTD1	Up
1800.5097865344	1.28922679685661	0.169672311993387	7.5983334093241	2.99968683602588e-14	7.10335048970938e-13	DDX11	Up
2307.19781498641	-2.78812	0.228966783795845	-12.177	4.12301519734154e-34	4.24166641246503e-31	CSRNP1	Down
1819.41786317835	-0.870214	0.178957850478613	-4.86267	1.15810787850469e-06	6.88470038335468e-06	MAFK	Down
1951.22	1.63126686581267	0.211097362808616	7.72755682074341	1.0963023497253e-14	2.78481850647642e-13	KIF11	Up
1711.87046222459	0.938599240144803	0.139978685835962	6.70530112880704	2.00991451719439e-11	3.06082212412876e-10	TRMU	Up
1667.85078272745	-0.685345	0.119565491742191	-5.73196	9.92758934435331e-09	9.05165433179393e-08	EIF1B	Down
2005.50864927473	0.553098063456518	0.231980684280951	2.38424	0.0171143492494752	0.035026914169074	NAPRT	Up
2209.78451146462	-0.670147	0.269492401980976	-2.4867	0.0128934185729262	0.0273267830014417	A4GALT	Down
1941.22897628225	-0.626715	0.21743736860491	-2.88228	0.00394813563058905	0.00972188595383838	BOK	Down
1919.26390138026	-0.989389	0.209354581444566	-4.7259	2.29095285897901e-06	1.27821226401246e-05	SASH1	Down
1704.56823595284	-0.926558	0.138523049079342	-6.68883	2.24955117487986e-11	3.40336508630926e-10	MOB2	Down
2548.40954607271	0.955107376889719	0.315431278287304	3.02794124309949	0.00246225957101847	0.00646937042226449	GSDMB	Up
1696.59362630682	0.687482741468718	0.1409100164741	4.8788777311305	1.06691175083892e-06	6.39271934333996e-06	COMMD9	Up
2063.49267452835	1.4036021864482	0.241290330117201	5.81706770332003	5.98888899462053e-09	5.71072329569428e-08	PTTG1	Up
1950.13974806392	-0.84931	0.219488989213123	-3.86949	0.000109064340663686	0.000412932623269299	AOPEP	Down
2770.01753647752	-2.27368	0.316889527706925	-7.17498	7.23155008838162e-13	1.38627168257403e-11	CYBRD1	Down
1899.34163772073	1.00576076491261	0.207268879766839	4.85244464120235	1.21948830442187e-06	7.22177308003974e-06	LPAR2	Up
1733.83200498775	0.746440884165149	0.157519401899623	4.73872345351343	2.1506877868501e-06	1.20649610532839e-05	PHKG2	Up
2093.94354182608	-1.18404	0.246397655630128	-4.8054	1.54441939217221e-06	8.90397207479608e-06	CTSF	Down
2054.49527323537	1.10366129281584	0.249433726653724	4.42466745624978	9.6590955397171e-06	4.72568378347375e-05	E2F3	Up
1908.82934185673	-0.761806	0.211380011236575	-3.60396	0.000313402778770465	0.00105251952435101	OAF	Down
1810.46979268296	1.72107518319397	0.1757432791987	9.79312091501417	1.2051736775291e-22	1.45865399741725e-20	TONSL	Up
1720.22696316002	0.925854024181174	0.152527053753668	6.07009708373726	1.27832948114432e-09	1.38676656894144e-08	NCAPD3	Up
1631.14924862259	0.511675257965815	0.113507513134304	4.50785365511791	6.54867181761277e-06	3.32515230925564e-05	ORMDL1	Up
1975.42	0.84712365300887	0.229576459868445	3.68994126616597	0.000224305833738874	0.000782682387257674	SLC5A3	Up
2001.97334013113	1.48007887774353	0.231358901329672	6.39732843317106	1.5811898462314e-10	2.03477926146721e-09	P3H4	Up
1753.00395135724	-0.626234	0.168909221707084	-3.70752	0.000209301154514488	0.000737269174905558	CHD9	Down
2066.05319288641	-2.33734	0.210326676222083	-11.1129	1.08570415602654e-28	3.65546719296354e-26	PLPP3	Down
1706.9896837979	0.552159250923835	0.153472496601446	3.59777330239009	0.000320953170539694	0.00107359299350687	AACS	Up
1878.38051956023	0.70522162352042	0.2090288392314	3.37380060145539	0.000741380499926959	0.00225692653257396	REX1BD	Up
2073.87444018661	0.648373447410437	0.252259395633024	2.57026480929837	0.0101620802690688	0.0222016756043672	ZNF320	Up
2699.88900109202	2.14982550088025	0.329722261670709	6.52011025881917	7.02557282875903e-11	9.752590527958e-10	IGSF9	Up
1734.58117225545	-0.783385	0.163363151967613	-4.79536	1.62383966861899e-06	9.32989853660767e-06	AHDC1	Down
1969.2236237472	2.03986325587116	0.221162794741842	9.22335629847801	2.87943116705284e-20	2.08286352935486e-18	CCNB2	Up
1786.44388912816	0.53255701712545	0.184762384242765	2.88238874654111	0.00394672480150171	0.0097201023905052	PLAGL2	Up
1732.98625951173	0.75968477825673	0.165388596907746	4.59333226389534	4.3622367035249e-06	2.30011102721737e-05	RPIA	Up
2351.53387063232	-1.10308	0.292991463335797	-3.76487	0.000166633057090035	0.000602560232609505	ID2	Down
1685.0537434545	-0.510629	0.147296917570453	-3.46667	0.000526957920891754	0.00166607593974279	RARA	Down
1900.42285942317	-0.904209	0.213650003456308	-4.2322	2.31417398890029e-05	0.000103712182784258	DNMBP	Down
1661.79324131676	0.547805891088927	0.137807845954647	3.97514297748484	7.03369871116103e-05	0.00027968656373906	E4F1	Up
2121.42956277877	-2.09543	0.235970077280474	-8.88008	6.68131007572238e-19	3.73790030157785e-17	CD34	Down
1898.01255906211	-0.644804	0.216025073924483	-2.98486	0.00283711395206213	0.00730806456590437	RASSF5	Down
1954.26923507507	0.634608151656271	0.23023907973533	2.75630076521233	0.00584592148549013	0.0136996676877128	RPL22L1	Up
2741.52280150476	-1.8367	0.328592721585594	-5.58958	2.27617015489899e-08	1.92378452434593e-07	PMP22	Down
1645.31352355885	0.704452270919149	0.131168612171166	5.37058568554411	7.84813317501294e-08	5.96782513131647e-07	SLC25A13	Up
4224.43783918045	-1.10049	0.433557847375462	-2.53828	0.0111398005209926	0.0240595784986868	IGFBP2	Down
2009.34571817576	0.77255478523701	0.242429476725291	3.18671968307067	0.00143896162934119	0.00403929722209548	WWC1	Up
2046.61638898982	1.47626458729394	0.246298733971026	5.99379689652649	2.04997376375876e-09	2.12668986875545e-08	RTKN	Up
1816.28060323327	-0.869843	0.194607898561587	-4.46972	7.83224493600656e-06	3.89990620395185e-05	CAMK2D	Down
1707.72066619732	0.971551174187172	0.159253896185685	6.10064304520609	1.05642591184641e-09	1.16654114702277e-08	TRAF2	Up
1673.40051320701	0.568041970299968	0.14861549223231	3.82222581083287	0.000132252496344322	0.000490398824049689	NEDD8	Up
2701.34446302326	-1.49393	0.331464230320092	-4.50707	6.57295040876693e-06	3.3347368676588e-05	SELENOM	Down
1865.49580500525	-0.767412	0.209848556335275	-3.65698	0.000255202367545847	0.000879062024221354	CUEDC1	Down
2063.25578404655	2.74176310897511	0.239566653817611	11.4446775679494	2.50032353489578e-30	1.15752478048e-27	IQGAP3	Up
1596.99237110824	-0.507281	0.111476799298604	-4.55055	5.35054485882441e-06	2.76454770356335e-05	CZIB	Down
1735.84129433361	0.611991596158866	0.174668593794982	3.50373002302402	0.000458790231541927	0.00147293299370551	CENPT	Up
1690.5588973959	0.788090180355474	0.156467293260428	5.03677263109395	4.73446600639998e-07	3.05799935495343e-06	FDPS	Up
1807.57900710443	0.922483801453932	0.195781573496461	4.71180093703051	2.45537167293361e-06	1.3605198276297e-05	MVK	Up
1624.43873279464	0.679664837805577	0.128400408185334	5.29332303075349	1.20113474478925e-07	8.79850205854719e-07	SPATS2	Up
2160.26738047751	-2.32325	0.240372095180123	-9.66521	4.23754599363083e-22	4.6988548928177e-20	TP53INP2	Down
1686.98931743336	0.87713053391558	0.157278651985367	5.57692047104515	2.44813722016197e-08	2.05692400376403e-07	MEX3D	Up
2383.94382724511	0.914872669614408	0.305468133592982	2.99498562698988	0.00274457774200041	0.00710826442326763	FADS1	Up
1774.97365987197	1.28972386034235	0.186236278106136	6.92520207908868	4.35353613728037e-12	7.41663129624268e-11	WDR90	Up
1704.87445175598	-1.32436	0.15388314668304	-8.60625	7.54877507052652e-18	3.41780481066039e-16	MIDEAS	Down
1927.31822417549	2.09732486199143	0.220320424280439	9.5194300248887	1.74131492317721e-21	1.56532377414542e-19	RECQL4	Up
1620.77852042075	0.551660512328226	0.133105064168226	4.14454938867693	3.40482570779703e-05	0.000146221155976311	ZNF3	Up
1600.4649481849	0.709723998754122	0.122213711446959	5.80723709599592	6.35121683430946e-09	6.02519638000731e-08	EIPR1	Up
1613.96238667934	-0.687934	0.12892974243325	-5.33573	9.51615424931818e-08	7.11713022572189e-07	ANKRD40	Down
2115.32606437422	-2.13129	0.242082054526295	-8.80401	1.3200988980275e-18	6.84750459206533e-17	PKIG	Down
2230.06602233805	2.33751341108973	0.276877593578801	8.44240727780112	3.10867999748876e-17	1.26952970818812e-15	PABPC1L	Up
2825.22183614759	1.05163687819435	0.352781589171887	2.98098571601466	0.00287322194197352	0.00739387491960334	APOL4	Up
1746.31019418682	-0.698653	0.183823991242236	-3.80066	0.000144309618761455	0.00053043380711088	PELI1	Down
1625.13009616829	-0.64141	0.136780745540013	-4.68933	2.74097371135108e-06	1.5083908227875e-05	CHD1	Down
1824.44180311485	0.58145362115424	0.209057812713037	2.78130538920529	0.00541407804910005	0.0128207029812321	HPCAL1	Up
2238.9319557503	-2.18874	0.262939157152316	-8.32413	8.49534701922829e-17	3.1526420060535e-15	ITGA1	Down
1613.52496517418	-0.541162	0.132573370753534	-4.08198	4.46538693777317e-05	0.000186490832913134	RC3H1	Down
2500.71403658063	-2.44749	0.292177264594241	-8.37673	5.44180177537589e-17	2.08636201400436e-15	KLF4	Down
1645.35402130292	0.519817540511914	0.149443193898015	3.4783620916631	0.000504487952161906	0.0016035200649046	BYSL	Up
1621.16	0.53840830504614	0.138570531555422	3.88544590976618	0.000102142233983618	0.000390074219201617	TATDN2	Up
1811.84333535978	1.44408042799652	0.20108881409493	7.18130660074806	6.90483084955179e-13	1.32638649037344e-11	CKS1B	Up
1624.47094971484	0.521182942807616	0.141787761943933	3.67579638511896	0.000237108584633283	0.000823940095747633	IL17RA	Up
3667.16890074176	-3.80703	0.336576001648048	-11.311	1.15703672371885e-29	4.65782740213601e-27	NIBAN1	Down
1621.4081871284	-0.896394	0.135308880110939	-6.6248	3.4771872289296e-11	5.0941893279524e-10	EZH1	Down
1579.81653569441	-0.530848	0.118755062823813	-4.47011	7.81796193010395e-06	3.89384128622014e-05	FBXL3	Down
1707.91802800854	0.507166142877761	0.17710401677842	2.8636625645385	0.00418773864148037	0.0102496093263195	SPR	Up
1902.92473490558	-0.55199	0.231203351127187	-2.38747	0.0169649204093616	0.0347710455053191	JADE2	Down
1554.01	0.538125567631175	0.105964145935337	5.07837403756886	3.80678687697252e-07	2.51854517283948e-06	EIF1AD	Up
1798.46968576688	0.874759574345092	0.207229464850912	4.22121234050584	2.42991902536041e-05	0.000108348761164517	UQCR10	Up
1613.31298927834	0.761780256686999	0.138984046127844	5.48106259610747	4.2277885407924e-08	3.39463895901195e-07	FBXO46	Up
2080.63460921331	-1.16809	0.262425231732179	-4.45113	8.54198635461026e-06	4.2201642143353e-05	SLC39A14	Down
1602.13356546638	-0.555038	0.135116069619659	-4.10786	3.99343793302876e-05	0.000168952441498347	ZCCHC14	Down
1567.34649958366	0.586724552299028	0.117582542783583	4.98989508484202	6.04120947797189e-07	3.81812686392776e-06	CDK5RAP1	Up
1804.94806798145	1.49030492856177	0.203203065123494	7.33406716899695	2.23271105178677e-13	4.61959142536172e-12	MTHFD1L	Up
1645.13986878341	-0.8819	0.152919041556619	-5.7671	8.0645907274986e-09	7.50075796543542e-08	SECISBP2L	Down
2041.58498677358	-1.14577	0.257203785650135	-4.45472	8.40020171678544e-06	4.15588927040964e-05	SATB1	Down
2923.13451762263	2.01280484258242	0.362503455812183	5.5525121493608	2.8159313838257e-08	2.33731140142019e-07	PRSS8	Up
1594.01648205749	1.16607057003957	0.129275326750072	9.02005509755112	1.879947260802e-19	1.15274382038183e-17	NAA40	Up
1632.29955819595	0.50838085029183	0.1544245270689	3.29209912402713	0.000994425554155898	0.00292483678714405	MRS2	Up
1633.47665582757	0.712319540329741	0.153596141668329	4.63761350117702	3.52455071144208e-06	1.89181536447781e-05	FBXO45	Up
1626.35659070855	0.706693055590855	0.150578509702984	4.69318667706837	2.68981829733352e-06	1.48332505151942e-05	COX17	Up
1592.16914342698	-0.563927	0.134916219513545	-4.17983	2.91727186758969e-05	0.000127290387474142	BABAM2	Down
1638.11636368599	0.764927704680157	0.156309052889892	4.8936877969505	9.89637893169818e-07	5.97727999628703e-06	NSUN5	Up
1862.97748031838	-2.09323	0.194136689333888	-10.7822	4.17628134873503e-27	1.15427429874441e-24	DMPK	Down
1975.28758536281	1.9075228900114	0.243512175076716	7.8333778974725	4.74934069631146e-15	1.2727683214804e-13	CDCA5	Up
1670.73131536296	1.22465986141884	0.168136320615765	7.28373177748729	3.2471029945418e-13	6.57875856158917e-12	DARS2	Up
1581.52448628642	0.693679472992356	0.134758282825339	5.14758320192783	2.63863978322292e-07	1.80904596466946e-06	COMMD5	Up
1531.61464495296	0.643220649516713	0.106428187042465	6.04370578313116	1.50614059091657e-09	1.60568287061561e-08	PGS1	Up
1641.31770967715	-0.688922	0.162756118093106	-4.23285	2.30751356351135e-05	0.00010346376796393	AGL	Down
5268.75982670553	1.08534936830243	0.485263922127113	2.23661665088328	0.0253114057057651	0.0493022626337813	GJB6	Up
1570.05576381398	0.815121598461577	0.131365910436873	6.20497049615681	5.47071651172834e-10	6.41181825089781e-09	TMEM138	Up
1670.92591557632	0.827210341764348	0.17533038830441	4.71800895306375	2.38164015628827e-06	1.32362582275349e-05	EXOSC5	Up
1567.01655829579	0.555917025592073	0.132615076439883	4.19195947034033	2.76555410593961e-05	0.000121471847565915	ZNF623	Up
1561.27720826682	0.541596023070345	0.12974124823308	4.17443203642814	2.98730380108257e-05	0.000130039708012334	NT5C3A	Up
1580.49991903608	-0.938771	0.133186861539914	-7.04852	1.80824353705566e-12	3.26047262114866e-11	SIK2	Down
1661.22988845272	-0.738887	0.176752899536177	-4.18034	2.91077784577675e-05	0.000127036964761004	CES2	Down
3544.71146823243	1.87311229809458	0.411565230634183	4.55119178850044	5.33428955083174e-06	2.75768771363211e-05	CSTA	Up
2104.2901177624	0.910222288180316	0.277381232810029	3.28148476001512	0.00103262104579397	0.00302516635437633	RNASET2	Up
2095.3872254098	-2.2012	0.248774197441099	-8.84817	8.89646434584289e-19	4.80305325820171e-17	NFIX	Down
2386.60920619067	-1.32537	0.311961919829165	-4.24851	2.15192547832952e-05	9.70515246169168e-05	NES	Down
1571.56545214392	0.758901123210825	0.135749286082616	5.59046124742759	2.26467225455513e-08	1.91494067624895e-07	SPINDOC	Up
1630.8650948984	-0.63037	0.163014220537405	-3.86697	0.000110198118100189	0.000416884320935505	MOB3C	Down
1514.52125009389	0.555011144004965	0.104507353575563	5.31073771381711	1.09182369028175e-07	8.07443733891271e-07	CNOT10	Up
1810.62097396995	2.01074695212109	0.209568651361146	9.59469338119658	8.41669796815291e-22	8.47067461816607e-20	CDC6	Up
1557.59934891116	0.716026354391282	0.130310174686476	5.49478470206971	3.91187361954121e-08	3.15230964693925e-07	CPSF4	Up
1934.44177213516	2.22701554550073	0.237644271856823	9.37121491757425	7.17023664177061e-21	5.67429239881659e-19	PLK1	Up
1744.72757292387	1.54239448242576	0.196481268212738	7.85008411466355	4.15758329306118e-15	1.12394346599864e-13	YDJC	Up
1544.44458220838	-0.590411	0.125498886842396	-4.70451	2.54474626914726e-06	1.40667496752445e-05	PHF21A	Down
1539.26562683197	0.96169402500345	0.120027317959284	8.01229287927335	1.1258934989415e-15	3.39012940055265e-14	WRAP73	Up
1535.39648778019	0.623861775296657	0.1215599383718	5.13213303373461	2.86476892255803e-07	1.9446404291763e-06	TRIAP1	Up
1660.06968914141	0.851564120230272	0.176468638612286	4.82558332702513	1.39594084497525e-06	8.15458440607311e-06	GLA	Up
1667.44435993899	-0.909757	0.177072458397529	-5.13777	2.78022675974382e-07	1.89280290944618e-06	NADK2	Down
1711.1443171432	1.30723727950234	0.190846290195778	6.8496866151358	7.40119429957655e-12	1.20860067054284e-10	CEP131	Up
1619.18592434624	1.39068365751743	0.157116405972841	8.85129499307551	8.65095635046067e-19	4.69790057764899e-17	POLD1	Up
1741.08913078761	0.728214473839524	0.205260168643036	3.54776320536864	0.000388517344762565	0.00127157373459052	OSBPL3	Up
3505.37586457565	-2.32981	0.393062940428496	-5.92732	3.07912927307723e-09	3.09047782541161e-08	FBLN2	Down
2480.65566764188	-1.03526	0.32893339755226	-3.14732	0.00164776905825606	0.00454474045588111	OAT	Down
2171.32328299111	1.05287917654395	0.291177897999283	3.61593096103242	0.000299270134994467	0.00100945070306513	ARNTL2	Up
1576.80295092545	-1.11429	0.139080264125406	-8.01181	1.13027924665926e-15	3.39781024182407e-14	RNF38	Down
1585.51266158394	0.591397082269895	0.154129443166569	3.83701562868016	0.000124538549203758	0.000464585989958741	MED10	Up
2181.53684540534	0.788118393445222	0.295330991803014	2.66859359606559	0.00761695528541896	0.017260967834795	LOXL2	Up
1685.33451307529	1.67977603375789	0.18323547012673	9.16730823238603	4.84977505325213e-20	3.38898620513672e-18	KNTC1	Up
1615.99951428365	0.667500081284417	0.167667229061708	3.98110045129184	6.85969504265801e-05	0.000273943999999873	PDIA5	Up
2543.84593076949	-1.57549	0.331378715152719	-4.75436	1.99078204940154e-06	1.12531446858418e-05	ANGPTL2	Down
1606.5549828958	0.837564340052506	0.163346745922115	5.12752387765265	2.93577755774456e-07	1.98556350673169e-06	B3GALT6	Up
1929.14182931966	1.5271706547945	0.248671880614751	6.14130818096169	8.18446180763125e-10	9.29245026080414e-09	IRF5	Up
1617.77631717512	0.507406653322064	0.170786353103352	2.97100233187254	0.00296829526952337	0.00760576889456673	PICK1	Up
1881.33823689885	-0.593525	0.244672047618954	-2.4258	0.0152748135165615	0.0316822352934236	NEO1	Down
1591.26659677991	-0.529167	0.160524343862398	-3.29649	0.000979012738536095	0.00288569858841976	PPP1R13B	Down
1875.39137871693	0.601921666288995	0.244129027027296	2.46558827362096	0.013678846564097	0.0287715675458825	BDH1	Up
1576.03163235876	0.578919041699769	0.154806732032874	3.73962446010959	0.000184295381434743	0.000659729726156694	BCL2L11	Up
1611.76546851315	0.70882240399619	0.169285967477293	4.18713030122399	2.82503656411101e-05	0.000123732325199167	PHF6	Up
1658.82372459443	0.814598973009158	0.185645203542393	4.38793439025287	1.1443228223056e-05	5.51406974328784e-05	DNPH1	Up
1582.63177477768	-0.520544	0.158555439977605	-3.28304	0.00102693057678579	0.00301040057320234	TICAM1	Down
1544.60529407752	0.792441005159202	0.139915548520131	5.66370938427323	1.48135212401279e-08	1.30440697253775e-07	TRIM65	Up
4063.13229264187	-2.45178	0.423397797457684	-5.79072	7.00834721481711e-09	6.62145784306037e-08	PTGS2	Down
1608.83073936334	0.917699463917318	0.168499897212945	5.44629094199124	5.14309868990327e-08	4.03558904828936e-07	RIPK2	Up
1582.94200920779	-0.786177	0.157377524700913	-4.99548	5.86888228812844e-07	3.72446751924477e-06	ITSN1	Down
1506.29966234849	-0.717329	0.119387068857807	-6.00843	1.87331595926615e-09	1.95989067421981e-08	DCUN1D4	Down
1663.60942731364	0.624374569289956	0.190367959982905	3.27983012133987	0.00103869610102296	0.00304152030340659	PRXL2B	Up
1596.76198440227	-0.581849	0.16628443515747	-3.49912	0.000466798296308549	0.00149708535695215	ATM	Down
1720.34496924741	-1.36378	0.197301611209637	-6.91215	4.77375211208105e-12	8.06572459959096e-11	ARHGEF17	Down
1594.54440394972	-1.15642	0.157203665721188	-7.35618	1.89249076822901e-13	3.96438281064082e-12	CTIF	Down
1579.81269270814	-1.31383	0.146395104681831	-8.97455	2.84505144982643e-19	1.68861098550916e-17	TRAK2	Down
1891.25529304321	-1.43644	0.2403318463362	-5.9769	2.27428115500853e-09	2.33647428485077e-08	UTRN	Down
1683.9171108745	0.885033592024701	0.19718465209662	4.48834928385317	7.17771772070126e-06	3.60306253054882e-05	NPM3	Up
1492.61879948179	0.819565587437121	0.115116542622713	7.11944233873661	1.08364609628491e-12	2.01071727565169e-11	MPLKIP	Up
2159.61526355297	-0.868497	0.29527178953067	-2.94135	0.00326785949745765	0.00825427524182537	PTPRS	Down
1505.17923056875	0.672784288617372	0.124967450056617	5.38367621578712	7.29797317618997e-08	5.58676590643596e-07	ZBTB33	Up
1529.61113327326	0.5111760734692	0.140130085773334	3.64786812659238	0.000264425290613646	0.000905840710370677	ERCC2	Up
1938.87919140483	1.0347184986115	0.259553865202701	3.98652702707171	6.70474934345197e-05	0.000268450915334148	ACP6	Up
1888.08107308202	-2.10265	0.222720306238559	-9.44074	3.70147435240192e-21	3.11563191171721e-19	TNS2	Down
1560.5919289358	0.887559551186012	0.153617740695358	5.77771517253433	7.57218519069189e-09	7.09624116200569e-08	ARPC1A	Up
2354.84999753752	-1.82463	0.310162877378889	-5.88282	4.03341382171379e-09	3.95607823890339e-08	SDC2	Down
1763.51902618496	2.06947227337001	0.212423755515088	9.74218852478115	1.99216922572895e-22	2.30568685762804e-20	ASF1B	Up
1550.76793396841	0.680664558170614	0.153164289191968	4.44401604160814	8.82950169102837e-06	4.3508438614812e-05	THOC6	Up
1779.72327424205	-0.728041	0.227102919478447	-3.20578	0.00134699141302089	0.00381517084526168	PXDC1	Down
1457.73131248347	-0.533125	0.100379217807043	-5.31111	1.08961566792189e-07	8.06132758233226e-07	FAM120B	Down
1505.82789399612	1.13219611754724	0.12694360694277	8.91889040192211	4.70983176777819e-19	2.70859207067443e-17	MGME1	Up
1846.58394161701	0.962964102457824	0.243188332443085	3.95974631177338	7.50294237598482e-05	0.000296353130075579	ARHGEF19	Up
1500.67041816539	-0.513338	0.13034907953084	-3.93818	8.21016631446713e-05	0.000320953894471822	PREPL	Down
4363.74401820322	1.12994425040518	0.456539996927711	2.4750169930546	0.0133229836561418	0.0281060618984317	NDUFA4L2	Up
1510.13282463494	0.56713528643979	0.137282632432875	4.13115101589483	3.60951349196036e-05	0.00015397597522258	TOP3A	Up
1473.2890761632	-0.762317	0.111941836844844	-6.80994	9.76428396315584e-12	1.56009499939361e-10	COQ10B	Down
1541.38850810763	0.535989340422275	0.153907168670937	3.48254954626741	0.000496663304184409	0.00158197505553045	OTULIN	Up
1662.61390158467	0.752187443256728	0.198251251135934	3.79411196119503	0.000148172807502553	0.000543016831453054	JOSD2	Up
1540.86896769855	0.662694369910059	0.153283708061092	4.32331901604272	1.53699231564534e-05	7.15305948758994e-05	NOC4L	Up
2032.91418324997	0.666588355326061	0.281749253244542	2.36589218125629	0.0179866817332217	0.0365777918225125	CAMSAP3	Up
1608.47874303878	-0.526572	0.181753956222323	-2.89717	0.00376545711758708	0.00933700253126374	DDHD2	Down
2033.19608570635	1.43513652589772	0.278412444082166	5.15471400938592	2.5401830796429e-07	1.74931611263768e-06	H2AC6	Up
1571.98166757816	0.816228093618511	0.166949847818162	4.88906162111347	1.01317779544065e-06	6.1025913661837e-06	NUDT19	Up
1842.88321082873	1.98461992186601	0.237150218459123	8.36861941245941	5.82972075771767e-17	2.2258715255962e-15	KIF20A	Up
1701.86701292601	-0.529832	0.212179957881428	-2.49709	0.0125218067913183	0.0266404892189375	RNF130	Down
1563.05171298857	0.736308202018678	0.16470152953101	4.47056080241226	7.80147602196148e-06	3.88667562482332e-05	PSMG1	Up
1744.15578765097	1.73703904662091	0.215585356857629	8.05731461514818	7.79887399558487e-16	2.41908791708946e-14	BUB1	Up
1504.08741464291	1.03333864563642	0.134495622435017	7.68306526954578	1.55326399322774e-14	3.85567595530714e-13	MRGBP	Up
1621.08727228578	-0.858463	0.184260519723717	-4.65897	3.17802269042892e-06	1.72582475605169e-05	GPCPD1	Down
2156.07733575732	1.83761955358423	0.296079399764044	6.20650931827304	5.41744100739535e-10	6.35742538497764e-09	KIFC2	Up
1675.44432229596	1.34941331752073	0.200646296436021	6.72533379130182	1.75190366536508e-11	2.68335418322833e-10	NCAPG2	Up
1730.73605291306	-1.3635	0.211085957382531	-6.45947	1.05073354389445e-10	1.39981897595953e-09	TBL1X	Down
1657.27993429096	0.693442540426159	0.205716682614135	3.37086196225932	0.000749333944679293	0.00227838037683688	DCUN1D5	Up
1600.65029429812	-0.60956	0.181791089788681	-3.35308	0.000799176994655754	0.00240932843525157	PDK3	Down
1508.13080245384	0.819091488866953	0.141833641135649	5.77501559086098	7.69459599373014e-09	7.20002671106088e-08	RPUSD1	Up
1454.9241178518	-0.544941	0.113155794579569	-4.81585	1.4657574995862e-06	8.51368420720426e-06	COPS4	Down
1955.20665407564	-1.24986	0.265092579872246	-4.71482	2.41930219793131e-06	1.34294478720899e-05	TCF4	Down
1538.55476460463	0.503176768389509	0.159967547292565	3.14549280091947	0.00165807275612181	0.00456703723008534	SNRNP25	Up
1710.19007208771	0.633256142858287	0.217928155417696	2.90580233492338	0.0036631277368399	0.00911377125229092	PLEKHG5	Up
[truncated: 5,809 more rows]

## Sheet: 02_TRPM4_High_vs_Low_DEGs
baseMean	log2FoldChange	lfcSE	stat	pvalue	padj	Gene	regulate	Reg
653254.081671723	-0.867761	0.106477613316237	-8.1497	3.64814197380408e-16	1.93017980202582e-14	MT-CO1	Down	Down
621866.426034201	-0.766087	0.108389784385109	-7.06789	1.57311930238998e-12	3.2990966298593e-11	MT-ND4	Down	Down
381651.105343211	-0.617703	0.0980505580906185	-6.29984	2.97951050100285e-10	3.58742363183165e-09	MT-CO3	Down	Down
381264.980446487	-0.590046	0.0997713013087233	-5.91398	3.33930604485463e-09	3.14213766964523e-08	MT-CO2	Down	Down
330472.911135182	-0.83155	0.115820933183607	-7.17962	6.99067537008665e-13	1.61413125315791e-11	MT-CYB	Down	Down
277485.975849985	-0.676363	0.11432137501963	-5.91633	3.29198993359285e-09	3.11184632926352e-08	MT-ND2	Down	Down
207025.837931849	-0.696051	0.107354550979546	-6.48367	8.95197955179179e-11	1.22522363148618e-09	MT-ATP6	Down	Down
208094.58792806	-0.913876	0.122253202758078	-7.47527	7.70461007347413e-14	2.33127400883324e-12	MT-ND1	Down	Down
148588.572499643	-1.15582	0.126235409629728	-9.15605	5.38327020650831e-20	7.97499181472967e-18	MT-ND5	Down	Down
127946.24234963	-0.70438	0.123393130357028	-5.70842	1.14028597724761e-08	9.55034632594806e-08	S100A6	Down	Down
138417.831257896	-0.654612	0.129672109442307	-5.04821	4.45960902212139e-07	2.55200988478504e-06	KRT19	Down	Down
185732.965780206	0.651355134032017	0.174722092602258	3.72794947868888	0.000193044063503588	0.000607750759598682	COL1A1	Up	Up
103938.752976224	-0.683754	0.11412594093914	-5.99122	2.08272384612346e-09	2.0460413889928e-08	MT-ND3	Down	Down
93527.9994770046	0.829634740885199	0.127662587575375	6.49865208470229	8.10428405892192e-11	1.12080009113604e-09	HLA-B	Up	Up
89935.5121837637	-0.56906	0.126515741144942	-4.49794	6.86153725030928e-06	3.03250469692667e-05	KRT8	Down	Down
109688.135148163	0.591448857627937	0.169633181720985	3.48663422820637	0.000489139851044641	0.00139739150904731	COL1A2	Up	Up
108778.99219749	0.756487711787565	0.174973661813457	4.32343761882329	1.5361658866396e-05	6.27547317202563e-05	COL3A1	Up	Up
79851.9932329439	0.725081162987173	0.146794411626558	4.93943301351119	7.83500526821399e-07	4.24608216437772e-06	CD74	Up	Up
61564.8241973732	0.608090292038365	0.123725106950893	4.91484959701606	8.88506435152992e-07	4.76218876010509e-06	HLA-A	Up	Up
53283.4978809329	0.817855006170835	0.0999509081711139	8.18256703351493	2.7786008357258e-16	1.50450673321551e-14	CTSB	Up	Up
105876.700470485	0.972768908688166	0.184111607200063	5.28358273267972	1.2668161381782e-07	8.26891126076277e-07	FN1	Up	Up
123355.085961595	0.683819434785333	0.192925455776696	3.54447489592472	0.000393395965609159	0.00115139979313267	KRT17	Up	Up
49862.926308024	0.89087627072695	0.127051451012033	7.0119330683014	2.35047651094422e-12	4.74567857867823e-11	FLNA	Up	Up
53087.9470764101	0.537672408658529	0.131304592714333	4.09484845536433	4.2244461593371e-05	0.00015574018311488	SPARC	Up	Up
53536.2776798005	-1.13398	0.130078595634924	-8.71764	2.84064282302485e-18	2.56600116081826e-16	MT-ND6	Down	Down
56034.6	-0.779951	0.157563607309107	-4.95007	7.41871883388114e-07	4.0477264397705e-06	IGFBP3	Down	Down
73891.2185167576	-0.696367	0.179230848649213	-3.88531	0.000102200811210594	0.000343538686149532	KRT7	Down	Down
36858.4378487553	-0.920786	0.131261688710934	-7.01488	2.30138277979623e-12	4.67804679651664e-11	MT-ND4L	Down	Down
35198.420842177	0.512471838104196	0.139078398392549	3.68476948273264	0.000228909719710067	0.000708617550917925	NDRG1	Up	Up
38917.7757128661	-0.74063	0.154282902444846	-4.80047	1.58296543969304e-06	8.05311923413071e-06	FBLN1	Down	Down
39560.7181415668	0.525605930352666	0.146855250284591	3.57907483276283	0.000344812730564437	0.001025576958656	SFN	Up	Up
35415.0116115698	-0.75908	0.138942206137901	-5.46328	4.67414479532368e-08	3.37055347818551e-07	CLDN4	Down	Down
27441.6429724754	-0.655484	0.118014200714719	-5.55428	2.78750611896983e-08	2.12162097456158e-07	SERINC2	Down	Down
27968.9303302339	-0.923924	0.124384338829388	-7.42798	1.10270202097039e-13	3.14635377878732e-12	TNFAIP2	Down	Down
21195.3285576915	-0.516451	0.0881436046340984	-5.8592	4.65092694919121e-09	4.24726540319877e-08	PPDPF	Down	Down
31734.4070179874	1.03713212728355	0.157097568655734	6.60183436419906	4.06101104316906e-11	6.05002433607438e-10	COL6A2	Up	Up
27986.7287690037	-0.68774	0.14426549735092	-4.76718	1.86822204904071e-06	9.34767249503805e-06	CD24	Down	Down
24842.0103958318	-0.55879	0.135942376172127	-4.11049	3.9482229630578e-05	0.000146725251514959	ERBB2	Down	Down
19327.4712994629	0.553971416865116	0.105826419340899	5.23471757161701	1.65237328318066e-07	1.04754017315781e-06	COL4A2	Up	Up
20813.5503773047	-0.809894	0.110605951792116	-7.32234	2.43687047353507e-13	6.33791677372506e-12	TNFRSF21	Down	Down
21187.6529214491	-0.923304	0.117167796578941	-7.88019	3.26891014482786e-15	1.38838711151198e-13	CTSH	Down	Down
17953.4462550501	0.538117321456836	0.0925100931364918	5.81684985078205	5.99669608985706e-09	5.3413572963912e-08	HMGA1	Up	Up
17768.1035700189	0.533771035872027	0.106458514844445	5.01388767870718	5.3341132178462e-07	2.99506090260995e-06	COL4A1	Up	Up
20794.589822767	0.674790052186057	0.131401950483788	5.13531229712843	2.8167588753075e-07	1.69133400949884e-06	TIMP1	Up	Up
25696.3887173287	0.808989726192155	0.157922848806622	5.12268954306142	3.01208061468977e-07	1.79119167703356e-06	COL6A3	Up	Up
24758.1872462147	1.05711473931102	0.152594276960939	6.92761721058268	4.2798791042948e-12	8.02174101754363e-11	COL6A1	Up	Up
15281.5376527825	-0.585699	0.0839288728012123	-6.97851	2.98324816424999e-12	5.90211426341681e-11	MGAT1	Down	Down
15033.4637286597	-0.53617	0.0789730650161173	-6.78928	1.12696651343977e-11	1.89892319343746e-10	KIAA1522	Down	Down
29143.3122636794	0.952014560984267	0.163658666956984	5.81707390562146	5.98866687000988e-09	5.33677252641208e-08	DSP	Up	Up
20207.7565242391	0.729574123750693	0.136088985343014	5.36100788694834	8.27589040465458e-08	5.63015938697258e-07	IFITM3	Up	Up
24849.5352191692	1.05404272641218	0.15603261573547	6.75527178368365	1.4256775191989e-11	2.35300323534092e-10	HLA-DRA	Up	Up
34171.6659437607	-0.746299	0.187389119041837	-3.98262	6.81608820502528e-05	0.000239780245783925	S100P	Down	Down
14056.526632326	-0.608052	0.0879918504073166	-6.91032	4.8356498024186e-12	8.95465630411876e-11	LAMA5	Down	Down
15944.0737154629	0.914400406262397	0.11596987860292	7.88480954949773	3.15015586074032e-15	1.35347067817144e-13	SOD2	Up	Up
14184.8926065242	0.766894038692585	0.0999852702907663	7.67007016595931	1.71902287344907e-14	5.95006833094016e-13	ACTN1	Up	Up
20667.3541622604	0.622074334583399	0.152612240907227	4.07617587478816	4.57823965636978e-05	0.000167317627702103	ANXA1	Up	Up
18943.376141949	0.70589384854413	0.143068495840199	4.93395729366288	8.05800659523639e-07	4.3541921835596e-06	CD44	Up	Up
18157.2067517149	0.523072779586579	0.139836516024355	3.74060220075474	0.000183579878981776	0.000581236839285414	S100A10	Up	Up
13994.5409028337	-0.598915	0.109973017801544	-5.44601	5.15110296586162e-08	3.67301211866867e-07	IDH1	Down	Down
63940.3260272101	1.25849114711373	0.231993188338966	5.42469007872311	5.80551816471572e-08	4.09392937449374e-07	S100A9	Up	Up
14685.1396729645	0.670383025830447	0.119396014549124	5.61478562213337	1.96806090450214e-08	1.55812534542841e-07	STAT1	Up	Up
12325.6225944626	-0.53303	0.0928566745314204	-5.74035	9.44824399414457e-09	8.02580652676923e-08	ARHGAP23	Down	Down
11948.0218351433	0.536979993304649	0.0895258867408814	5.99804160397599	1.99711361115562e-09	1.97240265874025e-08	CTSZ	Up	Up
11545.4448864693	-0.533884	0.0775145309993062	-6.88753	5.67685356847962e-12	1.02861031684056e-10	MBOAT7	Down	Down
15310.9822541628	0.595643964737917	0.12835120557244	4.64073525512578	3.4717168082879e-06	1.64128802287146e-05	FSCN1	Up	Up
15030.9359283248	0.780776919323124	0.134793567421218	5.7923900543656	6.93917518274497e-09	6.06702766921961e-08	LGALS1	Up	Up
13161.8972779801	-0.950263	0.121871099335774	-7.79728	6.32573559427057e-15	2.466104668099e-13	BTG2	Down	Down
30437.7933240899	-0.76355	0.199952561730014	-3.81866	0.00013418080807448	0.000438306615615314	AQP3	Down	Down
14527.4573581799	-0.803937	0.124626684220298	-6.45076	1.11289193243432e-10	1.48998125559502e-09	EVPL	Down	Down
14220.199331506	0.79224737146017	0.139673191868475	5.67215054558358	1.41015968290747e-08	1.15804453307588e-07	THBS1	Up	Up
11405.667778427	0.509025866077578	0.111756943385647	4.55475830545085	5.24458439480411e-06	2.37862389965669e-05	FSTL1	Up	Up
10448.2828748527	-0.783278	0.0837649583797962	-9.35091	8.68992756030589e-21	1.64204161797698e-18	SRC	Down	Down
15729.2135701677	-0.951796	0.138845483534872	-6.85508	7.1274464027096e-12	1.25940889776122e-10	ELF3	Down	Down
14753.4557545583	-0.889863	0.13708799034886	-6.49118	8.51675265552165e-11	1.16847653096501e-09	MT-ATP8	Down	Down
13321.5836225644	0.997436307406741	0.128616235568509	7.75513529064103	8.8249344071193e-15	3.30432215526738e-13	MSN	Up	Up
17858.4020982345	1.0788083657622	0.16022966765839	6.73288774499755	1.66328387685726e-11	2.7041870791609e-10	HLA-DRB1	Up	Up
13863.8525745228	1.15712184169765	0.135783065852048	8.52184206061804	1.57035440966589e-17	1.1939006606037e-15	VIM	Up	Up
9361.24058384935	0.526215904657495	0.0740752736857904	7.10379966855846	1.21372756675037e-12	2.63170019098262e-11	CALU	Up	Up
12731.9257562133	1.00409238059163	0.119251185926441	8.41997815611661	3.76554511079886e-17	2.57307617571119e-15	CTSC	Up	Up
13114.2674676363	0.928344673620242	0.138517477687209	6.70200388514557	2.0558056986022e-11	3.25101707316102e-10	C1R	Up	Up
12089.0406342854	0.94846218484187	0.130746607568605	7.25420110303203	4.04039439389049e-13	9.89682849022012e-12	CAVIN1	Up	Up
13237.1113861498	-0.675275	0.136783987179577	-4.9368	7.94150509230944e-07	4.29625449311675e-06	BCAM	Down	Down
9772.12174030988	0.835857656571265	0.0956829720803228	8.73569913641049	2.42153704489735e-18	2.28785831619434e-16	ANXA5	Up	Up
40873.5998677378	0.823241842608173	0.225679389232809	3.64783795900353	0.000264456331838248	0.000808519457318917	S100A2	Up	Up
15737.000517924	0.559110646491489	0.163867749283629	3.41196268903258	0.000644969406156106	0.00178715299464294	LUM	Up	Up
15088.7422337568	0.723329101753102	0.16565657317875	4.36643767206629	1.26289302851593e-05	5.27073542980799e-05	MYL9	Up	Up
13367.9908846326	-0.819581	0.141754140511826	-5.7817	7.39474764971091e-09	6.43495944442418e-08	ID1	Down	Down
11747.9863244736	-0.660106	0.130712027557797	-5.05008	4.41621356515719e-07	2.53108767562925e-06	ITM2C	Down	Down
9081.27490442488	-0.835193	0.0854889056402428	-9.76961	1.52043195689291e-22	5.2139553662487e-20	SH3GLB2	Down	Down
9314.74251791712	-0.665058	0.0911432542701738	-7.29684	2.9460601926737e-13	7.47330721204543e-12	COMT	Down	Down
16047.9922127279	0.677798935423335	0.165500501401674	4.09544943781349	4.2135018201358e-05	0.00015546050349726	COL5A1	Up	Up
12009.3657187371	-0.584681	0.127494642206988	-4.58593	4.51974111008205e-06	2.07993453967444e-05	EHF	Down	Down
9814.70025054852	-0.52855	0.107769505915798	-4.90445	9.36893255681274e-07	5.00270741312163e-06	MPZL2	Down	Down
8929.18736195451	-0.798294	0.0851335443574928	-9.37696	6.790438424487e-21	1.33771636962394e-18	CCNL2	Down	Down
8554.90186693825	0.580429918940571	0.090007560500413	6.44867959662019	1.12828805438258e-10	1.50530534517699e-09	HIF1A	Up	Up
12313.7602874103	-0.738317	0.136512751855969	-5.40841	6.35872197753623e-08	4.45351034720181e-07	PROM2	Down	Down
13174.9492215124	0.865109139636792	0.1549584188175	5.58284697429484	2.36612923016775e-08	1.83626036601118e-07	C1S	Up	Up
8346.12704802811	0.51316823108379	0.0774385377515418	6.62678100573473	3.43086032291502e-11	5.19907295087892e-10	KPNA2	Up	Up
16505.8314449979	0.917634340632565	0.173889548560961	5.27711037395022	1.31236847680484e-07	8.53615716665685e-07	TGM2	Up	Up
10086.3182416737	0.761867224122359	0.12909418178798	5.90163873824791	3.5990858110446e-09	3.36605409338e-08	CALD1	Up	Up
8188.63303730061	0.612108975725188	0.0825430459728294	7.4156334856685	1.21044819087391e-13	3.40137778431003e-12	DEK	Up	Up
8888.10424535909	0.570769216412756	0.102125175782446	5.58891783578075	2.28489025115812e-08	1.78229139304744e-07	COTL1	Up	Up
11387.3433929426	0.682074780254238	0.144809766469949	4.71014349985699	2.47542438776552e-06	1.20885835476376e-05	SERPING1	Up	Up
8379.88192931351	-0.981347	0.0857012463152151	-11.4508	2.33006613553288e-30	5.39352058722473e-27	PLXNB1	Down	Down
8146.45941134117	-0.505243	0.0877568479069341	-5.7573	8.54677608848371e-09	7.32049951926648e-08	ASCC2	Down	Down
116354.384972058	1.45303883262743	0.283462547291656	5.12603462612783	2.95908208273769e-07	1.76534413686007e-06	KRT5	Up	Up
18045.8188843014	-1.07761	0.178907025799604	-6.02328	1.7092053477255e-09	1.71593405047004e-08	SNCG	Down	Down
7798.18052487221	-0.551055	0.0822792018372582	-6.69738	2.12185437003831e-11	3.34871613718391e-10	SCAP	Down	Down
17016.6903894169	0.508433194138248	0.179046582736165	2.83966991365288	0.00451602372211519	0.0100562442624013	IFI27	Up	Up
13520.4778118921	0.756059034149814	0.161918440012439	4.66938190666691	3.02107302266519e-06	1.44297730806588e-05	SERPINE1	Up	Up
11216.7262040238	0.831958055323854	0.140003519817581	5.9424081366516	2.80865058417997e-09	2.69484930144273e-08	SLC7A5	Up	Up
15657.1524945297	-0.764546	0.174591489933235	-4.37906	1.19194893553515e-05	5.00170187814184e-05	S100A4	Down	Down
8432.59180933335	-0.793126	0.100991321380638	-7.8534	4.04895890554019e-15	1.68113500028684e-13	TRAK1	Down	Down
8698.10531076831	-0.947118	0.0983819285650326	-9.62695	6.15285346124689e-22	1.60476817458268e-19	SEMA3F	Down	Down
11800.9606736335	-0.626559	0.152358018303339	-4.11242	3.91541409464783e-05	0.000145681410899515	GPRC5A	Down	Down
9346.79208127776	0.59299776596971	0.135483733875701	4.37689270147922	1.20383198810066e-05	5.04927763434838e-05	EGR1	Up	Up
11697.1576721992	0.86600753688805	0.155577936691349	5.56639042338068	2.60070192967969e-08	1.99667488946138e-07	TPM2	Up	Up
14827.3671378418	0.579461745321561	0.17641863931435	3.28458346336666	0.0010213324262358	0.00268536616058988	AEBP1	Up	Up
9894.55915972759	-0.905582	0.121649716857981	-7.44418	9.7548362720462e-14	2.84025248562502e-12	ERBB3	Down	Down
8674.36542560747	0.507751669715851	0.0947313445090924	5.35991199477926	8.3262502525171e-08	5.65818356609584e-07	TOP2A	Up	Up
50640.5143614488	-0.874793	0.248562205296902	-3.51941	0.000432502261007598	0.00125239669575273	DHRS2	Down	Down
8770.70076585273	-1.01268	0.106894546148952	-9.47359	2.70376525679779e-21	5.89039117945665e-19	SSH3	Down	Down
13183.3520305142	1.13614243243751	0.1561982064439	7.27372265215843	3.49713629226552e-13	8.72775874126319e-12	WARS1	Up	Up
7586.46994193692	0.528405251403589	0.086187028531938	6.13091390205871	8.73756841301552e-10	9.28830607762465e-09	HMGB2	Up	Up
9397.44734627155	0.801875995262552	0.128163822144985	6.25664857556628	3.93338374783465e-10	4.58103146178629e-09	PRNP	Up	Up
8320.96634129582	-0.54027	0.110722701341678	-4.87949	1.06363127146176e-06	5.60031955784161e-06	ACOX1	Down	Down
16344.6264957977	1.37491883044361	0.17740245419377	7.75028077650964	9.16895832092513e-15	3.40945321660425e-13	TGFBI	Up	Up
52010.8108306445	-1.33834	0.250168892325798	-5.34974	8.80824126870711e-08	5.95295663554446e-07	PSCA	Down	Down
12957.5097383449	0.833158488812832	0.172610126138126	4.82682277948237	1.3872846747111e-06	7.15591576777163e-06	DCN	Up	Up
6567.35033953706	-0.639949	0.0703120957294877	-9.10155	8.90511045761273e-20	1.19496257575415e-17	LENG8	Down	Down
13027.5605959688	-0.76153	0.160785991170367	-4.7363	2.17658652848318e-06	1.07196886527796e-05	GATA3	Down	Down
10426.0712089687	-0.926061	0.137563653513524	-6.73187	1.67491471819355e-11	2.71832346638985e-10	MYH14	Down	Down
12846.4808365137	0.784805576819152	0.175901911925662	4.46160913333802	8.13465006170148e-06	3.53360191983551e-05	TAGLN	Up	Up
13558.6398877968	-0.661045	0.169751880585467	-3.89418	9.85294566747966e-05	0.000332646942334345	CRABP2	Down	Down
10512.546294516	0.576553974300137	0.146491631809926	3.93574682169026	8.29383736477029e-05	0.000285633774076281	COL12A1	Up	Up
8440.13312718399	-0.659687	0.119907218486149	-5.50164	3.76266722348055e-08	2.78263065672575e-07	UCP2	Down	Down
9430.64137970301	0.598468671507724	0.146140652428453	4.09515532853339	4.21885440440195e-05	0.000155595988569439	TIMP2	Up	Up
6446.4226734711	0.574809850570995	0.0801419226102494	7.17239906217925	7.36947483682003e-13	1.68478932133621e-11	MAP4K4	Up	Up
7590.22999540157	0.761436521414828	0.121978840626367	6.24236562263434	4.31002014898926e-10	4.95108697254907e-09	TPM1	Up	Up
7062.80046381082	0.722077963551412	0.103753348825842	6.95956296083974	3.41329948525042e-12	6.58411248623618e-11	NAMPT	Up	Up
6887.83076257578	-0.654035	0.0886359358003874	-7.37889	1.59611838968789e-13	4.37880301336893e-12	EPS8L2	Down	Down
8123.26132683675	-0.550575	0.125939283168788	-4.37175	1.23253851851256e-05	5.1579996126137e-05	DHRS3	Down	Down
10277.2854981268	0.707703417238325	0.151883081885372	4.65952763437101	3.16935847273365e-06	1.50952109562967e-05	COL5A2	Up	Up
6354.04680188869	-0.576063	0.0739438855205597	-7.79054	6.67211740593126e-15	2.58481736659069e-13	TMC6	Down	Down
7991.19089476771	-0.5929	0.115212697509702	-5.14614	2.65906901005049e-07	1.60132162367854e-06	RAB25	Down	Down
7273.12465438345	0.663434758967583	0.11867138209664	5.59052020163813	2.26390343432196e-08	1.76666514103557e-07	STOM	Up	Up
6742.19464227249	-0.81804	0.0944550029695947	-8.66063	4.69144424328842e-18	4.04075183707977e-16	NADSYN1	Down	Down
6614.61204686118	-0.510726	0.0949167544097212	-5.38078	7.4163793053563e-08	5.09408427212863e-07	HES1	Down	Down
7392.06325972558	0.769376084187587	0.115731733659085	6.64792671691903	2.97250228087702e-11	4.56046373134056e-10	CTSL	Up	Up
7237.59592445001	-0.536747	0.1116607575066	-4.80694	1.53257627640179e-06	7.82255994663956e-06	SCCPDH	Down	Down
5409.80313028365	-0.500362	0.0536208625773201	-9.33148	1.04405180435984e-20	1.93337513131355e-18	ZDHHC3	Down	Down
7895.04383232858	0.672072570514777	0.144617754468647	4.64723417248525	3.36415195085337e-06	1.59573170660612e-05	CCN1	Up	Up
5543.52174284113	0.793925183843771	0.0778490276673295	10.1982671798604	2.01841432706703e-24	1.1680311408946e-21	CORO1C	Up	Up
8893.00043509688	0.651221462989171	0.149915065754343	4.34393607948842	1.39952252526527e-05	5.77330321293434e-05	EGFR	Up	Up
6188.22401604998	-0.626507	0.0894905554798063	-7.00082	2.54473470299768e-12	5.09442132217417e-11	PPP1R13L	Down	Down
6563.56398849394	0.768135645053128	0.120335839696323	6.3832657584937	1.73350677581686e-10	2.20172005998467e-09	PALLD	Up	Up
5535.31695780435	-0.64776	0.074201734822082	-8.72972	2.55313705526084e-18	2.36394959946601e-16	SLC9A1	Down	Down
5950.23403504226	-0.5945	0.0981843785491922	-6.05493	1.40479079019674e-09	1.43248435313124e-08	ALAS1	Down	Down
6175.70342799225	0.936855532231918	0.107874504626163	8.68467980899258	3.79810711336342e-18	3.34920702501256e-16	CLIC4	Up	Up
8004.3808801403	-0.599666	0.140011229920387	-4.28299	1.84399752340718e-05	7.38636083462129e-05	SLC6A8	Down	Down
10874.3322232928	-0.709174	0.172568026720754	-4.10953	3.96462284507517e-05	0.00014730514816433	ASS1	Down	Down
6240.31114595567	0.518160222087497	0.0905610066652481	5.72167029903761	1.05481853820779e-08	8.89486780078865e-08	MKI67	Up	Up
7080.37232445136	1.04560124860712	0.130503669586742	8.01204481006671	1.12816743640402e-15	5.51224395444054e-14	ITGA5	Up	Up
6091.50570072721	-0.629058	0.101709545436378	-6.18485	6.21634640297609e-10	6.86839514858659e-09	TSPAN6	Down	Down
6531.51731619885	-0.800774	0.113897116261954	-7.03068	2.05527840058801e-12	4.21013776793017e-11	ZNF385A	Down	Down
6092.26233726927	-0.915136	0.104524374675986	-8.75524	2.03665526510533e-18	1.96431157287606e-16	TOB1	Down	Down
5516.44106600703	-0.851887	0.0789539857611183	-10.7897	3.85183868205812e-27	4.45802179464702e-24	NBEAL2	Down	Down
6441.81840792494	-0.995918	0.108523358196795	-9.177	4.43286354144228e-20	6.72850549675641e-18	BCAT2	Down	Down
7673.32627000777	-0.542182	0.139090402623741	-3.89806	9.69678214161753e-05	0.00032785286050479	CAMK2N1	Down	Down
5939.46626827843	-0.734531	0.0953879169265193	-7.70047	1.35570518504034e-14	4.78189497458611e-13	LLGL2	Down	Down
5036.6647835189	0.527315655578599	0.0706404736234496	7.46478086188189	8.34383574991501e-14	2.49211532930526e-12	TARS1	Up	Up
12171.7632284926	1.6365669824986	0.177846268405433	9.20214406055318	3.50877505360029e-20	5.65004316891915e-18	MT2A	Up	Up
5110.28393442979	-0.624447	0.0782803304767128	-7.97707	1.49853559740819e-15	7.06103872590452e-14	TNK2	Down	Down
9097.53993649122	1.03819843404125	0.160540958453889	6.46687576827594	1.00049835212354e-10	1.3493975589675e-09	HLA-DPA1	Up	Up
7079.99629923766	0.532369311702205	0.137704034577732	3.86604004257908	0.000110616784098292	0.000368749164344227	IFI16	Up	Up
14545.1200584292	1.15909969918943	0.192655183356896	6.01644699609344	1.78286837790875e-09	1.77691908622789e-08	LAMC2	Up	Up
5406.19663865214	-0.743839	0.0956887485330219	-7.77353	7.63314152710203e-15	2.92046518179495e-13	EPB41L1	Down	Down
4605.83888245323	-0.55729	0.0607162302171688	-9.17859	4.36758263640101e-20	6.68420621990693e-18	RGL2	Down	Down
5093.06930539884	-0.866727	0.0781093591371591	-11.0963	1.30700865157523e-28	2.20028965544274e-25	PPP1R37	Down	Down
7843.86539719387	0.531525752041439	0.145838672969187	3.64461456772675	0.000267792824867804	0.00081817976091437	PLAU	Up	Up
4757.90876002728	-0.681071	0.0727345543433386	-9.36378	7.69323036515248e-21	1.48399208231139e-18	PRKCD	Down	Down
6746.78519822755	0.835734688691154	0.133081239860637	6.27988354757092	3.38826721814244e-10	4.01689707718064e-09	LCP1	Up	Up
7213.63456931667	0.848720749416675	0.138839749942219	6.11295216081767	9.78046976803443e-10	1.02903377156778e-08	TAP1	Up	Up
6913.93717472299	-0.715026	0.141142050526631	-5.066	4.06259457280524e-07	2.3465728727139e-06	METTL7A	Down	Down
9846.48078329911	0.671687090593991	0.173071835174489	3.88097283371845	0.000104039463129367	0.000349152299618181	APOE	Up	Up
4569.41473781251	-0.568799	0.0646638066661547	-8.79624	1.41471373301086e-18	1.40094486138476e-16	IP6K2	Down	Down
8307.54458800887	1.12095281076593	0.160594518673115	6.98001911913066	2.95139895542641e-12	5.84534821995575e-11	CAV1	Up	Up
13122.3952915235	-0.752794	0.19363058259108	-3.88779	0.000101162421396244	0.000340480865033743	FGFR3	Down	Down
4453.44546351229	-0.533546	0.0680904694371945	-7.83584	4.65708539787173e-15	1.88708768922951e-13	RBM6	Down	Down
5533.50624632973	0.569337412771297	0.1114100572007	5.11028741099795	3.21669085198587e-07	1.90430566486811e-06	UBE2L6	Up	Up
5569.06215524417	0.636333666348713	0.0948625484510209	6.7079545799601	1.9737133957233e-11	3.1399677544677e-10	TPX2	Up	Up
6261.51715014535	-0.935878	0.130170856596944	-7.18961	6.49768245242308e-13	1.51541667070492e-11	NDRG2	Down	Down
6058.44053756565	0.894254533118103	0.132234831786902	6.76262465066089	1.3551399738035e-11	2.25062619147024e-10	TUBA1A	Up	Up
5557.28	-0.575702	0.112212575864117	-5.13046	2.89030288718965e-07	1.72876708220213e-06	OAS1	Down	Down
7101.57904313457	-0.68526	0.150565763670995	-4.55123	5.33321719518265e-06	2.41409230066957e-05	MAOA	Down	Down
5865.01344595617	-0.999562	0.114786499033052	-8.70801	3.09257135504074e-18	2.76658146631133e-16	SYTL1	Down	Down
5272.00122446412	-0.733804	0.105780998327322	-6.93701	4.00481213713817e-12	7.57519010781661e-11	PTPRU	Down	Down
7214.6124906063	0.882394091143403	0.152154466718375	5.79933083907842	6.65800627485485e-09	5.84881215359403e-08	HLA-DPB1	Up	Up
4790.75272519467	0.670860315208557	0.0965937030408331	6.94517648759117	3.77987478340717e-12	7.18641901839158e-11	LAP3	Up	Up
6461.24058206449	-0.521694	0.139546985264773	-3.73848	0.000185136406688121	0.000585643317227644	MDM2	Down	Down
6976.5450054412	0.815072130338106	0.157770773876181	5.16617945334906	2.38927406784315e-07	1.45254685450819e-06	CCN2	Up	Up
4592.26780274722	-0.742355	0.0889010789195366	-8.35035	6.80612694003798e-17	4.33112916411077e-15	FAM162A	Down	Down
6079.0969454144	0.808781673946378	0.134508127867597	6.0128832864472	1.82252257338726e-09	1.81253882996699e-08	SERPINB1	Up	Up
5677.07253428802	0.567720369849107	0.139021111477071	4.08369897073325	4.43244428546637e-05	0.000162470315277645	SPARCL1	Up	Up
4555.9707437554	0.541218786434131	0.100368983409628	5.39229120439826	6.95649103276989e-08	4.8175131243393e-07	MCAM	Up	Up
8252.47530443309	-0.848406	0.163562283231272	-5.18705	2.13648056307421e-07	1.31614594367958e-06	TBX3	Down	Down
13431.6860815869	1.03601429681482	0.197096065723643	5.25639257694502	1.46908521906921e-07	9.41984767545834e-07	GJB2	Up	Up
5246.02081993767	-0.653404	0.113952630522193	-5.734	9.80895454979678e-09	8.3131450962534e-08	ABCC5	Down	Down
5617.74219300299	0.645761922510896	0.130574551518872	4.94554195284804	7.59323145553021e-07	4.13319988517074e-06	HTRA1	Up	Up
7613.94808160035	-0.546993	0.157588052161894	-3.47103	0.000518460573818921	0.00147297528474667	TMEM97	Down	Down
4935.46341684821	-0.758877	0.107170067300929	-7.08105	1.43065700895219e-12	3.02254680662484e-11	ATP8B1	Down	Down
6545.56937100924	-1.12578	0.136302950787238	-8.25938	1.46430775708334e-16	8.71898747449171e-15	RAPGEFL1	Down	Down
4831.29641253133	0.697551457857704	0.112212059481998	6.21636801853382	5.08793949486396e-10	5.7319568222588e-09	COL18A1	Up	Up
3883.48676685597	-0.551008	0.0610201711903834	-9.02993	1.71776643798774e-19	2.13487240930583e-17	HEXIM1	Down	Down
6463.00171189696	-0.894089	0.145659827951008	-6.1382	8.34638101185585e-10	8.91339582338793e-09	SORL1	Down	Down
4135.4962656586	-0.54422	0.0752896905324672	-7.22834	4.88915844461333e-13	1.18040985759256e-11	ZMYND8	Down	Down
5799.49482003262	-0.763599	0.128646144025533	-5.93565	2.92679869727286e-09	2.78942142440035e-08	ISYNA1	Down	Down
4192.68428927595	-0.64155	0.0780933049599345	-8.21517	2.11863599308534e-16	1.20716619446013e-14	NR2F6	Down	Down
4302.18033893728	0.777820547638307	0.0911924866346314	8.52943675891519	1.4706196513287e-17	1.12999729059356e-15	PPP1R18	Up	Up
4295.47427128246	-0.544731	0.0911373955522519	-5.97703	2.27242224935000e-09	2.21128298546838e-08	ABCD3	Down	Down
4342.87513487872	-0.823092	0.0902764957786481	-9.11746	7.69068793877641e-20	1.06280715858404e-17	DGKA	Down	Down
4117.77823973557	-0.544321	0.0857808007299628	-6.34549	2.2172207687833e-10	2.75560363733753e-09	UNC93B1	Down	Down
5341.37988936057	-1.02298	0.131901649683554	-7.75565	8.78928683608264e-15	3.30142015477847e-13	PLCD3	Down	Down
6112.59196658527	0.741682846286594	0.148437070955687	4.99661466984895	5.83454872249072e-07	3.25434256756275e-06	FKBP10	Up	Up
4807.23293392891	-0.556589	0.111166957700346	-5.00679	5.53456783803679e-07	3.09447847900862e-06	PLPP2	Down	Down
4869.57969244035	-0.672742	0.115697172356967	-5.81468	6.07486214804684e-09	5.39799890871072e-08	DTX4	Down	Down
9144.56436044731	0.666636949243672	0.178336357821525	3.73808772023273	0.000185425255275755	0.000586456853492132	CDH3	Up	Up
5159.15346819397	0.879266093823169	0.131249613474128	6.69918996749269	2.09578001922656e-11	3.31140395870626e-10	MRC2	Up	Up
4511.80330762128	-0.548765	0.107218880494788	-5.11817	3.085111532446e-07	1.83050609925777e-06	PCDH1	Down	Down
4664.4554958981	0.790694594170642	0.0984855368837832	8.02853514525379	9.86433553974666e-16	4.85818525332523e-14	RRM2	Up	Up
5593.15	-0.635423	0.137692993211738	-4.61478	3.93513360289232e-06	1.8364617958256e-05	ACSL5	Down	Down
4498.98508887799	0.675530741191143	0.113829217094927	5.93459885283927	2.94564811918573e-09	2.80449932499133e-08	MFGE8	Up	Up
5239.84529527407	-1.13714	0.119484802949351	-9.51699	1.78261307754064e-21	4.12630362123719e-19	TMC4	Down	Down
9786.26344169948	-0.951178	0.18781311525279	-5.06449	4.09487377791329e-07	2.36227017505914e-06	GDF15	Down	Down
4731.68969723606	-0.853499	0.110229979187795	-7.74289	9.71786300758132e-15	3.58195260687532e-13	THEM6	Down	Down
18786.4136524921	1.18605131312213	0.241560255438567	4.90996050227214	9.10947392004316e-07	4.87682099020987e-06	MYH11	Up	Up
4106.33414963951	-0.634135	0.0954679778683557	-6.64238	3.08655083643833e-11	4.71590333243935e-10	TSPAN15	Down	Down
3997.01057043757	-0.651829	0.0891226878417614	-7.31384	2.59609072226761e-13	6.72369342586735e-12	LPCAT4	Down	Down
3712.6006477119	0.572394509295139	0.0795436468885873	7.19598021570299	6.20136213277511e-13	1.45917184211855e-11	GNA12	Up	Up
5069.61744227481	0.959069206967178	0.129382237518961	7.41268063807154	1.2377169580144e-13	3.47010314448382e-12	TXNRD1	Up	Up
4101.92129095287	0.681032326116084	0.103499310885637	6.58006628535529	4.70238583023571e-11	6.88369808729683e-10	SAMHD1	Up	Up
3657.34852973084	0.516846219320843	0.0730018061126863	7.0799100302126	1.44248081079766e-12	3.04235303580309e-11	RRM1	Up	Up
4612.26625535669	0.959293059047956	0.115768533281533	8.28630226069368	1.16823666759638e-16	7.0697407224019e-15	RAB31	Up	Up
4137.22376551019	0.513618911742378	0.102830402842613	4.99481571154106	5.88919768198848e-07	3.28284655855095e-06	PLXND1	Up	Up
3755.03877172619	-0.518374	0.0817867745031618	-6.33811	2.32595454999916e-10	2.86724855429651e-09	PNPLA2	Down	Down
5089.83418428286	0.650440336518196	0.113702657400889	5.72053768475168	1.06187472035107e-08	8.94622205253004e-08	MYBL2	Up	Up
4308.65386588782	0.610416018502457	0.110826106410525	5.50787209144874	3.6319714097217e-08	2.69782778039416e-07	DBN1	Up	Up
4288.2001314829	0.698788419682779	0.11446320404056	6.10491751947784	1.0285378248935e-09	1.0766796744702e-08	ODC1	Up	Up
6579.76803157303	0.980864008126002	0.153100526955439	6.40666644087705	1.48735726152638e-10	1.9220433893193e-09	TYMP	Up	Up
3899.10347308914	-0.606316	0.091212224723406	-6.64731	2.98493354730583e-11	4.57574498584514e-10	FUCA1	Down	Down
4673.04247522124	-0.610641	0.123137080640159	-4.95903	7.08446039065164e-07	3.87906675086005e-06	CYB5A	Down	Down
3736.81388767965	-0.748959	0.0746778209281859	-10.0292	1.13423865881351e-23	5.52732407471277e-21	ARHGAP27	Down	Down
3827.53572588275	0.69959850652177	0.0954635894329025	7.32843286825591	2.32859554343566e-13	6.12513242519057e-12	PAM	Up	Up
4643.9020759667	1.06622094177826	0.111302809611766	9.57946116092966	9.75525445127172e-22	2.37694476221908e-19	CDC25B	Up	Up
5823.2234623704	0.767963409470266	0.155064701699435	4.95253530335242	7.32527613024401e-07	4.00145909675099e-06	DPYSL3	Up	Up
3631.49471820163	0.534330726232336	0.0801927616259798	6.66307925301865	2.68148962665646e-11	4.1414366060404e-10	CBX5	Up	Up
3688.95749289104	-0.587809	0.073972768468891	-7.94629	1.92183564703733e-15	8.76675305864984e-14	GALE	Down	Down
3980.05438501996	-0.703189	0.0951445989009425	-7.39074	1.46012595749196e-13	4.02360304774346e-12	YPEL3	Down	Down
4631.25014466838	-0.724273	0.110648646157755	-6.5457	5.92164245679245e-11	8.47426391150561e-10	ESRP2	Down	Down
3946.75090750941	0.578696334407355	0.107021291723227	5.40730096870772	6.39815792446207e-08	4.47943623611299e-07	PDLIM7	Up	Up
4680.06276134328	-0.891295	0.117629351846528	-7.57715	3.5324183431044e-14	1.14159376749751e-12	ALS2CL	Down	Down
6301.29310069259	0.718775680644589	0.169152415625308	4.24927824995867	2.14460391531694e-05	8.47317587024515e-05	ACTA2	Up	Up
5340.83738372003	0.610677387629024	0.154932893708486	3.94156058801848	8.09531799859038e-05	0.000279733343343715	TNS1	Up	Up
3901.35845296292	-0.593979	0.0972883597077019	-6.10534	1.02579666795894e-09	1.07441757337464e-08	CCNG2	Down	Down
3630.70663468875	-0.791096	0.0833410641881799	-9.49227	2.26046937031716e-21	5.04329780717267e-19	ARHGEF10L	Down	Down
4309.72797048035	-0.531297	0.118965175063903	-4.46599	7.9701032582839e-06	3.46944927449227e-05	PTPN13	Down	Down
4056.02508084136	-0.604181	0.0980346244543648	-6.16293	7.1409537184175e-10	7.73763493023143e-09	STAP2	Down	Down
3655.54689173957	-0.513857	0.0883320039114349	-5.81734	5.97917518176669e-09	5.33344730327339e-08	MGST2	Down	Down
4763.69991858491	-0.889096	0.127559798753099	-6.97003	3.16869621289745e-12	6.20930333020475e-11	ST3GAL4	Down	Down
3337.79081185086	-0.541125	0.0660800258492962	-8.18894	2.63540494208677e-16	1.43536555051655e-14	SH2B1	Down	Down
3716.59180349874	0.556296927981965	0.0930574804085094	5.97799258630148	2.25904012618847e-09	2.20173184509253e-08	EXT1	Up	Up
10672.299088835	0.954759737336403	0.200811837713565	4.75449927756877	1.98938853025762e-06	9.87389354149308e-06	POSTN	Up	Up
4762.76052400856	0.667730259160206	0.138894445149649	4.80746554292198	1.5285575418006e-06	7.8085044300865e-06	SGK1	Up	Up
4840.90672658733	-0.564351	0.135685827123587	-4.15924	3.19302145515353e-05	0.000121189529220195	DAPK1	Down	Down
4258.30867243476	0.814938813063637	0.116426322494394	6.99960967248517	2.56676590397908e-12	5.13297743087307e-11	MYO1B	Up	Up
3500.14946813077	-1.39644	0.0595563121806523	-23.4474	1.40361644719785e-121	2.59921693692099e-117	TRPM4	Down	Down
3478.66339547049	-0.621678	0.0847537687719588	-7.3351	2.21548141470461e-13	5.87769123746419e-12	NKTR	Down	Down
4113.89850080832	0.76270105587569	0.0977295680121086	7.80419960294097	5.98803551988504e-15	2.34432223588227e-13	CDC20	Up	Up
3396.89830633886	-0.744516	0.078836542723464	-9.44379	3.59542561082948e-21	7.65288407601613e-19	TMEM63A	Down	Down
3372.65231923524	-0.555366	0.0836492790372677	-6.63922	3.15342909678293e-11	4.80618930158242e-10	SPATA20	Down	Down
13929.3185780062	-1.29423	0.219156498829868	-5.90551	3.51554016113418e-09	3.29791148449254e-08	GPX2	Down	Down
4693.56116543834	-0.531848	0.131707598101484	-4.0381	5.38861118003113e-05	0.000194174551141888	UNC13D	Down	Down
4316.39	0.721889932587965	0.129236427262855	5.58580848973569	2.32615466331125e-08	1.80914456342704e-07	PDGFRB	Up	Up
3176.18725095435	-0.661988	0.071581816500514	-9.24799	2.28762755851295e-20	3.92243399338359e-18	EML2	Down	Down
3546.21108615974	-0.683998	0.0927655141018228	-7.37341	1.66313978594038e-13	4.54845225451891e-12	SH3YL1	Down	Down
4350.47048702216	0.607263885735715	0.129257827294499	4.69808210803462	2.6261586193354e-06	1.27373507891181e-05	LTBP2	Up	Up
4275.01830485018	0.984701072319283	0.132597528092978	7.42624003992597	1.11728159801088e-13	3.17815985130037e-12	ANXA6	Up	Up
3452.49170044806	0.57085538926884	0.0790566928000428	7.22084	5.16690519637606e-13	1.242607148396e-11	LMNB1	Up	Up
3497.5692406592	-0.89698	0.0895602732941927	-10.0154	1.30455983672493e-23	6.09970845734142e-21	MAPK8IP3	Down	Down
3948.38174690347	-0.795189	0.111289493042551	-7.14523	8.98474973711641e-13	2.00941540618263e-11	ACSF2	Down	Down
13194.7433708627	-1.38677	0.220772575841145	-6.28146	3.35407662107204e-10	3.9814609531418e-09	HPGD	Down	Down
3187.31732870012	0.714801120864349	0.0807215851710865	8.85514226894026	8.35771429316278e-19	8.50374468575761e-17	UAP1	Up	Up
3571.17537055618	0.629659717163504	0.087256958893266	7.21615473596454	5.34782029580184e-13	1.28112466025431e-11	CCNB1	Up	Up
3598.17821011102	0.724112099978019	0.101682455706079	7.12130814455466	1.06907473254253e-12	2.34563103047661e-11	SLC7A1	Up	Up
3510.7051588832	-0.875124	0.0956329595158194	-9.15086	5.6480640746377e-20	8.11763277531223e-18	PIK3C2B	Down	Down
3580.59862296891	-0.699534	0.105854246727575	-6.60846	3.88329501473616e-11	5.80394326738371e-10	ALDH4A1	Down	Down
3114.78964073342	-0.692962	0.0734902255903568	-9.42931	4.12782661461083e-21	8.58866216284981e-19	ACAA1	Down	Down
3237.38374556188	0.599145576843757	0.0867243895848472	6.90861682292477	4.89401878222673e-12	9.03563706971831e-11	MYH10	Up	Up
7040.9645174969	1.4809	0.174016957334529	8.51009137963564	1.73796330826408e-17	1.29251423865198e-15	C1QB	Up	Up
4170.59111109932	0.94924295222771	0.13098560063168	7.24692598003117	4.26336801378098e-13	1.03880327472627e-11	MYC	Up	Up
7047.22861922133	1.43982758204019	0.175708467884298	8.19441202451495	2.51821072487318e-16	1.37965166281661e-14	C1QA	Up	Up
5036.3503893721	0.562463346535801	0.150246430880455	3.74360537711097	0.000181398474464554	0.00057509620786417	PMEPA1	Up	Up
6275.41974421708	-0.755468	0.16490975351371	-4.5811	4.62534668924384e-06	2.12141339719318e-05	MYCL	Down	Down
5826.05335725256	-0.651206	0.166503238006776	-3.91107	9.18888168502163e-05	0.00031264179734357	LRATD1	Down	Down
4387.74221085652	-0.805161	0.132632369706168	-6.07062	1.27415335708826e-09	1.31009282990341e-08	ALOX5	Down	Down
5119.58997469255	1.0352583656721	0.150051519716516	6.89935275316071	5.22400045101391e-12	9.5780237972154e-11	GBP1	Up	Up
3362.45632039789	-0.506936	0.096429078048728	-5.25708	1.46357843087371e-07	9.38778849425682e-07	MMP15	Down	Down
3216.6219532949	0.511937736534689	0.103508514146891	4.94585146694491	7.5811750659119e-07	4.12785062836097e-06	SYNPO	Up	Up
4023.63777658582	-0.908186	0.120491709812214	-7.53733	4.79672992901335e-14	1.51321711798074e-12	RAB15	Down	Down
3971.17299363497	-0.879613	0.123540221958055	-7.12005	1.07887353743005e-12	2.36432901374316e-11	MECOM	Down	Down
3403.67665031933	-0.819075	0.0948655721051387	-8.63406	5.92096677209826e-18	5.02956250851906e-16	DENND2D	Down	Down
9375.39485824094	-1.02	0.201837204614252	-5.05358	4.33595275772888e-07	2.490483038698e-06	AGR2	Down	Down
5831.56271205162	0.814424558819214	0.166355125665376	4.89569861801212	9.79570967113945e-07	5.20060067919037e-06	VCAN	Up	Up
2906.71882098641	-0.502081	0.0692279881283112	-7.25258	4.08914830773332e-13	1.0003018277755e-11	DGAT1	Down	Down
5496.14405024612	0.814781228235709	0.163274869023368	4.99024273061335	6.03034672965189e-07	3.35345227446528e-06	THBD	Up	Up
3362.7058911023	-0.680411	0.0889059121347145	-7.65316	1.96101310396849e-14	6.71239198877792e-13	RASSF7	Down	Down
3296.86090246359	0.550822059599386	0.100003797634079	5.50801142187505	3.62909865552947e-08	2.69677563816592e-07	CBR1	Up	Up
2998.45297718725	-0.553182	0.0772910872602834	-7.15712	8.23878999140938e-13	1.85603300560729e-11	TMEM134	Down	Down
9652.78649304163	-1.09828	0.202403889587404	-5.42618	5.75726461803571e-08	4.06299642518237e-07	TMPRSS4	Down	Down
9588.84849172934	-1.31748	0.199357792321529	-6.60864	3.87864518297665e-11	5.80167621149933e-10	UPK3B	Down	Down
3019.12048346906	-0.565767	0.0801072052763163	-7.06263	1.63385941423455e-12	3.40718565684633e-11	PSD4	Down	Down
7666.53034014784	1.20192544357618	0.190256138177012	6.3174069183404	2.65988547838384e-10	3.24477992679261e-09	TNC	Up	Up
3153.88381826467	-0.683435	0.0931561073517263	-7.33645	2.19335788824534e-13	5.82734596478152e-12	DNAJA4	Down	Down
3239.23935430572	-0.559385	0.0894136538066358	-6.25614	3.94617413017411e-10	4.59303912901095e-09	CDC42BPG	Down	Down
2951.24368022169	-0.707653	0.0820680719368747	-8.62276	6.53588533153797e-18	5.4274226264314e-16	ECHDC2	Down	Down
2869.82962841031	-0.554456	0.0728177813988922	-7.61429	2.65144010658414e-14	8.76774426673661e-13	PCGF3	Down	Down
3421.35408200024	0.725524573722044	0.0916514649632298	7.91612631629098	2.45024688973665e-15	1.0933414916661e-13	BIRC5	Up	Up
6064.9202504341	-0.954303	0.172705733201629	-5.5256	3.28359723774714e-08	2.46376230342794e-07	TBX2	Down	Down
3000.41	-0.673268	0.0883861356857298	-7.61735	2.58932599619268e-14	8.62292658984242e-13	NUDT4	Down	Down
4375.96408161307	-0.732611	0.139766765315717	-5.24167	1.59131742813784e-07	1.01229873357116e-06	KCNN4	Down	Down
3115.35471131715	-0.629915	0.0976855635104097	-6.4484	1.13039153766809e-10	1.50702595353043e-09	PIK3IP1	Down	Down
5454.26133186724	-1.42348	0.155263975715264	-9.16811	4.81376802722374e-20	7.23642894359162e-18	CAPS	Down	Down
2817.57853146933	-0.6826	0.0762142023471758	-8.95634	3.35634033237084e-19	3.95877135508556e-17	PLEKHH3	Down	Down
2974.95108180539	-0.501437	0.0916419900611049	-5.4717	4.45741768307998e-08	3.23062468318102e-07	TNFRSF14	Down	Down
3725.27848593536	0.852919762580212	0.123922853979781	6.88266720131683	5.87421532450988e-12	1.05713041184912e-10	PLOD2	Up	Up
2901.96833803854	0.508967002530222	0.0933331206970234	5.45323030805349	4.94629397046261e-08	3.54334513520413e-07	PGM1	Up	Up
2817.07905892808	-0.552029	0.0752931363681057	-7.33173	2.27196334546186e-13	6.01031674732324e-12	ARRDC1	Down	Down
4631.21629843965	1.28444165156752	0.152410865454468	8.42749398304048	3.53146433513591e-17	2.43106529955564e-15	TUBB6	Up	Up
11186.4853485873	1.08347075863928	0.228246176346503	4.74693936162352	2.0651783222804e-06	1.02035678153651e-05	ACTG2	Up	Up
5969.63365998994	-0.671428	0.188073732920986	-3.57002	0.000356949770532647	0.00105658501450185	FOSB	Down	Down
2880.8777483194	-0.601894	0.0803764867647952	-7.48843	6.9700351141598e-14	2.12988630765695e-12	RSRP1	Down	Down
6433.33706002165	-0.917934	0.179316418938209	-5.11907	3.07042360319204e-07	1.82354407581495e-06	FOXQ1	Down	Down
5735.69293584203	1.51655317066169	0.166067830582272	9.13213092110798	6.7164026757449e-20	9.3514544924394e-18	C1QC	Up	Up
10179.1351752432	1.27514083273411	0.20760401916841	6.14217796862452	8.13975836238081e-10	8.7229192913523e-09	PKP1	Up	Up
4408.64782116073	-0.956817	0.141106787717345	-6.7808	1.19512475095778e-11	2.00283440165033e-10	CGN	Down	Down
2550.33507148104	-0.507128	0.06174587718018	-8.21315	2.15458609695022e-16	1.2238842129854e-14	TUBGCP6	Down	Down
4479.16342483185	-1.05173	0.145934657520969	-7.20687	5.72543115169491e-13	1.35579966837706e-11	GPRC5C	Down	Down
3934.23959514129	-0.805878	0.128237429088757	-6.28427	3.29401224373633e-10	3.92273432344111e-09	WNT7B	Down	Down
4047.52156966175	0.942626921895775	0.145152296933789	6.49405446422769	8.35565178410542e-11	1.14955393564684e-09	GAS6	Up	Up
2803.85045369006	-0.523806	0.0862161105245728	-6.0755	1.23599600965095e-09	1.2736880415535e-08	TMEM51	Down	Down
8249.99759680196	1.27563196819437	0.195127085457856	6.53744181747586	6.25799771325989e-11	8.90742518479221e-10	SPP1	Up	Up
4277.25534013693	0.72725154525925	0.148461523366441	4.89858603608834	9.65287704477853e-07	5.14394178748802e-06	HLA-F	Up	Up
3485.57767874202	0.628015896587951	0.128481019164325	4.88800525301508	1.01862813215869e-06	5.38019274139034e-06	CAV2	Up	Up
2776.52646065916	-0.506608	0.0920123377261737	-5.50587	3.67356727303726e-08	2.72435397525446e-07	TPCN1	Down	Down
3322.12036820588	-0.572101	0.121780008246628	-4.69782	2.62948463880418e-06	1.27468053773235e-05	PTPRM	Down	Down
2945.69462009635	0.536132903176697	0.102886318695951	5.2109251256338	1.87901280058201e-07	1.17512864036399e-06	MICAL2	Up	Up
3267.58215047395	0.540455046649203	0.123315818973036	4.38269032432389	1.17222681831255e-05	4.92787655425921e-05	LDLR	Up	Up
3113.61176533291	-0.557494	0.109137245637578	-5.10819	3.25259470973726e-07	1.92310181465244e-06	TST	Down	Down
5522.5813671049	0.961945936447996	0.174462262620531	5.51377657264657	3.5121441466326e-08	2.61670477154038e-07	HLA-DRB5	Up	Up
3053.54989333362	-0.940945	0.0978808795560584	-9.61316	7.03534491233062e-22	1.78466461762381e-19	ENGASE	Down	Down
2811.12522119891	-0.543767	0.0940932836525041	-5.77902	7.51350128393267e-09	6.51991643748197e-08	PGAP3	Down	Down
4366.48577583186	-1.16013	0.144819660133436	-8.01089	1.13879791441174e-15	5.54954204712543e-14	HID1	Down	Down
3562.64512957334	0.716421171799375	0.133425378712333	5.36945203913557	7.89762358625975e-08	5.3946216735654e-07	COL15A1	Up	Up
4007.78790737072	0.602639833772094	0.150635547260144	4.00064821838731	6.31692059927725e-05	0.000223622128957018	CTSK	Up	Up
4066.25034802152	-0.826848	0.138087467238721	-5.98786	2.12624274574179e-09	2.08326789236224e-08	PTK6	Down	Down
3863.1115525529	-0.990783	0.135543335277027	-7.30971	2.67717509588359e-13	6.90472540746133e-12	PPFIBP2	Down	Down
4631.50012340021	-0.852779	0.154145461200029	-5.5323	3.16057907666735e-08	2.37925487154728e-07	ABCC3	Down	Down
2977.57277445894	0.716984974758965	0.111613729634808	6.42380625667548	1.32908345195148e-10	1.7421363662279e-09	LAMA4	Up	Up
3325.19893394346	0.658109107712587	0.117363706509337	5.60743288778314	2.05349598447731e-08	1.61815483576812e-07	MYO10	Up	Up
2470.38032170159	0.547343565120992	0.0688515533657344	7.94961824918521	1.87087128598704e-15	8.61428453204137e-14	CDK5RAP2	Up	Up
3204.73179275225	-0.899513	0.114573062439336	-7.851	4.12724306285631e-15	1.70598854995476e-13	CROT	Down	Down
3845.45767260423	0.778422506843614	0.141349050609204	5.5070939881709	3.64805515896757e-08	2.70799019955048e-07	LAPTM5	Up	Up
3213.3749572264	-0.687375	0.121959587652026	-5.63609	1.73957017792148e-08	1.39572619387998e-07	GPD1L	Down	Down
4048.0778752005	-0.745942	0.143769552410511	-5.18845	2.12046851433438e-07	1.30758694467013e-06	C1orf116	Down	Down
3270.58994973468	0.63724160427808	0.121503877380785	5.24461949704705	1.56605180711066e-07	9.98283902377806e-07	DUSP7	Up	Up
4254.45367040884	0.663796525673457	0.161640905766707	4.10661226206874	4.01504367570425e-05	0.000148891831144978	EMILIN1	Up	Up
3087.87661474462	0.587967924526568	0.122236107804151	4.81010018307046	1.50854666633442e-06	7.71266349176721e-06	FBXO32	Up	Up
2855.05788503043	0.707074494720751	0.110246248673366	6.41359232834897	1.42129969799272e-10	1.84828846962284e-09	PLEKHO1	Up	Up
3007.25644464823	-0.721703	0.110659874320149	-6.52182	6.94607518558198e-11	9.76669857908938e-10	SLC23A2	Down	Down
3650.94917832093	0.750935374089146	0.140359694784583	5.35007841988857	8.79161272037329e-08	5.94388770923229e-07	PXDN	Up	Up
2468.85278537697	0.602211017537144	0.0718320497749252	8.38359784280248	5.13339683403199e-17	3.40717715313994e-15	USP1	Up	Up
2440.96597139274	0.658519316746008	0.0861348339683264	7.64521490792169	2.08596636793767e-14	7.11379837964453e-13	WWTR1	Up	Up
2454.99697949056	-0.665471	0.0770836684066488	-8.6331	5.97104306744401e-18	5.04893952159489e-16	SGSM2	Down	Down
3109.36232110953	-0.977303	0.116627152573413	-8.37972	5.30522009035911e-17	3.46966503374782e-15	NYNRIN	Down	Down
2915.42441698565	0.520646260577764	0.114270000894679	4.5562812330564	5.20672135365144e-06	2.36260882202689e-05	ARL4C	Up	Up
3192.22148955287	0.637854358129333	0.124290094763038	5.13198062440468	2.86709019443178e-07	1.7182128226695e-06	PLK2	Up	Up
2843.65703996259	0.614674400933845	0.114388663224609	5.37356048760615	7.71968923521632e-08	5.28477653448192e-07	KCTD12	Up	Up
4703.54323025715	-0.529108	0.1678585222305	-3.15211	0.00162095716985939	0.00405304953705863	SEMA5A	Down	Down
3504.14589479641	-0.57257	0.131729901774898	-4.34654	1.38299870292141e-05	5.71660044212023e-05	CARD11	Down	Down
25525.3291673027	1.51401721697428	0.263131002545452	5.75385341266561	8.72318038799234e-09	7.45091579450379e-08	KRT16	Up	Up
5218.7035249255	0.820211941149271	0.176313588103758	4.65200640501167	3.28720866627022e-06	1.56083410466646e-05	SULF2	Up	Up
2728.03091513345	0.55044334813043	0.102413027641015	5.3747395307937	7.6693467127452e-08	5.25808820535415e-07	BMP1	Up	Up
3481.78955938246	-0.903738	0.13460097810018	-6.7142	1.89099799129438e-11	3.03707725956542e-10	BHLHE41	Down	Down
3760.01934072516	-0.800481	0.14555682257345	-5.49944	3.81002138117181e-08	2.81091537595775e-07	RHOU	Down	Down
4311.89161918755	0.913609992149214	0.168081758816582	5.43550947218601	5.46400823503148e-08	3.88267476962061e-07	MYLK	Up	Up
2600.15135443993	-0.72168	0.0890312581578925	-8.10592	5.23491038366436e-16	2.70028051489405e-14	PWWP2B	Down	Down
3817.85701817164	-0.865492	0.139388952860582	-6.20919	5.32588345313118e-10	5.97725513848989e-09	B3GNT3	Down	Down
2526.86199569329	-0.66024	0.0935140821038839	-7.06032	1.66114495039681e-12	3.44855181518477e-11	CYSTM1	Down	Down
2512.26908356936	0.716446075133615	0.0913693009769298	7.84121217381878	4.46217731376088e-15	1.82811060832354e-13	PSIP1	Up	Up
2354.62230170925	-0.61363	0.0699210887951933	-8.77604	1.69334856484741e-18	1.65912321290181e-16	RABEP2	Down	Down
4993.90333306473	-0.848224	0.173718547106207	-4.88275	1.04618379593417e-06	5.51002034502532e-06	EPHB6	Down	Down
3614.7776149535	-0.963876	0.132849285376176	-7.25541	4.00447322313945e-13	9.82183884172814e-12	EPS8L1	Down	Down
3110.02418649475	0.525463241586698	0.127710980590094	4.11447190491197	3.88066818054177e-05	0.000144417631365097	HLA-DMA	Up	Up
3710.89982797498	1.28629639832118	0.144386987811417	8.90867257374473	5.16471944824821e-19	5.70552249099026e-17	SRGN	Up	Up
2998.4909648829	-0.527613	0.114929956805197	-4.59074	4.41686316408538e-06	2.03714749869323e-05	RAB11FIP4	Down	Down
2276.97623521846	-0.503493	0.0676946833562512	-7.4377	1.02452600013238e-13	2.95516705147219e-12	RAB40C	Down	Down
3829.15210575595	-1.26132	0.144549193281214	-8.72588	2.64112810123315e-18	2.42120842468493e-16	CAPN5	Down	Down
17465.3637812072	-1.55015	0.24789028965001	-6.25337	4.0169841544532e-10	4.66880619851158e-09	UPK2	Down	Down
2838.14969118573	0.902295345741521	0.113522693819276	7.94814953191601	1.89318056057014e-15	8.67770238134602e-14	NRP1	Up	Up
2352.76712878904	-0.584794	0.0787866326933115	-7.4225	1.14926529692468e-13	3.25175607589603e-12	LUC7L	Down	Down
2535.16264046745	0.683515934697905	0.089216504748033	7.6613171142302	1.84035810901235e-14	6.33452629418044e-13	MTHFD2	Up	Up
2513.77575894984	0.510375817290393	0.103998315373915	4.90753927556799	9.22261907121673e-07	4.93169101821517e-06	NCOA7	Up	Up
2308.86937010149	-0.556136	0.07436322824781	-7.47864	7.50961907918559e-14	2.28346676696812e-12	FAM193B	Down	Down
2431.22512702004	0.560978025983719	0.0788273839164903	7.11653740251001	1.10672153433978e-12	2.42113625117716e-11	RACGAP1	Up	Up
3620.67540821861	-0.95028	0.14584777961421	-6.51556	7.24204691917698e-11	1.01520230771627e-09	MMRN2	Down	Down
2851.5497530468	-0.874306	0.115235351389075	-7.58713	3.27067120750946e-14	1.0644339089747e-12	PLEKHA6	Down	Down
2313.21380264084	0.51832531540847	0.080778293698272	6.4166410514259	1.39313873028902e-10	1.81549211875384e-09	ASAP1	Up	Up
2472.22816319651	0.651270402572956	0.102552031713855	6.35063383619894	2.1442955984017e-10	2.67574568000017e-09	AMOTL1	Up	Up
2406.17531644989	-0.542617	0.0830664255752415	-6.53232	6.47565956138129e-11	9.19603249675297e-10	CACNB3	Down	Down
5925.93237936209	-1.1697	0.185901291366944	-6.29203	3.13346869199908e-10	3.75084507035804e-09	TSPAN1	Down	Down
4177.74595182077	-1.25346	0.152778388908522	-8.20441	2.31718655330691e-16	1.29636436840294e-14	FAM174B	Down	Down
2721.09541553262	-0.866718	0.105010879778975	-8.25361	1.53685452211303e-16	9.09736734541547e-15	PAQR7	Down	Down
30216.5258629251	1.89540363016948	0.272833342907597	6.94711141230056	3.72841257797553e-12	7.10316297520071e-11	S100A8	Up	Up
2929.29780371861	-0.848323	0.106773148099237	-7.94509	1.94043832449186e-15	8.82875599335139e-14	IQANK1	Down	Down
2729.31271694474	0.591940564039619	0.115633297774317	5.11911858809835	3.0696690362196e-07	1.82354407581495e-06	DEGS1	Up	Up
11161.9646589555	0.912531812317774	0.229807207165581	3.97085811003427	7.16142228899023e-05	0.000250785207918913	KRT15	Up	Up
2318.37841283501	0.649491135569724	0.0941511398828523	6.89838844625625	5.25957669542959e-12	9.63371327853265e-11	NCS1	Up	Up
2433.93630504985	0.811299281142088	0.0995207388246668	8.15206248188546	3.57769353998631e-16	1.90378531532949e-14	KLF13	Up	Up
2396.4	0.669777513596525	0.102541575357193	6.53176539626417	6.49989167913846e-11	9.21630889083354e-10	ALDH1B1	Up	Up
3553.95149563103	-1.16017	0.133052027124536	-8.71965	2.79059842194524e-18	2.54563061958532e-16	TMEM184A	Down	Down
2549.98191569622	0.647489895328798	0.112480637205531	5.75645650144804	8.58979027746823e-09	7.35054234557101e-08	CD93	Up	Up
2413.86953131255	-0.556683	0.0961307387353385	-5.79089	7.00145274732525e-09	6.10993883011164e-08	TBC1D8	Down	Down
3048.56927877381	-0.512915	0.12861416703095	-3.98802	6.66283392374624e-05	0.000235014016380825	BPGM	Down	Down
2892.3074656641	0.688697605471103	0.129940124212491	5.30011503101902	1.15729742329295e-07	7.6130847902447e-07	NXN	Up	Up
2323.42932774168	-0.602589	0.0907496800903409	-6.64012	3.13423563917953e-11	4.7808711339643e-10	MANSC1	Down	Down
5084.29778089995	0.744082942001568	0.182013005533707	4.08807568349159	4.34966259190223e-05	0.000159942517626778	SULF1	Up	Up
2347.83081507093	-0.521382	0.0904130996856301	-5.76667	8.0854984190724e-09	6.96729919610901e-08	ABHD11	Down	Down
3554.81922126314	-0.897649	0.14533721839972	-6.17632	6.56148159305014e-10	7.19053285562388e-09	ANKRD65	Down	Down
3113.31979940489	-0.683803	0.126632210127194	-5.39991	6.66728432254852e-08	4.64327834091589e-07	CBLC	Down	Down
3137.61970212514	-0.903436	0.123674624172031	-7.30494	2.77381728423451e-13	7.10450186299511e-12	EPN3	Down	Down
14446.0264675312	-0.832094	0.248412436154418	-3.34965	0.000809141561773384	0.00218293756423653	UPK1B	Down	Down
2137.86357430765	-0.606873	0.074381720316005	-8.1589	3.38075666213582e-16	1.8093887823535e-14	CCNT2	Down	Down
2086.92765023991	-0.560747	0.0665046105217814	-8.4317	3.4067601338467e-17	2.36906875768773e-15	OFD1	Down	Down
5213.47475793254	-0.726687	0.183145642263291	-3.96781	7.25366447326016e-05	0.00025377547461899	GRHL3	Down	Down
2622.71251934719	-0.598391	0.106904388634219	-5.59744	2.17538632334054e-08	1.70333209030107e-07	EPHA1	Down	Down
2338.22446871211	-0.551245	0.0966086095595306	-5.70596	1.15688765118287e-08	9.6762626579062e-08	ARSD	Down	Down
2926.1014873943	0.583890985222504	0.140658034540157	4.15113851925611	3.30825455194936e-05	0.000125331951295005	CRISPLD2	Up	Up
3164.14552442204	1.15524948070991	0.137539874754558	8.39937860036203	4.48847479069295e-17	3.01150638311783e-15	STAB1	Up	Up
2394.29883442494	-0.780813	0.0958720128570861	-8.14433	3.81392322856689e-16	2.00516663027007e-14	PLEKHA7	Down	Down
2502.92001410369	0.697399966943797	0.114000007526854	6.11754316577142	9.50290244935254e-10	1.00327678196756e-08	HEG1	Up	Up
2790.52085227518	-0.79818	0.127030565637364	-6.28337	3.31318409752758e-10	3.94049731008451e-09	PLCD1	Down	Down
2365.13744306565	-0.714833	0.0894971517078959	-7.98721	1.38026734002307e-15	6.62170740998632e-14	CNKSR1	Down	Down
3254.77229723166	0.575081430528534	0.14531200197728	3.9575631930145	7.57182595226282e-05	0.000263413625744886	GBP4	Up	Up
4591.12	1.37170162253113	0.172320000134515	7.96019975313581	1.71761761292955e-15	7.99166908447976e-14	HLA-DQA1	Up	Up
4329.9911602497	1.36831412795237	0.166638438310926	8.21127551255175	2.18851067458808e-16	1.23181886541101e-14	HLA-DQB1	Up	Up
2326.85833033477	-0.590112	0.0953952413318504	-6.18597	6.17223458414998e-10	6.8278040638763e-09	SLC37A1	Down	Down
2365.63711711485	0.559371311837686	0.0882676647715194	6.33721661591044	2.33952968340551e-10	2.88054592269303e-09	KIFC1	Up	Up
2815.63450254848	-0.676001	0.131685485928755	-5.13345	2.84480649420357e-07	1.70596265089578e-06	LIMCH1	Down	Down
2183.93429972127	0.883255782945488	0.0980781236143054	9.00563500193899	2.14421302056098e-19	2.62957196786412e-17	MAP3K20	Up	Up
4812.39381589297	1.23207298121846	0.180748601569824	6.81650076690913	9.32847293695719e-12	1.60692708694487e-10	NNMT	Up	Up
2250.18730046451	-0.751196	0.0906147233998695	-8.28999	1.13253462926497e-16	6.92154332169262e-15	ZNF83	Down	Down
9103.51374374587	-1.26658	0.226303301490817	-5.59683	2.18312809238174e-08	1.70867142919379e-07	CYP4B1	Down	Down
2072.84786861955	0.554928858545966	0.0866627640941759	6.40331363009525	1.52040419177747e-10	1.96064378992585e-09	POGLUT3	Up	Up
5053.47823427816	-0.644366	0.185985273229203	-3.46461	0.000531005393768114	0.00150469133615883	SCNN1A	Down	Down
3107.61666298713	-0.891538	0.139574818630735	-6.38753	1.68590264379099e-10	2.1486266454041e-09	PGGHG	Down	Down
2119.28040788516	-0.77479	0.0753080747929352	-10.2883	7.95897971217368e-25	5.26372808250115e-22	AP1G2	Down	Down
2651.49688320981	0.707080269036704	0.126711541820193	5.58023569818185	2.40192877389746e-08	1.86026420054509e-07	PLAUR	Up	Up
3567.42950888104	0.988619316888617	0.155399224606784	6.36180340918806	1.99398554506099e-10	2.50336436091114e-09	PSMB9	Up	Up
2170.98629631675	0.572751998895779	0.0819361596009038	6.99022265243514	2.7445033709237e-12	5.46480789492097e-11	CKS2	Up	Up
3270.77134714641	0.857001679383924	0.154191415525159	5.55803756301911	2.72824679762447e-08	2.08250924148433e-07	FBN1	Up	Up
2425.3904380152	-0.72402	0.111210148912882	-6.51037	7.49645428720296e-11	1.04532635911464e-09	ALDH5A1	Down	Down
4451.26216094058	-0.636589	0.175756496998727	-3.62199	0.000292341569036842	0.000884138686170871	RNF128	Down	Down
2070.71113222874	0.569456944311406	0.0816593551807254	6.9735665074884	3.09005251518126e-12	6.07620832077464e-11	MAD2L2	Up	Up
3503.07467901012	-0.653252	0.155143467084847	-4.21063	2.54656270908679e-05	9.8800017278167e-05	KCNJ15	Down	Down
2145.21703017737	-0.592256	0.0913608994300221	-6.4826	9.01576063707671e-11	1.23304176866608e-09	VSIG10	Down	Down
2443.8053064958	0.51259082711056	0.10289456413385	4.98170949481606	6.30250027791416e-07	3.49430239959325e-06	FOXM1	Up	Up
1918.91971277209	-0.520713	0.0715192483598679	-7.28074	3.32002887933914e-13	8.31939036368094e-12	TMCO4	Down	Down
7719.83578253231	-0.674216	0.218958048714737	-3.0792	0.00207557251321429	0.00503081829839034	RARRES1	Down	Down
2706.13030963906	0.513683529802272	0.130181807837263	3.94589334974067	7.95029977086955e-05	0.000275184394685911	GCLM	Up	Up
1966.84506336554	-0.502627	0.077591976939301	-6.47783	9.30532008886764e-11	1.26796112881274e-09	ZNF266	Down	Down
2187.7199847676	-0.531974	0.107232450898436	-4.96094	7.0152365516971e-07	3.84457385215528e-06	PLPP1	Down	Down
2631.27453887407	-0.625634	0.13041438551794	-4.79728	1.60834303906975e-06	8.1710003834002e-06	RAB11FIP1	Down	Down
2098.82132650229	-0.723627	0.0899412498890332	-8.04555	8.58594121300922e-16	4.30879293719525e-14	P4HTM	Down	Down
1907.35590607999	0.506599426899425	0.073857073353001	6.85918631622628	6.92538679755338e-12	1.22604505465672e-10	COPRS	Up	Up
1919.68853125033	-0.580238	0.0751692856798528	-7.71908	1.17173706909179e-14	4.22967388800034e-13	RHBDF1	Down	Down
2060.3535741287	0.551196206719913	0.0951489544678531	5.79298227503004	6.91474077019411e-09	6.0485200558552e-08	NSMF	Up	Up
4070.88029884607	-0.870972	0.17139845788812	-5.08156	3.74346598313762e-07	2.18007949022984e-06	FOXA1	Down	Down
2111.08359894171	-0.657343	0.0965372434869314	-6.80922	9.81321656659156e-12	1.68572490148555e-10	FAM118A	Down	Down
2275.7335458973	0.712102615476765	0.107387150752603	6.63117151806457	3.33032974436142e-11	5.0632927149356e-10	TAP2	Up	Up
2065.93676781492	-0.765658	0.0860848721492775	-8.89422	5.88308233963496e-19	6.33389062589303e-17	ZNF692	Down	Down
2324.76451222703	0.564192760769753	0.121673686553597	4.63693323306374	3.53616573257518e-06	1.66962562559478e-05	DKK3	Up	Up
2640.71395543287	-0.779785	0.129022187765014	-6.0438	1.50521616579663e-09	1.52481361915875e-08	DUOX1	Down	Down
2117.51746183425	0.83713297562453	0.106845149240283	7.83501152440633	4.68799708522287e-15	1.89133616610364e-13	DPYSL2	Up	Up
2238.45017149605	0.564301539231451	0.114725972974667	4.91869037672974	8.71251550113881e-07	4.6846214300258e-06	TNFRSF1B	Up	Up
2373.56488838019	0.980562952883859	0.122922670194005	7.97707169341723	1.4984579587972e-15	7.06103872590452e-14	PALM2AKAP2	Up	Up
2634.08035376877	1.31139892435973	0.129183973745471	10.1514056762455	3.26624506337333e-24	1.77895076716316e-21	FKBP5	Up	Up
4093.96813902913	0.78721174287375	0.185052503683286	4.25399131168227	2.09993452410471e-05	8.31087572502051e-05	CCDC80	Up	Up
2492.39421408118	0.623495235028593	0.127284690797452	4.89843068417993	9.66051057096109e-07	5.14652861775194e-06	RAC2	Up	Up
2122.50388625184	0.571235145294694	0.0843705468664146	6.77055164996312	1.28292272672539e-11	2.14414829002714e-10	KIF2C	Up	Up
1879.87657817154	0.532363214921966	0.08054594674357	6.60943519128061	3.85789063305233e-11	5.77996915395333e-10	NPC1	Up	Up
2031.17331429256	0.579749515033051	0.0812876556844171	7.13207325456415	9.88682275509212e-13	2.18217143955656e-11	KIF11	Up	Up
2021.08978336107	0.538469550905474	0.099151645677841	5.43076766123525	5.61121495937331e-08	3.98116776312931e-07	NAV1	Up	Up
7697.18629103029	-1.65932	0.212929556332026	-7.79282	6.55293932255817e-15	2.54396919025435e-13	SYT8	Down	Down
2602.10680939844	-0.803457	0.126216891498529	-6.36569	1.94417963763171e-10	2.44913731494313e-09	GSDMB	Down	Down
2138.07584088243	0.70222759565979	0.0919491126435429	7.63713292570969	2.22112158609487e-14	7.51932898195699e-13	PTTG1	Up	Up
2385.90729859964	0.798866455858031	0.130770534393674	6.10891788094335	1.00308920509408e-09	1.05241959772987e-08	CYBRD1	Up	Up
2364.43432629082	0.668690658081892	0.122445121758852	5.46114576453963	4.73071414539755e-08	3.40604061214898e-07	ANKH	Up	Up
2117.51517815172	-0.751768	0.10260025542784	-7.32716	2.35084741444922e-13	6.14737446546908e-12	ZNF320	Down	Down
2869.0704814874	1.13124637719962	0.143950658686845	7.85857034291573	3.88542504745444e-15	1.62416029410296e-13	OSMR	Up	Up
2054.24002181805	0.505190893056261	0.0864810091304373	5.84163966327327	5.16895173667534e-09	4.67454782115584e-08	CCNB2	Up	Up
2071.38118349034	-0.579409	0.104452195565416	-5.54712	2.90408576314728e-08	2.20040344361544e-07	MYLIP	Down	Down
2259.21576491412	-0.516129	0.124380694720748	-4.14959	3.33067837674018e-05	0.000126104073155745	ID2	Down	Down
4347.8029875544	-0.598288	0.186496275397998	-3.20804	0.00133641801004032	0.0034106654782148	WFDC2	Down	Down
3564.78423048158	1.44490432311831	0.161578636353645	8.94242181841332	3.80733158177722e-19	4.43422429127991e-17	CD14	Up	Up
4091.08799335215	-0.564918	0.183715264435752	-3.07496	0.00210527792732695	0.00509481660457926	IGFBP2	Down	Down
2510.14864250917	0.549763349309988	0.140014622032385	3.92647097374465	8.62012893627546e-05	0.000295770886866683	SELENOM	Up	Up
2735.66272181577	-0.908439	0.14446562375629	-6.28827	3.21027754852734e-10	3.83040719353281e-09	TLE2	Down	Down
2654.88974857201	0.717954743733728	0.142249941637121	5.04713559436973	4.48483067951721e-07	2.56327452232406e-06	SPON2	Up	Up
2331.19409167212	-0.804833	0.110793496928801	-7.26426	3.75085355262132e-13	9.24877577728916e-12	PABPC1L	Down	Down
1943.51263205461	0.655220222266008	0.104258176043063	6.28459318140548	3.28713327011631e-10	3.91706138326987e-09	ITGA1	Up	Up
2455.28479762358	-0.766322	0.134999534292355	-5.67648	1.3749353134153e-08	1.13260908068614e-07	CAB39L	Down	Down
1875.18802611959	0.553852729663451	0.0799729342142625	6.92550217276729	4.34431666025299e-12	8.13428270116936e-11	CKS1B	Up	Up
2345.49066449723	0.733439087836571	0.13611705793727	5.38829665400629	7.11285786764649e-08	4.90478547581252e-07	NIBAN1	Up	Up
1837.04326688869	-0.522222	0.0844475018226302	-6.18399	6.25029422758496e-10	6.89767273578178e-09	SLC35E2B	Down	Down
1879.82235123267	-0.713994	0.0890684975816794	-8.01623	1.09039901392929e-15	5.34180130686312e-14	ARAP3	Down	Down
1980.50154277721	0.96780731587709	0.100141290432193	9.66441826044177	4.27039182460732e-22	1.18028531056833e-19	SLC39A14	Up	Up
1865.35054953057	0.682687208083627	0.0803244741398768	8.49911829979489	1.91036140222261e-17	1.41504289785433e-15	MTHFD1L	Up	Up
1842.4573266667	-0.505474	0.0893005772277088	-5.66037	1.51047075895264e-08	1.2305718220099e-07	SIGIRR	Down	Down
2056.73430353355	0.692278075514851	0.0930330745093902	7.44120388545234	9.97718180174292e-14	2.89588483706388e-12	CDCA5	Up	Up
5956.39610408678	-1.546	0.202599635314058	-7.63082	2.33264030230402e-14	7.83953414120977e-13	VSIG2	Down	Down
2741.15091921096	1.09352530425869	0.14335750309001	7.62796003479562	2.38497468399839e-14	7.98056665652342e-13	DCBLD2	Up	Up
5468.2232516478	0.675280760688247	0.199291051165657	3.38841486729342	0.000702978475970113	0.00193181570186449	GJB6	Up	Up
2465.0292783763	0.885445563763024	0.135049419022132	6.55645592683309	5.51015944837441e-11	7.97165098945291e-10	CORO1A	Up	Up
1864.64605909389	0.841062278617679	0.0924329041001336	9.09916535465063	9.10286637795369e-20	1.21271136393487e-17	STK17A	Up	Up
1830.53007838422	0.577391304383607	0.102457623318572	5.63541575221125	1.74636503934098e-08	1.40057114761872e-07	NFIX	Up	Up
2261.18617614289	0.679430936690221	0.131062126855492	5.18403716612469	2.17133634729857e-07	1.33229975080434e-06	NES	Up	Up
2027.36617467946	0.569833419164326	0.093528680829255	6.0926061836006	1.11087110895499e-09	1.15503151014197e-08	PLK1	Up	Up
2244.3480759749	0.630091543543205	0.121045922047786	5.20539257236983	1.93586914080298e-07	1.20698580092556e-06	ARNTL2	Up	Up
2041.81337543955	-0.717116	0.111385229733895	-6.43816	1.20932072663621e-10	1.60072917911718e-09	NPAS2	Down	Down
2234.30541951859	0.684760959401683	0.12180389207695	5.62183151724808	1.889434921484e-08	1.50359071233522e-07	LOXL2	Up	Up
2350.8574502594	0.730794783666759	0.137845772927478	5.30153930836341	1.14830316140789e-07	7.55928828402105e-07	ANGPTL2	Up	Up
2286.24590478906	-0.831853	0.120819162876052	-6.88511	5.77427995283991e-12	1.04320113333356e-10	PLEKHG6	Down	Down
1731.19391613524	-0.714043	0.0824156375878906	-8.66392	4.5580438439861e-18	3.96271623957439e-16	SUOX	Down	Down
2137.00598471145	0.59549803852332	0.12143483895751	4.90384838186087	9.39770380432947e-07	5.01662378346997e-06	NLRC5	Up	Up
2623.20493788793	0.963154155005912	0.146103093581937	6.59229131562335	4.33089712452794e-11	6.40060278946595e-10	TMEM176B	Up	Up
2118.27808978798	-0.661308	0.122353544086418	-5.4049	6.48452961052164e-08	4.53305093724574e-07	PTPRS	Down	Down
1993.38382244908	-0.711595	0.106110486088945	-6.70617	1.99804788000884e-11	3.17322904305349e-10	ACP6	Down	Down
2129.26196158933	0.707659006717622	0.128902303309466	5.48988643762779	4.02192248397432e-08	2.9473463430839e-07	SDC2	Up	Up
4529.13513702906	-0.629281	0.192926286850132	-3.26177	0.00110719310474404	0.00288774674840142	NDUFA4L2	Down	Down
1659.45472263181	0.501234255414047	0.0832167642311051	6.02323654428627	1.7096329642063e-09	1.71593405047004e-08	ACOT9	Up	Up
2088.47273603794	-0.639985	0.107659829914722	-5.94451	2.77288261949407e-09	2.6632904744705e-08	CAMSAP3	Down	Down
1752.45843259427	0.519768252774775	0.0955389713759698	5.44037941050628	5.31672183029177e-08	3.78382224647744e-07	BLVRA	Up	Up
1574.54042508641	0.525787657136936	0.069175056279009	7.60082731290071	2.94243538378965e-14	9.6781560278893e-13	ABL2	Up	Up
1683.43267591685	0.566360708253911	0.0870457588095168	6.50647103316412	7.69367297696808e-11	1.069605376783e-09	RNF130	Up	Up
2251.05	-1.14028	0.115335520788183	-9.88663	4.75793566287933e-23	1.91537940446086e-20	KIFC2	Down	Down
1857.15887265165	0.700428844659352	0.109736593213506	6.38281929617207	1.73857020362423e-10	2.20663763061778e-09	TCF4	Up	Up
2091.41680560537	-0.776675	0.114712035961891	-6.77065	1.28204304151054e-11	2.14414829002714e-10	SLC44A3	Down	Down
2998.3375531406	1.14029216914693	0.159525540661451	7.14802259512091	8.80368239112592e-13	1.97607988507721e-11	ITGB2	Up	Up
1947.81558113976	-0.79311	0.10643128545691	-7.45185	9.20373367059209e-14	2.71825741805461e-12	ZNF440	Down	Down
1662.49118659489	0.522286805899088	0.0776450987403261	6.72659078773031	1.73684297125364e-11	2.81143864874781e-10	UCK2	Up	Up
2892.45200462463	-1.23288	0.147120507757584	-8.3801	5.28843400655637e-17	3.46966503374782e-15	BICDL2	Down	Down
1887.11552421242	-0.5485	0.104066556172695	-5.27066	1.3593132212196e-07	8.79516500019026e-07	SH2D4A	Down	Down
1827.1721481862	0.570478509785666	0.0888080468819355	6.42372543722395	1.32978964838515e-10	1.7421363662279e-09	PRR11	Up	Up
2573.08534070684	0.616039324247028	0.153642281907899	4.00956895847402	6.08296870962866e-05	0.000216581732528588	PITX1	Up	Up
2045.77125498703	-0.522988	0.11937914097355	-4.3809	1.18188662255577e-05	4.965103556372e-05	IKZF2	Down	Down
6218.1187400603	1.06370083224134	0.217772568116168	4.88445740178774	1.03714061110555e-06	5.46705660018574e-06	LAMA3	Up	Up
1830.98852337213	-0.785548	0.100289452070776	-7.83281	4.77100735881259e-15	1.9206416145759e-13	PHLDB3	Down	Down
1676.40711180381	0.626847512635661	0.0963971867883584	6.50275732643438	7.8860959803577e-11	1.09471308369013e-09	ITPRIP	Up	Up
1584.44844256682	0.520174439458949	0.0879655689557714	5.91338685844788	3.35143767503806e-09	3.15195138986058e-08	PLEKHO2	Up	Up
2092.98812488986	-0.546655	0.12292619997318	-4.44702	8.70714431764966e-06	3.75673109213039e-05	FGD3	Down	Down
2371.77543331083	-0.554579	0.133558151292346	-4.15234	3.29092421543957e-05	0.000124700909804604	PRSS22	Down	Down
2139.88432406904	-0.639137	0.122856335062997	-5.20231	1.96826109653147e-07	1.22350651176804e-06	HILPDA	Down	Down
2923.36933472626	0.784126003626488	0.161115780847176	4.86684792453855	1.13392214414622e-06	5.94170069759471e-06	IL32	Up	Up
2238.34478572597	-0.650253	0.131701180595686	-4.93734	7.91965100200701e-07	4.28568373042565e-06	TM7SF2	Down	Down
4391.00765852952	1.13452336228906	0.18976701477139	5.97850666331979	2.25192403634788e-09	2.19595204344866e-08	DSC2	Up	Up
1623.16793017025	0.568528874224925	0.0805973952881938	7.05393607562656	1.73926304897229e-12	3.59862269730379e-11	SMC2	Up	Up
1581.25989999182	0.680593498385065	0.081437953061715	8.35720291089954	6.42227821641893e-17	4.12943569484881e-15	TRAM2	Up	Up
3794.03070801655	1.24264823506511	0.185270879183947	6.70719673020683	1.98398712427744e-11	3.15360288131927e-10	F3	Up	Up
2193.81643743809	-1.21259	0.125555103976434	-9.65786	4.55254909836568e-22	1.23976623828729e-19	SHROOM1	Down	Down
1510.23109996924	-0.510986	0.0721033558805923	-7.08685	1.37194913165323e-12	2.92693018663071e-11	STN1	Down	Down
2339.82489737434	-0.581623	0.133198078408658	-4.3666	1.26195167980033e-05	5.26918178276042e-05	CRYBG2	Down	Down
2140.88737928305	1.07213247271636	0.130009334762789	8.24658071416598	1.62991060098696e-16	9.58180460605602e-15	CSF1	Up	Up
1716.80430391148	0.505752334325893	0.109158928495386	4.63317422859523	3.60101229327542e-06	1.69764627410576e-05	NFIA	Up	Up
1716.73522231081	-0.919129	0.0935321190312427	-9.82688	8.62457404982565e-23	3.19419724509343e-20	IFT140	Down	Down
2270.9942969643	-1.01358	0.129358766354725	-7.83545	4.67174593710784e-15	1.88889500575028e-13	GOLGA8A	Down	Down
1573.76290151066	0.651028379778488	0.0895369034242864	7.27106204123986	3.56672071308632e-13	8.86557505569563e-12	CD99L2	Up	Up
1740.56831942326	0.801888416336343	0.1017215557226	7.88317098219705	3.19175847012425e-15	1.3681709108741e-13	HIPK2	Up	Up
1564.68115371145	0.565391559330218	0.0833432070260053	6.7838949268391	1.16978421168466e-11	1.96570454010676e-10	PLEKHG2	Up	Up
1851.85260338783	-0.514432	0.107678202541962	-4.77749	1.7749365964058e-06	8.93888384341652e-06	ARHGEF16	Down	Down
2346.23514411125	-0.654869	0.140979227639299	-4.64515	3.39833762200303e-06	1.61029723859396e-05	DGAT2	Down	Down
1728.78983294256	0.632959631201288	0.0984192925441572	6.43125564956995	1.26554099790359e-10	1.66680570406676e-09	FAM83D	Up	Up
1767.83525552844	-0.515997	0.109866256053114	-4.69659	2.64535384380132e-06	1.2811978026685e-05	HNMT	Down	Down
1555.53237182351	-0.590546	0.0879885853260119	-6.71161	1.92482108917021e-11	3.08071192128383e-10	PGPEP1	Down	Down
2132.77638849692	0.806179440798701	0.144549703360374	5.57717810591993	2.44451553953017e-08	1.88850808348017e-07	RGS2	Up	Up
1971.29559118767	0.708646342446377	0.129892396410424	5.45564145423303	4.87963676214298e-08	3.49830095088516e-07	CXCR4	Up	Up
2623.33782784101	0.723652335913599	0.158102802521767	4.57709999045696	4.71466141404272e-06	2.15730417754492e-05	IFITM1	Up	Up
1636.04685973346	0.740315916799425	0.0959304938734327	7.71721156545041	1.18902201461698e-14	4.28371783398388e-13	PHF19	Up	Up
3354.18939098005	0.755311761597116	0.182552714026723	4.13749949226475	3.51111225983514e-05	0.000132178851042137	HTRA3	Up	Up
2446.41309071797	-0.856231	0.148563341745294	-5.76341	8.24336593904206e-09	7.08355686585526e-08	MLPH	Down	Down
1666.66314209557	-0.500476	0.0993618184721825	-5.0369	4.73132598851041e-07	2.68509637313012e-06	NT5C2	Down	Down
4159.99216284618	-0.637836	0.200091087343144	-3.18773	0.00143395053841152	0.0036314688044079	GSTM3	Down	Down
2060.70829038522	1.05598720521037	0.128817036355586	8.19757413371496	2.45286541281198e-16	1.35718056366549e-14	SIRPA	Up	Up
2316.52451222413	1.03631865898841	0.147184240394059	7.04096210446078	1.90916930565121e-12	3.93597383791888e-11	AXL	Up	Up
61232.3940123796	1.76002049997471	0.35574089521338	4.94747869490523	7.51809296257586e-07	4.09711728902236e-06	KRT6A	Up	Up
2323.87456730202	0.62427153888981	0.15358158681352	4.06475510405948	4.80829220687734e-05	0.000174896788621007	SLC2A3	Up	Up
1765.61931425962	0.929348281733652	0.113397908398995	8.19546228722054	2.49631884009144e-16	1.37171609141879e-14	WIPF1	Up	Up
1919.19768852893	0.522098948052672	0.134281043110545	3.88810613887519	0.000101029448401984	0.00034015696827417	CD248	Up	Up
1681.55878006002	-0.607938	0.105463598421767	-5.76444	8.19303059952418e-09	7.04684350404035e-08	FAM13A	Down	Down
1656.79454865782	0.599802461975364	0.0845238822081785	7.09624837744766	1.28189010682099e-12	2.76345064005949e-11	AURKA	Up	Up
1700.24113936103	0.512482264197869	0.0903949504531992	5.66936827365373	1.43324994871112e-08	1.17541729629019e-07	CEP55	Up	Up
1681.06887232811	-0.551995	0.0997702844456788	-5.53266	3.15418964824991e-08	2.3762930799956e-07	CDK18	Down	Down
1487.99737076662	0.753302286687775	0.0890991836475358	8.45464858205364	2.79929132017531e-17	1.98081502398462e-15	NFIL3	Up	Up
1762.45416194277	0.729884215175487	0.116241702439444	6.27902207089333	3.4070922916558e-10	4.03147188861867e-09	IMPA2	Up	Up
1989.20235481161	0.705446626279292	0.134158896627913	5.25829180181642	1.45399675180793e-07	9.33926876516795e-07	MAF	Up	Up
7574.72971801692	0.65471668039419	0.235510055976217	2.7799945852856	0.00543598048503754	0.0118678951452399	COL17A1	Up	Up
2346.47991056678	0.773292874106967	0.154304584079706	5.01147051929138	5.40156596784222e-07	3.02834388714811e-06	RGS1	Up	Up
1404.36163709688	-0.522414	0.0693062139641436	-7.53777	4.78092343460517e-14	1.51080443962489e-12	ZNF160	Down	Down
3885.88029165482	0.71754530373371	0.197631234319662	3.63072824092726	0.000282622648409084	0.000858249623358383	ISLR	Up	Up
1449.14496643149	-0.596655	0.0802175851444533	-7.43795	1.02258254274635e-13	2.95416279665786e-12	MINDY1	Down	Down
1990.57912647622	-1.11625	0.120639631421039	-9.25275	2.18781954034274e-20	3.78635908860437e-18	ZNF888	Down	Down
1610.25239754991	0.508906782022331	0.0855203070432833	5.95071275603307	2.66977276264344e-09	2.56958690325527e-08	KIF23	Up	Up
2695.56404394947	-0.729508	0.162957348671316	-4.47668	7.58135095048339e-06	3.31894697165606e-05	GATA2	Down	Down
1908.2841661933	0.519887854099242	0.133339712593105	3.89897236156279	9.66017992278464e-05	0.000326734633443152	PLXDC2	Up	Up
1704.54220511938	0.602188935016996	0.0926990931650194	6.49616856493948	8.23913386496573e-11	1.13605570298909e-09	AURKB	Up	Up
2536.77994112826	0.619683750209393	0.159861293850434	3.87638392811439	0.000106020350324608	0.000354994770675011	FSTL3	Up	Up
1773.38501276609	-0.611288	0.113448043942163	-5.38826	7.1142962458324e-08	4.90478547581252e-07	MFSD2A	Down	Down
3408.93601416048	-1.14922	0.177459382433945	-6.47597	9.42066572797256e-11	1.28085086601025e-09	GGT6	Down	Down
1799.87008061134	-0.723621	0.115793793837074	-6.24922	4.12495510070104e-10	4.78009502845944e-09	ICA1	Down	Down
1717.52705955774	-0.773108	0.108509988809357	-7.12476	1.04259243562989e-12	2.29296041840788e-11	FAAH	Down	Down
2418.49805336862	0.83993926358878	0.155300164652558	5.40848920197811	6.35586186253265e-08	4.45319144799015e-07	ICAM1	Up	Up
1657.69981294501	-0.510678	0.115517911251882	-4.42077	9.83500891939362e-06	4.19642154768044e-05	SH3BGRL2	Down	Down
2321.16883768801	-1.029	0.151460990579723	-6.79381	1.09211687632973e-11	1.85030378004336e-10	ST3GAL5	Down	Down
2117.61876481677	-0.627793	0.139653628514783	-4.49536	6.94537975428791e-06	3.06663190963051e-05	FAM110C	Down	Down
1718.73837950093	-0.620907	0.119766567955299	-5.18431	2.16813244831175e-07	1.33130063600967e-06	NPDC1	Down	Down
3598.4126312574	-0.669562	0.19160796179777	-3.49444	0.000475059876749066	0.00136094659616943	BAMBI	Down	Down
1430.25442814898	-0.560213	0.0832126077551735	-6.7323	1.66996328804594e-11	2.71266492702059e-10	D2HGDH	Down	Down
1821.79715576776	-0.70349	0.130208636378842	-5.40279	6.56117613869327e-08	4.57799019353135e-07	FRY	Down	Down
1838.54135318013	-0.626201	0.127949356577325	-4.89413	9.87394520121152e-07	5.23463261483066e-06	SYTL2	Down	Down
1473.32911970714	0.697928365640976	0.09719253049567	7.18088480752201	6.92616923115783e-13	1.6012334809311e-11	PNMA1	Up	Up
1885.91335914457	0.835904915887315	0.131614807089698	6.35114645814607	2.13716111013652e-10	2.66864122977128e-09	CD4	Up	Up
1377.77993869815	0.716198824866856	0.0808691809307118	8.85626411228884	8.27407084052579e-19	8.46515159253351e-17	PIP4K2A	Up	Up
2033.72547202564	0.742413345856265	0.145702894883036	5.09539186885919	3.48020618465514e-07	2.04253051511684e-06	CSPG4	Up	Up
1516.8387360578	-0.515876	0.102606119034601	-5.02774	4.96306718725881e-07	2.80629246331782e-06	FRS2	Down	Down
1421.13314753877	0.504831968486873	0.0918553463786337	5.49594540099956	3.8862274338397e-08	2.86030046183798e-07	SPRED1	Up	Up
25285.0557873018	-1.73939	0.292757514923156	-5.94142	2.82567960800166e-09	2.70838172779372e-08	SPINK1	Down	Down
1460.69920397956	0.75713165872383	0.0979524211286955	7.72958595611503	1.0789693540583e-14	3.93310885291073e-13	EPB41L2	Up	Up
1605.64847455167	0.650213131288741	0.118583557105286	5.48316433712171	4.17784582003027e-08	3.04828009831838e-07	TGFB1I1	Up	Up
1583.09288533635	-0.596165	0.111027784123641	-5.36951	7.89503903115457e-08	5.3946216735654e-07	TRIM2	Down	Down
1874.83785076212	0.919447528546918	0.128371500767544	7.16239603844675	7.92789879377146e-13	1.79692570211824e-11	MAFB	Up	Up
2141.52777454234	0.715200037659029	0.150176386539687	4.76240009590339	1.91303913379562e-06	9.54097998374018e-06	ECM1	Up	Up
1580.98404449496	0.904195951289925	0.11087991333743	8.15473176406874	3.49955707550321e-16	1.86757342720947e-14	NR3C1	Up	Up
1976.36197404592	0.665547526536083	0.148567067636483	4.4797783056778	7.47206064487704e-06	3.27730030842807e-05	AKAP12	Up	Up
1838.59054988379	-0.647732	0.131394659682786	-4.92967	8.23682483630558e-07	4.44303880916711e-06	RHOBTB2	Down	Down
1642.49009565304	-0.688977	0.104129988786131	-6.6165	3.67792024874523e-11	5.53721359075318e-10	ANO9	Down	Down
1949.7409772423	0.771180820706766	0.142772566244086	5.40146360742964	6.60993503161213e-08	4.61027408344231e-07	NRP2	Up	Up
1754.08143983866	-0.862246	0.124000791428077	-6.95355	3.56207936598738e-12	6.82759993577434e-11	MCF2L	Down	Down
1592.02769305402	0.877892317359363	0.11177806936617	7.85388692377127	4.03337954772292e-15	1.67842971830861e-13	CCDC71L	Up	Up
1275.34999779608	0.619852965019413	0.0700579244336868	8.84772093992214	8.93246726735489e-19	8.94115831658799e-17	HSPA13	Up	Up
1527.99902213448	0.535579291327886	0.0892870998490382	5.99839497792418	1.99277334837881e-09	1.96916632151968e-08	KIF4A	Up	Up
2954.57049001547	1.33664614762309	0.173662833439365	7.6967887782954	1.39528254379785e-14	4.91213729012332e-13	SLC16A1	Up	Up
2030.17453553919	-1.01671	0.131830093713667	-7.71228	1.23593402741256e-14	4.4183448493486e-13	RHPN1	Down	Down
1445.81206875545	-0.575708	0.0967109144477735	-5.95287	2.63473075039026e-09	2.539820095561e-08	TRAPPC6A	Down	Down
1533.06888105241	0.730915225157067	0.104943766376532	6.9648274537297	3.28806493833678e-12	6.36907808871553e-11	SLC1A4	Up	Up
1456.80748459231	0.674452915493285	0.0999254568254622	6.74956049159064	1.48293674138532e-11	2.43881195177382e-10	MYO5A	Up	Up
2672.67697299908	-1.02198	0.164899825178338	-6.19761	5.73285160467399e-10	6.36838308430431e-09	REEP6	Down	Down
1361.92848771099	0.527184541946235	0.0909318906394604	5.79757594655642	6.72803149115163e-09	5.89355189939195e-08	KLF7	Up	Up
1504.82778205722	0.665296943204487	0.0893005969007213	7.45008394450175	9.32808597602859e-14	2.74051768582469e-12	CCNA2	Up	Up
1975.09456335043	0.777310845348851	0.147757534232432	5.26071884852985	1.43493301596232e-07	9.23573070721357e-07	FOSL1	Up	Up
1945.98431699375	1.16533035950304	0.145551974124588	8.00628343594675	1.18227064054586e-15	5.73122715225871e-14	FGFR1	Up	Up
1539.9801599445	-0.563849	0.105479803864546	-5.34557	9.01348553492334e-08	6.07835852642791e-07	SH3BP1	Down	Down
1435.96915155972	0.634306600245796	0.0868117147734734	7.30669359430299	2.73795924387124e-13	7.03211224382908e-12	MAD2L1	Up	Up
2036.7286598213	0.956700911827118	0.146106583424104	6.54796580281467	5.83260703596611e-11	8.36624454624481e-10	SNAI2	Up	Up
1360.83201950561	0.773798923579162	0.0937535592212266	8.25354183891045	1.53768008376447e-16	9.09736734541547e-15	SEPTIN6	Up	Up
1667.34291503344	0.731492675460232	0.133586561527357	5.4757953726538	4.35550775638652e-08	3.16295265226531e-07	FILIP1L	Up	Up
1267.9166522867	0.771810268660565	0.083536583125755	9.23918886529859	2.48372884503e-20	4.21960465617114e-18	SGCB	Up	Up
1413.94094546901	0.833786609143605	0.104793687890476	7.95645831278527	1.77033743731778e-15	8.21631796096505e-14	FYN	Up	Up
1897.20266855628	-0.775418	0.136859973902702	-5.66578	1.46358619776713e-08	1.19658672009941e-07	ARFGEF3	Down	Down
2635.45850353804	0.853841448916556	0.169918144272889	5.02501632518588	5.03389713404985e-07	2.84027139330698e-06	CTHRC1	Up	Up
7222.47648919448	-1.32162	0.237741504731182	-5.55907	2.71222875675149e-08	2.07284573328618e-07	PADI3	Down	Down
1199.96104102102	0.508120628966911	0.0635563536942818	7.9948046014576	1.29779524192027e-15	6.24222656879988e-14	CMSS1	Up	Up
1600.02197529106	-0.548339	0.127181418644248	-4.31147	1.62171499505325e-05	6.58284048189303e-05	ABLIM3	Down	Down
4578.36879356604	-0.956124	0.213875580612579	-4.47047	7.80485374284516e-06	3.40552030183804e-05	SCNN1B	Down	Down
1476.97497616681	-0.795097	0.104100343635284	-7.63779	2.2097747600494e-14	7.49461703417487e-13	SLC29A3	Down	Down
1678.52996315892	-0.65985	0.129422258252855	-5.09843	3.42484170920997e-07	2.0152913495758e-06	MTCL1	Down	Down
1722.59730409258	0.742056099245604	0.138760157740396	5.34776056275392	8.90491607996297e-08	6.01390357289403e-07	LMCD1	Up	Up
1569.53216078949	0.701668573098336	0.10236738570871	6.85441528315434	7.16047897023881e-12	1.2640395573964e-10	ASPM	Up	Up
1266.61406756137	0.726843290875678	0.0857491853717079	8.47638712513638	2.32294897247626e-17	1.66730112683393e-15	MFHAS1	Up	Up
3169.03971067389	0.605262846040767	0.1927326734014	3.14042676500522	0.00168701881219823	0.00419838924395737	THBS2	Up	Up
2055.13145890803	-0.514016	0.148719877716769	-3.45627	0.000547712534533798	0.00154635473616357	TMEM40	Down	Down
52237.3635668797	2.14929665878836	0.316423188781661	6.79247518825628	1.10225777725947e-11	1.86407392870236e-10	KRT14	Up	Up
1505.38192840329	0.957982531795264	0.122013317444552	7.85145877400321	4.11225689378055e-15	1.70359671496707e-13	FERMT2	Up	Up
2226.46573757998	-0.966871	0.159145778467452	-6.07538	1.23697040367685e-09	1.27398319996039e-08	ZBTB7C	Down	Down
2246.48349331577	-0.524172	0.156556812250499	-3.34813	0.000813592872103931	0.0021936681429267	SP6	Down	Down
1305.00991860761	-0.715848	0.0849192794623852	-8.42975	3.46398848009783e-17	2.39351263710641e-15	LPIN3	Down	Down
1256.55112246399	0.630951377429119	0.0835955163149173	7.54767008139799	4.4311367668114e-14	1.40506490835297e-12	FMNL3	Up	Up
1322.92972139047	-0.553204	0.0924598492618773	-5.98319	2.1881525621e-09	2.13826961187165e-08	LZTR1	Down	Down
1910.06346226197	-0.722699	0.135236843777238	-5.34395	9.09430744743575e-08	6.12839830100492e-07	LYPD6B	Down	Down
1431.89626690257	-0.548654	0.108709046852821	-5.047	4.48805904894822e-07	2.56418021690525e-06	ATG16L2	Down	Down
2269.51101604662	1.22894961312189	0.16090193615669	7.63787958353162	2.20828239730575e-14	7.49461703417487e-13	PDPN	Up	Up
4713.61055865814	-0.933409	0.216186084416519	-4.31762	1.5772117307974e-05	6.42048952097302e-05	TMPRSS2	Down	Down
3314.49132229366	-0.605107	0.19168144374163	-3.15684	0.00159489919447316	0.00399436614596349	VGLL1	Down	Down
4857.1290462219	0.937642297784457	0.223015653529744	4.20437885387899	2.61800113523566e-05	0.000101253435719077	AKR1C1	Up	Up
1593.60153523973	-0.650716	0.129841462357663	-5.01162	5.39737285821165e-07	3.02782643406129e-06	HS3ST1	Down	Down
3681.02184803872	-1.13459	0.203936720384926	-5.56342	2.6453289569083e-08	2.02673568986462e-07	SLITRK6	Down	Down
2857.62436970818	-0.555051	0.183030804043412	-3.03255	0.0024249387210899	0.00578068962659093	MUC20	Down	Down
1329.57046617001	-0.646128	0.104502657155412	-6.18288	6.29408553583969e-10	6.93360356648895e-09	EHD3	Down	Down
1377.11042787744	-0.596867	0.10614115968739	-5.62334	1.87304357821101e-08	1.49118748844847e-07	B3GALNT1	Down	Down
1132.7576823432	-0.512535	0.0684121471265521	-7.49187	6.79003984195422e-14	2.08175426810113e-12	IQSEC2	Down	Down
1491.09698878071	0.675673777696925	0.102428595775945	6.59653461592806	4.20879268950837e-11	6.2500740195923e-10	MELK	Up	Up
1824.03216330956	-1.25152	0.135860639844311	-9.21179	3.20722363339744e-20	5.20976905642577e-18	SLC16A5	Down	Down
1940.55036998734	-0.91675	0.155426086729771	-5.8983	3.67260715159055e-09	3.43134910359e-08	SELENBP1	Down	Down
1807.46760705815	0.877923090288856	0.142242341256816	6.1720236220225	6.74214241662514e-10	7.36149724475616e-09	CHST11	Up	Up
1444.41600109015	0.521942149889534	0.124922906486083	4.17811404306127	2.93936270785922e-05	0.000112344930080778	JCAD	Up	Up
1336.76855040147	0.696473532103172	0.107527434299206	6.47717056249259	9.34585295475398e-11	1.27254783100099e-09	RFTN1	Up	Up
1525.26440800309	1.04724480085991	0.122359255247659	8.55877063602793	1.14077415814308e-17	8.98930036616749e-16	DSE	Up	Up
2923.13616812595	0.915354774648859	0.199127156210583	4.59683546969778	4.28956078301944e-06	1.98485973463153e-05	SYNPO2	Up	Up
1492.27071049317	1.05427904295978	0.121203382677332	8.69842919950912	3.3650965762953e-18	2.99590665383828e-16	KIRREL1	Up	Up
1167.12592976272	0.55530579430372	0.0816516045659144	6.80091710696808	1.03955227331359e-11	1.77259935517689e-10	PANX1	Up	Up
1775.16296649776	0.66915890419373	0.149540659529946	4.47476229071818	7.64963693075545e-06	3.34488728887201e-05	FMOD	Up	Up
1144.14219386975	0.500768751060068	0.0728785923418581	6.87127364797426	6.3631196071137e-12	1.13847583463315e-10	QSOX2	Up	Up
1115.93211880824	-0.528289	0.0661890523478714	-7.98151	1.44553858382797e-15	6.89728945354266e-14	ZNF480	Down	Down
1353.2669140554	-0.665372	0.103584341413811	-6.42348	1.3319404248269e-10	1.7431005503141e-09	ZNF761	Down	Down
1506.32645557772	-0.559569	0.117676241747876	-4.75516	1.98292957831692e-06	9.8471144894805e-06	TTC39A	Down	Down
1179.14636090491	-0.640325	0.085951723136184	-7.44982	9.3466831028031e-14	2.74051768582469e-12	TUBG2	Down	Down
1217.65524078539	0.607787909798009	0.0996793536194102	6.09743028750597	1.07787099913676e-09	1.12324227135704e-08	MAPRE2	Up	Up
1399.62402813471	0.829940182362665	0.111109341217853	7.46958062450748	8.04508044808032e-14	2.41232440082292e-12	F2R	Up	Up
2142.45552282411	0.783977676853364	0.163388287924431	4.7982489247697	1.60058782861943e-06	8.1338324397296e-06	ADAMTS2	Up	Up
1670.84671896537	0.748675996490762	0.141949030730609	5.27425930728331	1.33293328574132e-07	8.65168544877593e-07	STC1	Up	Up
1342.78896766513	0.764519043870413	0.113437918310298	6.73953696663533	1.58892167541576e-11	2.59698377857489e-10	TSPAN4	Up	Up
3422.27694547544	0.508500324695241	0.202457198062373	2.51164359460602	0.0120170385212975	0.0240211052825331	TMEM45A	Up	Up
1304.06167801662	0.669105271331541	0.118311999335329	5.65543034595429	1.55456265662557e-08	1.26039366354607e-07	KLF9	Up	Up
1416.18268538343	0.564114286302991	0.119792753550495	4.70908522914291	2.48831014532983e-06	1.21451047103895e-05	ARHGAP4	Up	Up
1327.05404426127	0.868261018267304	0.107584648397447	8.07049175882147	7.00155902423566e-16	3.57175950442964e-14	FMNL2	Up	Up
1292.44752206815	0.592965544591428	0.104458680669427	5.67655594337771	1.37433622927038e-08	1.13260908068614e-07	CDKAL1	Up	Up
1190.88034333047	-0.602186	0.0864087768433824	-6.96903	3.19124431202128e-12	6.22712983877871e-11	KIAA0895L	Down	Down
1122.22310452297	-0.55195	0.0752703362033773	-7.3329	2.25217972010477e-13	5.9665041569242e-12	STK36	Down	Down
4104.04197945897	-1.00512	0.212086433906564	-4.7392	2.14564942227752e-06	1.05729473128619e-05	SPTSSB	Down	Down
2246.55445412359	-0.87739	0.1711747244401	-5.1257	2.96433448931598e-07	1.7679080860919e-06	MMP28	Down	Down
1235.51970225753	0.67916604060484	0.105397500526054	6.4438533856593	1.16477610321496e-10	1.54840803153875e-09	DYSF	Up	Up
1694.99195878994	1.19300593142123	0.146487837967655	8.14406129527726	3.82235565657919e-16	2.00516663027007e-14	MAP1B	Up	Up
1890.64033730091	0.555845627119615	0.159530012531201	3.48426993955699	0.000493481506004538	0.00140784016764628	CDH11	Up	Up
4478.7077608282	1.26442121643126	0.228087251133145	5.54358566798266	2.9633958459591e-08	2.2425894677348e-07	CNN1	Up	Up
2158.36963329879	-0.590289	0.166885548730391	-3.53709	0.00040456493798471	0.00117998637920946	SEMA6A	Down	Down
1998.17077183764	1.23834875690243	0.157258612236068	7.87460056587228	3.41833159749298e-15	1.44522065119577e-13	CSF1R	Up	Up
3926.64431390469	1.39372603752231	0.205017594819137	6.79808012942418	1.06022485673923e-11	1.80528874581987e-10	SERPINA1	Up	Up
3029.21363446663	1.02429674675416	0.194007258339128	5.27968260323371	1.29407856013168e-07	8.42607129976032e-07	CCL5	Up	Up
1195.17848986354	0.571614901129889	0.0962975711824624	5.9359223094714	2.92198151676595e-09	2.78769983139989e-08	ITPR2	Up	Up
1255.7690973216	0.569015857549581	0.105023697318945	5.4179758671183	6.0277549763104e-08	4.23934548618747e-07	PIM2	Up	Up
1190.28520998445	-0.840274	0.0830053403985959	-10.1231	4.36223081415095e-24	2.24388306156798e-21	ZNF600	Down	Down
1996.25739522109	-0.947587	0.159401076134011	-5.94467	2.77008722742193e-09	2.66198626244937e-08	FBP1	Down	Down
1769.38592789721	-0.805626	0.147109194618943	-5.47638	4.34111740115676e-08	3.15373919319815e-07	CEACAM1	Down	Down
1240.47260922902	0.528095073339067	0.0968420721445829	5.45315751350956	4.9483200713699e-08	3.54342579588661e-07	SRD5A1	Up	Up
1429.38529309375	0.541578200168489	0.131559910387167	4.11658991386267	3.84519360594196e-05	0.000143126221497152	LRRC32	Up	Up
1486.1548428108	-0.534726	0.125540370119054	-4.2594	2.04979812619258e-05	8.13854238868659e-05	RHPN2	Down	Down
1839.73668844929	1.03784330191094	0.152360625975657	6.81175530269061	9.64150049002152e-12	1.65776514460741e-10	TYROBP	Up	Up
2134.52467752716	-0.875086	0.164022910802028	-5.33514	9.5468361075342e-08	6.39610387262367e-07	TMEM45B	Down	Down
1129.80293903464	-0.779132	0.0802889979269209	-9.7041	2.89625174699524e-22	8.51314124616792e-20	MZF1	Down	Down
3936.88021858786	-1.4392	0.209811699058764	-6.8595	6.91036512165701e-12	1.22455637629516e-10	BCAS1	Down	Down
1421.8488802502	0.675443984610931	0.122243446210759	5.52540038380792	3.28735058776343e-08	2.46491715030703e-07	SPECC1	Up	Up
1513.88504944656	-0.501537	0.129604053696528	-3.86976	0.000108942641551968	0.00036388885935414	PLS1	Down	Down
1228.27	0.556148148869217	0.109629714094437	5.07296907105075	3.91656176897776e-07	2.2678827654137e-06	TCN2	Up	Up
1414.83045925125	-0.779434	0.126596018511353	-6.15686	7.42027140173019e-10	8.03089338499356e-09	PLCE1	Down	Down
1288.9365921884	0.723059117191405	0.0945765066201105	7.64522969848894	2.08572659855718e-14	7.11379837964453e-13	DLGAP5	Up	Up
1065.39831359355	0.620990946227896	0.0838723301981996	7.40400254482528	1.32139889896986e-13	3.67889713613445e-12	ACAT1	Up	Up
1211.39727641449	0.681727376598357	0.111906994661284	6.09191032840964	1.11571179368935e-09	1.15941363611332e-08	ADARB1	Up	Up
3183.61854939633	-0.790508	0.202629066271288	-3.90125	9.56954861004548e-05	0.000323869567286747	MAN1C1	Down	Down
1183.14566084607	0.651710084801934	0.0945305449940721	6.89417462728901	5.4178437850729e-12	9.86505714965388e-11	DCBLD1	Up	Up
1929.31	0.996596343391859	0.161453547770889	6.17265063017431	6.71544967581336e-10	7.33667829479125e-09	ADAM19	Up	Up
1420.30638170448	-0.783411	0.12990001960872	-6.03088	1.63072220086252e-09	1.64654927565824e-08	SYNGR1	Down	Down
1691.23159705462	1.05191745752154	0.146401432911449	7.18515820919452	6.71294069825012e-13	1.55921267113188e-11	CDK6	Up	Up
1979.87022201046	-0.928099	0.157822851081081	-5.88064	4.0868143409844e-09	3.7896658971632e-08	MST1R	Down	Down
1486.72692125064	0.695406203519857	0.13435649794237	5.17582859161855	2.26901702667298e-07	1.38717917794421e-06	SLC15A3	Up	Up
2577.59969357378	1.29591403643189	0.178737844678276	7.25036177293346	4.1565988759196e-13	1.01412250308668e-11	FCGR3A	Up	Up
1178.64014940953	0.651914213436115	0.106524220651621	6.11986841535457	9.36526612285142e-10	9.89874418167595e-09	NEURL1B	Up	Up
1477.45567373814	0.652361757449292	0.136507029874597	4.77896089343228	1.76203458488619e-06	8.88599031670002e-06	ADGRL2	Up	Up
1214.99174238454	0.623879745139274	0.10346351790088	6.02994908540578	1.64011342162617e-09	1.65422768745498e-08	FAM83G	Up	Up
1626.87949048792	-0.962401	0.140162888250494	-6.86631	6.5885392555958e-12	1.17201315979945e-10	SPIRE2	Down	Down
1410.33793536019	0.900673542790432	0.136287011912683	6.60865279933998	3.87833106774245e-11	5.80167621149933e-10	BIN1	Up	Up
1492.17646987944	0.598788251814375	0.139734364216127	4.28519	1.82583363693022e-05	7.32106298294484e-05	GGT5	Up	Up
1194.31729963049	0.839925327133057	0.107824996678263	7.78970881528794	6.71637974091225e-15	2.59112333421277e-13	CERK	Up	Up
990.189765616583	0.539718486123282	0.0756348731795778	7.13584175439606	9.61966307258554e-13	2.13593430189615e-11	RAB27A	Up	Up
1053.32453538404	0.594374562287228	0.0838995986986993	7.08435524729682	1.39693140474077e-12	2.96996277301832e-11	RRAS2	Up	Up
967.315609551455	0.594796722697258	0.070937692831648	8.38477682251172	5.08220858276532e-17	3.3853359185485e-15	CREM	Up	Up
1551.27054559545	-0.583501	0.13714517076418	-4.25463	2.0939844431148e-05	8.29264412266891e-05	NIPAL1	Down	Down
1028.41312629753	0.550406645889103	0.0757336829624173	7.26765983587832	3.65768431881317e-13	9.06733577185841e-12	IKBIP	Up	Up
1578.47479101689	0.872017332033101	0.141263694805292	6.17297553511557	6.70165853472363e-10	7.33277687632736e-09	COL5A3	Up	Up
2735.22353096517	0.582619929544711	0.195300793997861	2.98319283612892	0.00285258204697808	0.00667814340656637	LYZ	Up	Up
1384.10922282337	0.659529990538198	0.132572962081486	4.97484539971896	6.52997338791818e-07	3.6053085032042e-06	TPD52L1	Up	Up
3378.36433578162	-1.34817	0.201709866386355	-6.68373	2.32937567084558e-11	3.6370471056255e-10	SLC44A4	Down	Down
1392.99259864676	0.890974730352494	0.125861965577589	7.07898312459804	1.452160657491e-12	3.05928453417729e-11	FADS3	Up	Up
1633.69582650305	0.817612868149491	0.150024453089854	5.44986401423371	5.04083482922111e-08	3.60131864843813e-07	C1QTNF1	Up	Up
1197.51204990586	-0.612136	0.110775690055074	-5.5259	3.2779251172432e-08	2.46050333689135e-07	MAGI1	Down	Down
1572.92632962825	-0.822336	0.144519099366197	-5.69016	1.26923978513405e-08	1.05115305640037e-07	PKIA	Down	Down
1665.17562517295	1.01340228769942	0.151959829280119	6.66888277316592	2.57758028053334e-11	3.99093909990939e-10	FAM20C	Up	Up
1222.27021957776	0.857447137835018	0.115432689750319	7.42811364518729	1.10157298164095e-13	3.14635377878732e-12	CTNNAL1	Up	Up
1170.2608103059	0.817639929003588	0.107860591530788	7.5805251704947	3.44158986067637e-14	1.11418463356652e-12	CCDC88A	Up	Up
966.510529839056	0.527071782416282	0.0660389610932728	7.98122462392845	1.44888519139653e-15	6.89728945354266e-14	ZNF281	Up	Up
1500.47509341752	0.80361737648755	0.146692747852678	5.47823521101817	4.2958884101189e-08	3.12455858517603e-07	ADAMTS4	Up	Up
1275.79069196816	-0.786795	0.112894997071801	-6.96927	3.18600495812119e-12	6.22346411545233e-11	SLC52A3	Down	Down
1016.91091715177	0.525896419923799	0.0921030116356832	5.70987213755833	1.13061082025898e-08	9.48450071109941e-08	RUSC2	Up	Up
1007.51977533673	-0.505664	0.0784849273925187	-6.44282	1.17276391395154e-10	1.55790833275141e-09	OCEL1	Down	Down
1467.03103677986	0.641244162594924	0.132480704939483	4.84028344269338	1.29654072622781e-06	6.7331670794925e-06	GALNT6	Up	Up
1018.72406257843	-0.52505	0.0817793702624772	-6.42032	1.3598665208337e-10	1.77338086146468e-09	ZNF506	Down	Down
1585.1126280043	0.502841348987847	0.159933261854615	3.14406986487244	0.00166615655755407	0.00415037491697421	AOC3	Up	Up
3705.30225549912	0.880402553063945	0.213101152797776	4.13138334309908	3.60586672373939e-05	0.000135360713541873	FAT2	Up	Up
1078.26862699936	0.739808892541391	0.0957962678496273	7.72273188870655	1.13862514618993e-14	4.12623492312039e-13	SH2B3	Up	Up
1878.42873366994	-0.785449	0.168140680367236	-4.67138	2.99187207103649e-06	1.43124482075571e-05	DUSP2	Down	Down
1875.26616955466	0.619410106332132	0.168093881144337	3.68490573312579	0.000228787301374815	0.00070835700499228	BIRC3	Up	Up
3636.52772250105	1.07086157280099	0.216701784914327	4.94163706692291	7.74693245284614e-07	4.20697053260425e-06	AHNAK2	Up	Up
2128.91347432833	1.20138174584406	0.17265	6.95846256547885	3.44006120159039e-12	6.62193901570175e-11	CD109	Up	Up
3919.30618919457	-0.982808	0.216385645291455	-4.54193	5.57421199889932e-06	2.51457388052662e-05	CXCL17	Down	Down
1651.36021923408	-0.686365	0.153779212985717	-4.46331	8.07018548050862e-06	3.50889163484524e-05	MSX2	Down	Down
1092.21695076122	0.646508087433939	0.101116866877258	6.39367206876287	1.61948561434917e-10	2.07110736232859e-09	PTPRG	Up	Up
1182.08822294974	0.679323729075418	0.113904316102464	5.96398584636884	2.46158070625662e-09	2.38158576376489e-08	NEK6	Up	Up
1266.6600667789	0.53242636762184	0.126148526581724	4.22063088685317	2.43619557683591e-05	9.50557726334751e-05	IFI27L2	Up	Up
1122.1750232921	-0.569242	0.112194753373762	-5.07369	3.9016972639748e-07	2.26210488210036e-06	LARGE1	Down	Down
2052.94709447311	0.854392486834622	0.182537160566715	4.6806495958523	2.85967352258171e-06	1.37332557809046e-05	SORBS1	Up	Up
1168.64752276387	0.647817232341874	0.116516866806679	5.55985798533967	2.69994255072271e-08	2.06516051855775e-07	PRDM1	Up	Up
1224.6231709261	-0.612138	0.124623623538111	-4.91189	9.02005134625914e-07	4.83174170755067e-06	VWA5A	Down	Down
1576.14037157521	1.1373316164386	0.150755500228077	7.54421307824879	4.55026645471996e-14	1.44037323433341e-12	EMP3	Up	Up
2754.09394755666	-0.583431	0.198099038059017	-2.94515	0.00322801611163309	0.00745155850850432	GABRE	Down	Down
2068.64061098061	0.827789990127966	0.173502994353974	4.77104152127278	1.832757514173e-06	9.19257953614724e-06	BCAT1	Up	Up
3600.75941229358	-0.941468	0.214524198744412	-4.38863	1.14066218934967e-05	4.81308870909408e-05	DUOX2	Down	Down
1590.19577077927	0.750923126176562	0.149880681838759	5.01013951207136	5.43905913057384e-07	3.04659700483867e-06	OLFML2B	Up	Up
1515.89035421009	-1.1561	0.140479698333911	-8.22966	1.87738298478753e-16	1.08982376527572e-14	SDCBP2	Down	Down
1120.29612025084	0.745884736783695	0.107083429203398	6.96545434090397	3.27345578925831e-12	6.34741929900370e-11	FMNL1	Up	Up
2107.57932184095	-1.26313	0.170977425134181	-7.38769	1.49405494653891e-13	4.10488271513464e-12	PLCH2	Down	Down
6416.54930836914	0.711968554485139	0.261421770629941	2.72344783209726	0.00646044178362583	0.0138449787002874	SFRP2	Up	Up
1269.78588242506	0.809880747069231	0.126496613771352	6.40239072749506	1.5296260025064e-10	1.96916532652535e-09	RASSF4	Up	Up
1536.53745824315	0.852701742404256	0.150512870680731	5.6653078141936	1.46760835287921e-08	1.19871156488747e-07	TMEM176A	Up	Up
4788.04886399474	-1.23972	0.233837024945195	-5.30163	1.14773027103538e-07	7.55820382611419e-07	SLC14A1	Down	Down
1858.38590124766	0.689572400838047	0.165930099393071	4.15580056517969	3.24150493212487e-05	0.000122903743515742	KYNU	Up	Up
1558.61348810634	-0.814622	0.145464773147846	-5.60013	2.14189810284908e-08	1.6785302187287e-07	GPR160	Down	Down
911.144202518058	0.527433390862399	0.0665593931174054	7.92425180217688	2.29524101572786e-15	1.02664910940214e-13	MSANTD3	Up	Up
992.169922794491	-0.834326	0.0834169221442307	-10.0019	1.49527525252617e-23	6.75353832348283e-21	ZNF211	Down	Down
2331.03543572541	-0.656911	0.184806268242226	-3.55459	0.000378562708528413	0.00111167526744833	MISP	Down	Down
3084.65024951548	-1.11937	0.204662415174889	-5.46935	4.51685920034596e-08	3.26858924079744e-07	ADGRF1	Down	Down
1801.10461724451	1.33458069714827	0.157112134411727	8.49444698937693	1.9887753596722e-17	1.46143421073055e-15	SPHK1	Up	Up
1281.38998856616	-0.753702	0.133209975664229	-5.658	1.5314863197452e-08	1.24440823471003e-07	MAPK10	Down	Down
995.954462334439	0.534034056604223	0.0785966726341321	6.79461405561218	1.08602868536258e-11	1.84336197942661e-10	ARHGAP11A	Up	Up
946.858887555079	0.586547572928812	0.0902678723305022	6.49785530317206	8.14731074254312e-11	1.12590456463683e-09	LIX1L	Up	Up
2694.51283276642	0.958296365368042	0.204380189835421	4.68879281372486	2.74821460012276e-06	1.32426328298395e-05	EFEMP1	Up	Up
1152.52770208504	0.620299114180586	0.100489950905312	6.17274770852531	6.71132612273265e-10	7.3365016021702e-09	NUF2	Up	Up
1194.39650910584	0.675251012207764	0.121364992693538	5.56380383849943	2.63956650340736e-08	2.02483398964778e-07	GPX8	Up	Up
3525.21770461608	-1.26692	0.216611769500175	-5.84883	4.95048671668108e-09	4.4937800499755e-08	SCUBE2	Down	Down
1605.14953642083	-1.2135	0.146905875732547	-8.26038	1.45209819710711e-16	8.69659382733053e-15	CRACR2B	Down	Down
1320.67758965638	-0.833789	0.137424868483845	-6.06723	1.30131162173123e-09	1.33505200062154e-08	CCDC9B	Down	Down
951.387646850997	-0.515522	0.0823787921877011	-6.25794	3.90094606155296e-10	4.54611196776827e-09	IFT27	Down	Down
1344.84577298971	0.766054778413922	0.142776868200407	5.36539838749409	8.07707416378378e-08	5.50907032651742e-07	CPE	Up	Up
948.617399443944	-0.598382	0.0812524279686111	-7.36449	1.77828982342862e-13	4.82850013933302e-12	OSBPL7	Down	Down
1672.41375696011	-0.780667	0.154836583213762	-5.04188	4.60980258777258e-07	2.62417228159768e-06	RAP1GAP	Down	Down
1060.56176395127	0.533772358297448	0.0898364777489959	5.94159935554034	2.82254579443064e-09	2.70677902751251e-08	CDC45	Up	Up
1330.36040168218	0.512661893770018	0.143489531002679	3.57281740477949	0.000353161023426352	0.0010472115022913	S1PR3	Up	Up
1165.65672524199	0.564666216690884	0.121460002462455	4.64898901072747	3.33565982258158e-06	1.58343369891222e-05	SLC39A8	Up	Up
1330.75097548401	0.57465861876216	0.141555893467152	4.05958808698776	4.91593603331189e-05	0.000178531679672229	GPC4	Up	Up
1020.91402789011	-0.633792	0.100912966152175	-6.28058	3.37307073538011e-10	4.00144291337405e-09	ABCA5	Down	Down
2334.32808156899	0.555183546976112	0.189193332895025	2.93447733321637	0.00334109955361086	0.007668626863382	MME	Up	Up
1162.96882344499	-0.56723	0.118474340018833	-4.78779	1.68631086798672e-06	8.53899498314962e-06	BATF	Down	Down
2258.54584481539	-1.0707	0.183577273207603	-5.8324	5.46363327996906e-09	4.91382035349525e-08	WASH6P	Down	Down
1312.94707782473	0.607841572530147	0.14074528497373	4.31873488794739	1.56926149413045e-05	6.39093563851059e-05	CASP1	Up	Up
920.052152194338	-0.540509	0.0847056617089981	-6.38102	1.75908023036359e-10	2.22961312155188e-09	MTSS2	Down	Down
1296.47037687752	-1.21729	0.128177711650529	-9.49692	2.16189007113718e-21	4.88218052894125e-19	ZNF432	Down	Down
2010.7757916057	1.23762303226269	0.186290572700056	6.6435086559929	3.06302482155627e-11	4.68382276181495e-10	FHL1	Up	Up
854.454448347573	-0.527462	0.0672858829717237	-7.83911	4.53741592368912e-15	1.85074599283866e-13	PPIP5K1	Down	Down
1037.78544192386	-0.731655	0.104307335856766	-7.01442	2.30909044405234e-12	4.68856763628962e-11	IDUA	Down	Down
1574.23634019937	-0.904777	0.155106141603244	-5.83328	5.43497629724347e-09	4.89279976044505e-08	ANXA9	Down	Down
910.271150334456	-0.530024	0.0813653504830726	-6.51412	7.31157071751887e-11	1.02417296934202e-09	CENATAC	Down	Down
1076.82246831765	0.656866954951046	0.118684661440224	5.53455642018139	3.12016984374355e-08	2.35257757192358e-07	EMILIN2	Up	Up
916.827297274278	-0.500216	0.0945475546878383	-5.29063	1.21898265875603e-07	7.9848322868214e-07	CASZ1	Down	Down
1612.41730608789	-1.38555	0.155904274017786	-8.88718	6.26768991514078e-19	6.67040700279178e-17	VILL	Down	Down
1356.57812713523	-0.815992	0.14389435347871	-5.67077	1.42157628326237e-08	1.16687719917786e-07	ABAT	Down	Down
1983.29091375549	0.799926831478298	0.175942066006578	4.54653540017197	5.45362006895595e-06	2.46437619416609e-05	INHBA	Up	Up
1047.01194509671	0.561964449535384	0.0949206501453852	5.92036030805364	3.21237052400017e-09	3.03968714171871e-08	PKMYT1	Up	Up
1028.63537371152	-0.63874	0.102751677830252	-6.21634	5.08874447337373e-10	5.7319568222588e-09	PPFIA3	Down	Down
996.232265943638	0.610833742421529	0.100747871864201	6.06299399797624	1.33610653205313e-09	1.36771811832835e-08	PC	Up	Up
1986.79593332603	0.96184575976035	0.18453748432351	5.21219720365404	1.86617013373e-07	1.16867563531999e-06	IGFBP6	Up	Up
1029.72573624942	-1.04327	0.0968278082012661	-10.7745	4.543724879977e-27	4.94945278396553e-24	RNF207	Down	Down
919.102709901614	-0.7849	0.0854230986941886	-9.18838	3.98793878441215e-20	6.18018343207822e-18	SLC22A5	Down	Down
1122.08281030789	0.795331650139475	0.113580663559524	7.00235079822954	2.51702879277463e-12	5.04987423451795e-11	CDCA7	Up	Up
5278.76532748513	-1.35934	0.240282409178339	-5.65725	1.538190286883e-08	1.24861278684076e-07	PLA2G2F	Down	Down
929.461044476683	0.50098262871777	0.084663432700322	5.91734368356015	3.27182562384101e-09	3.09436501033135e-08	CHAF1B	Up	Up
837.045913311786	-0.641953	0.067692401520286	-9.48339	2.46151713757417e-21	5.42647313733315e-19	TRIM62	Down	Down
1680.24569331608	-0.739613	0.163534535462838	-4.52267	6.10633870989928e-06	2.72738013096756e-05	CYP2J2	Down	Down
964.824235902958	0.52880887987656	0.086515283414964	6.11231748892469	9.81945803753774e-10	1.03199048773623e-08	DTL	Up	Up
1898.28429449674	-0.608567	0.179774255858074	-3.38518	0.00071132667497107	0.00195088083043754	POF1B	Down	Down
2057.60704403866	-1.06827	0.180601930128333	-5.91503	3.31807200688089e-09	3.12692404190434e-08	ZNF486	Down	Down
1295.2837552293	0.981597819768588	0.138387616417456	7.0931044639683	1.31136390521907e-12	2.82042239220055e-11	SERPINB9	Up	Up
1297.75700232958	-0.987504	0.132845693891285	-7.43346	1.05791058429522e-13	3.03256783281407e-12	SLC4A11	Down	Down
1243.2453042333	0.827738661670627	0.134771168249805	6.1418081657968	8.15873550157212e-10	8.73819919133097e-09	IL1RAP	Up	Up
979.737253887066	0.653531894138635	0.105427625270697	6.19886763512524	5.68708336242558e-10	6.32893087171857e-09	MCUB	Up	Up
1453.14039664838	1.3054904469182	0.149379316153111	8.73943247658266	2.34284364506773e-18	2.22486044201868e-16	FCGR2A	Up	Up
1837.20729122557	-0.541226	0.18135066029015	-2.98441	0.00284121323950984	0.0066574195582998	GATM	Down	Down
1408.56669016257	-0.513024	0.15667352319416	-3.27448	0.00105857359571782	0.0027739546106523	COL9A2	Down	Down
822.260679686513	0.589063157260036	0.0747728640666075	7.8780338912162	3.32572524343681e-15	1.40928558485041e-13	CEP170	Up	Up
2861.17059163124	-0.653363	0.206430467106503	-3.16505	0.00155054615605976	0.00389434608950423	CLIC3	Down	Down
970.309457927811	0.736108799392577	0.0995328962760565	7.39563327235013	1.40735925066756e-13	3.89558723525588e-12	CENPW	Up	Up
1200.73209946808	-0.849203	0.13523095956686	-6.27965	3.39330204557728e-10	4.02029221241204e-09	ATF7IP2	Down	Down
951.307313384467	0.736198817592534	0.108404871988962	6.79119678004411	1.11207114435313e-11	1.87724097093266e-10	SMIM3	Up	Up
1178.83674540514	-0.647801	0.130849856053319	-4.95072	7.39402392502291e-07	4.03544164584658e-06	SLC2A6	Down	Down
993.35339353516	0.67257156924806	0.111622887192846	6.02539126304884	1.68701006761134e-09	1.6959854740514e-08	MMD	Up	Up
890.676555850331	0.72260528111068	0.0988908283804081	7.30710110275343	2.72967175362491e-13	7.02056410189251e-12	KLHL5	Up	Up
1232.73737064201	0.507941660862987	0.140232364483955	3.62214288215261	0.00029217265731752	0.000883916560726325	PGF	Up	Up
896.993264798861	0.914752778949492	0.104576878411458	8.74717999661832	2.18750619837032e-18	2.08805359698049e-16	CFL2	Up	Up
1544.89165290575	0.716569585726574	0.161404503631868	4.43958854680369	9.01310263323449e-06	3.87609462522611e-05	ADAM12	Up	Up
838.392890602766	-0.526096	0.0854928648302596	-6.15368	7.57029900559495e-10	8.17892631187907e-09	SGF29	Down	Down
1110.35014677042	-0.819953	0.118757563242964	-6.90443	5.04048548265541e-12	9.28753335003113e-11	SPAG4	Down	Down
976.996696956336	0.71582909622836	0.0923948603871166	7.74749908413925	9.37200096200807e-15	3.47365231976812e-13	NCAPG	Up	Up
1162.56101478152	0.574406165839818	0.128761253455789	4.46101719596139	8.15715438578749e-06	3.54254655056315e-05	NETO2	Up	Up
1003.77779788517	0.904306182920454	0.113758285703098	7.94936542275817	1.8746930912694e-15	8.61428453204137e-14	FAM126A	Up	Up
1500.11098765695	-1.2001	0.152059740257883	-7.89228	2.96710740038376e-15	1.28578735976485e-13	TJP3	Down	Down
1250.44468759033	-0.660394	0.139849584808986	-4.72217	2.33339064121079e-06	1.14523530066105e-05	RASEF	Down	Down
1105.64950586815	0.604437959733054	0.122953706182925	4.91597999359043	8.83394195198415e-07	4.7430251396591e-06	PROSER2	Up	Up
789.596696654674	0.532211521889477	0.080852601580657	6.58249099577276	4.62630830684230e-11	6.79381262697112e-10	REV3L	Up	Up
1223.86463694565	0.934786819108665	0.142273731587743	6.57034020740622	5.02004308565743e-11	7.31977620946491e-10	OXCT1	Up	Up
911.345913745914	0.673695627948022	0.103638057072022	6.50046562991669	8.00717824354453e-11	1.10985723588292e-09	KCNAB2	Up	Up
997.844509561206	1.06580975036758	0.120308155997965	8.85899830752626	8.07365961907722e-19	8.39932746213888e-17	ZEB2	Up	Up
1016.41645944377	-0.512785	0.116833052980466	-4.38904	1.13853424683713e-05	4.80587581101663e-05	ZNF43	Down	Down
1121.29264837255	-0.626272	0.131623293579171	-4.75807	1.95456729722302e-06	9.72191168680524e-06	SAMD12	Down	Down
1605.23317446238	-1.36606	0.163497682355946	-8.35521	6.53190619567021e-17	4.18110296721995e-15	CYP3A5	Down	Down
1148.79205031708	0.528188958350319	0.144237767147064	3.66193243834522	0.000250319882913293	0.000769109605407061	PDGFRA	Up	Up
1041.92033637096	0.584262480697248	0.12763709098091	4.57753	4.70500663816452e-06	2.15341851027016e-05	CPPED1	Up	Up
1282.41443866484	0.734188080101072	0.148437352574931	4.94611408358589	7.57095991900077e-07	4.12397125042081e-06	CIITA	Up	Up
1831.65591571086	1.08454532908708	0.188135982844597	5.76468845932001	8.18088170740527e-09	7.04293665540357e-08	PTGS1	Up	Up
1759.70071709612	1.17004452640585	0.177579640204863	6.58884388467081	4.43264565080078e-11	6.53532899375229e-10	NT5E	Up	Up
887.232460162099	0.581939072565977	0.11124486410562	5.23115450986987	1.68454631781101e-07	1.0666489341723e-06	GNG11	Up	Up
1018.97614517275	-0.507049	0.116810271901274	-4.34079	1.41970105423664e-05	5.84482528287107e-05	CRB3	Down	Down
848.864248955407	-0.566827	0.0949030923637119	-5.9727	2.33362158259835e-09	2.26607259919016e-08	MAML3	Down	Down
864.85089043553	0.602512944830381	0.0910085654116149	6.62039822411579	3.58232489399132e-11	5.40207592727453e-10	CHML	Up	Up
2028.61926486645	-0.979075	0.186514331512036	-5.24933	1.5265566374042e-07	9.75458102534541e-07	ACER2	Down	Down
1093.83716126475	-0.725644	0.125829530971218	-5.76688	8.07507033720916e-09	6.96155272367035e-08	GOLGA8B	Down	Down
1019.49616743371	0.789541909512612	0.12782271824365	6.1768511917234	6.53926536183974e-10	7.17776937207197e-09	AKT3	Up	Up
3097.17301211891	1.31847068264947	0.212665460002722	6.19974058143994	5.65563037928455e-10	6.3015020074363e-09	CHI3L1	Up	Up
1644.79041833946	1.56196840666809	0.165865769020485	9.41706306184963	4.6388158086991e-21	9.43973529071317e-19	CYBB	Up	Up
1079.25348515205	0.826520751178875	0.129557162624515	6.3795836095478	1.77570119869468e-10	2.24914054701971e-09	TUBB2A	Up	Up
1473.68336163806	-0.594683	0.172197329914043	-3.45349	0.000553373837175943	0.00155877345859813	PLIN4	Down	Down
1256.22907447297	0.511027693840376	0.148734789741938	3.43583162168739	0.000590737993194894	0.001651470674332	NRARP	Up	Up
873.310019564235	0.69868417131363	0.101841851098035	6.86048	6.86286619753654e-12	1.21730417860136e-10	RAB32	Up	Up
988.618678938213	-0.587237	0.118863545009833	-4.94043	7.79509996369536e-07	4.23188686976578e-06	ZNF44	Down	Down
1495.4396041494	-1.18234	0.164337878818084	-7.19454	6.26719049359524e-13	1.46906118430882e-11	TRNP1	Down	Down
1016.22918920656	0.626319663016288	0.111849119932041	5.59968342528613	2.14743604614857e-08	1.68215823614971e-07	SLC12A8	Up	Up
1004.05537182917	0.65129140833234	0.125871047527353	5.17427495144036	2.28797694429171e-07	1.39692571890517e-06	CHST3	Up	Up
1042.61583494263	1.01177058893942	0.125936265948197	8.03398910807478	9.43535754148126e-16	4.65930535875067e-14	THEMIS2	Up	Up
787.837596022286	-0.569683	0.0804328223668258	-7.08272	1.41348688388942e-12	2.99484555101423e-11	NSUN6	Down	Down
933.630487005033	-0.718171	0.112746923115603	-6.36977	1.89317580328719e-10	2.38813552624471e-09	ME3	Down	Down
1001.89498221093	0.532307613035797	0.122461697760802	4.34672736675204	1.3818380190758e-05	5.71307801679966e-05	NUAK1	Up	Up
2522.81836017191	1.22053820135142	0.213957131932046	5.70459227196536	1.16621905719558e-08	9.74990722399446e-08	FLNC	Up	Up
761.48761781887	0.609343614070902	0.0848992678011485	7.17725405474767	7.11254477098575e-13	1.63615036110701e-11	DNAJB4	Up	Up
1325.03092565405	1.30940069177396	0.151032122154477	8.66968346266559	4.33323320329187e-18	3.78503832351692e-16	MS4A6A	Up	Up
1371.2393885575	1.30395838247518	0.152485609482984	8.55135371066405	1.21653191902521e-17	9.50537471582655e-16	FCER1G	Up	Up
2028.40197361677	1.26276244588421	0.200072092215067	6.3115371659472	2.76277432506294e-10	3.35042926990933e-09	SYNM	Up	Up
895.525901862026	0.687415306643722	0.106486219846477	6.45543909469957	1.07905571738657e-10	1.44691917266941e-09	PTPRJ	Up	Up
1663.04922510856	1.48199348680836	0.176910715049147	8.3770702435782	5.42614654655206e-17	3.52566251751056e-15	CXCL12	Up	Up
906.80860294414	-0.781337	0.0991318186040824	-7.8818	3.22691203591715e-15	1.37686537053257e-13	SAMD10	Down	Down
866.731469630984	0.577723666529841	0.10840380126625	5.32936723418858	9.85555355151783e-08	6.58693631872244e-07	MRAS	Up	Up
905.105265332066	0.633583513458563	0.0918191175757773	6.90034417871282	5.18766965249062e-12	9.53028438738307e-11	HMMR	Up	Up
1617.03910506239	0.670153034436931	0.176700260130013	3.79259789399204	0.000149079450915342	0.000482125964381821	SECTM1	Up	Up
2914.21162574462	0.868788331739939	0.21840319480254	3.97791036218777	6.95235696361044e-05	0.000244249186591042	GREM1	Up	Up
1735.11242425503	0.683276744284265	0.186932575453121	3.65520425013144	0.000256977302893191	0.000787865181287437	SERPINE2	Up	Up
812.927636191931	-0.60135	0.0868648578320912	-6.92283	4.42718123195279e-12	8.25604653104751e-11	CCDC24	Down	Down
1328.69224281716	1.31050413656884	0.153900802596287	8.51525212643992	1.66228242128476e-17	1.2462407237794e-15	CD53	Up	Up
1694.59612768508	-0.565231	0.177892551306737	-3.17737	0.00148615858744587	0.00374685973074507	LIPH	Down	Down
1127.30574729513	0.853665835090614	0.143596636730921	5.94488739099274	2.76646971624695e-09	2.65989024950473e-08	KITLG	Up	Up
3822.0582012982	-0.989138	0.232748860021874	-4.24981	2.13954398184358e-05	8.45859851745932e-05	CYP24A1	Down	Down
1266.17538530239	-1.31132	0.14201902043738	-9.2334	2.62170736387832e-20	4.4135251785726e-18	HOXB3	Down	Down
1232.37018385272	-0.7322	0.151662150164177	-4.82783	1.38025765285667e-06	7.12562342224695e-06	CMYA5	Down	Down
1183.46239908231	0.982450746452022	0.145417797710733	6.75605573676977	1.41798888397818e-11	2.34449269227749e-10	HLA-DMB	Up	Up
1106.23407913898	-0.574309	0.136718480996653	-4.20067	2.66130902221488e-05	0.000102778144887122	CEBPA	Down	Down
841.07212801157	0.917979398387627	0.103046189123709	8.90842646578198	5.17619493728461e-19	5.70552249099026e-17	RFLNB	Up	Up
819.51641516409	0.551606474815623	0.104710668525841	5.26791	1.37985027979387e-07	8.9218112713767e-07	ARHGAP31	Up	Up
817.017644574336	0.585139780354004	0.102784650429532	5.6928712400999	1.24920594092921e-08	1.03688012613748e-07	SYDE1	Up	Up
838.003235074085	-0.735048	0.0945645545345166	-7.77298	7.66637014274497e-15	2.92713076914126e-13	ANO8	Down	Down
1806.95359323714	-1.12028	0.180454318032495	-6.2081	5.36275325902696e-10	6.01134775125068e-09	ZNF737	Down	Down
804.956878471875	0.554294677859207	0.100841037068331	5.49671734815274	3.86926125909111e-08	2.84894552667393e-07	PGM2L1	Up	Up
1142.76102894029	-1.02518	0.142529012910163	-7.19277	6.34875429565822e-13	1.48629876165612e-11	KCNQ1	Down	Down
903.259055407223	-1.07688	0.104172538384636	-10.3375	4.76982998164833e-25	3.39721967692938e-22	ZNF552	Down	Down
2168.72977140568	-1.18047	0.200862632782761	-5.87699	4.17782812048885e-09	3.86438667009053e-08	ALDH1L1	Down	Down
970.593549730732	0.896080282499413	0.129725766852952	6.90749651543894	4.9328107001048e-12	9.09818611001402e-11	GLIPR2	Up	Up
1349.86815175306	-0.554466	0.158455426699019	-3.49919	0.000466674331942477	0.00133961793193471	SYT7	Down	Down
928.60579789428	0.918467862785475	0.124219419176727	7.39391529015902	1.42567256913286e-13	3.94038875152272e-12	ATP8B2	Up	Up
1189.26318548267	0.873078578286006	0.14784828222389	5.90523315626948	3.52148353108018e-09	3.30014332128253e-08	LOX	Up	Up
1487.63086712276	-0.663841	0.172880184187118	-3.83989	0.000123089473969584	0.000405870883007257	FLRT3	Down	Down
7442.07686967478	-1.19638	0.272921953425662	-4.3836	1.16732868184019e-05	4.91174563288268e-05	UPK1A	Down	Down
1539.04355927776	0.645176345491579	0.173547727768465	3.71757299151925	0.000201145880890893	0.000630257093458133	ANXA3	Up	Up
1053.79765775127	-0.808301	0.140220597857659	-5.7645	8.19019785522321e-09	7.04684350404035e-08	PAQR8	Down	Down
886.280050821646	0.685762251302843	0.120789490201495	5.67733376603284	1.36810370141151e-08	1.12848749856295e-07	RASA3	Up	Up
1253.87026750428	-0.661085	0.155092731869877	-4.26252	2.02137611799823e-05	8.02741646002385e-05	FBXO27	Down	Down
945.002417358547	1.12537939181365	0.119639575970669	9.40641407897961	5.13352114720852e-21	1.03328852830443e-18	GNB4	Up	Up
1689.15287088735	0.925567419068012	0.18339143357315	5.04695012757413	4.48918471930382e-07	2.56418021690525e-06	FST	Up	Up
1217.16135191459	-1.42701	0.145869315739476	-9.78277	1.33504668033938e-22	4.66460272198579e-20	CDC42EP5	Down	Down
1140.3516667434	0.945659986081107	0.154210458003737	6.1322688378125	8.66345399771975e-10	9.220105812056e-09	MSRB3	Up	Up
871.859702688242	0.698140829340345	0.113271567787898	6.16342514696735	7.11880376669577e-10	7.71815036016817e-09	CD83	Up	Up
1488.6823576293	-1.1093	0.166841857464309	-6.64881	2.95469850847243e-11	4.5369077097755e-10	ENTPD3	Down	Down
7825.75450848008	1.48113381338573	0.274087193659972	5.40387820973203	6.52152332740374e-08	4.55719128214575e-07	DSC3	Up	Up
813.970486961917	-0.785585	0.0957422209944186	-8.20521	2.3019420179623e-16	1.29173825117048e-14	CSAD	Down	Down
1965.57680704424	1.78970539464194	0.185390940456117	9.65368313164996	4.74212574459866e-22	1.27267658751417e-19	CD163	Up	Up
1215.47926838101	-0.834091	0.152470703372661	-5.4705	4.48760063837751e-08	3.2486860289865e-07	MFAP3L	Down	Down
1165.77851146182	1.08175740547591	0.147037773348826	7.35700344774402	1.88084493475284e-13	5.07718462124682e-12	CHST15	Up	Up
1141.39303087177	-0.917073	0.142258932757936	-6.44651	1.1445640563541e-10	1.52482281982484e-09	PLEKHH1	Down	Down
1301.66321562981	1.36051712664084	0.155913659000443	8.72609324521703	2.63621348489066e-18	2.42120842468493e-16	SLCO2B1	Up	Up
1367.12935264624	0.570539700512628	0.173882140719926	3.2811863147671	0.00103371436009001	0.00271406812989463	OLFML3	Up	Up
1297.35960166801	0.849832258010103	0.163283584756443	5.20463988635313	1.943731610954e-07	1.21028991162227e-06	VCAM1	Up	Up
1136.32371536871	1.02623915518504	0.147196249528253	6.97191102676885	3.12664283338064e-12	6.13989098499923e-11	STMN3	Up	Up
1163.09153609716	0.779593256294921	0.147535743675784	5.28409751340063	1.26325953075678e-07	8.25151322418134e-07	HAPLN3	Up	Up
1056.37397136539	-0.595428	0.136322718320993	-4.36778	1.25514284318587e-05	5.2431164381042e-05	C16orf74	Down	Down
817.186669167635	0.825249817524199	0.105557880108227	7.81798399776576	5.36760122631639e-15	2.14218188596825e-13	GPR161	Up	Up
812.920679019806	-0.559388	0.105574417953492	-5.29851	1.16748716151166e-07	7.66649902725987e-07	ZNF528	Down	Down
978.231779083591	0.730905434173098	0.13864687860056	5.27170493523211	1.3516225224467e-07	8.75151953519857e-07	TGFB3	Up	Up
1024.10537957566	0.828624995322916	0.139600067686218	5.93570625757457	2.92583236062928e-09	2.78942142440035e-08	ME1	Up	Up
884.143641805299	-1.13029	0.108758799717784	-10.3926	2.67895371560566e-25	1.98435459622342e-22	TTLL3	Down	Down
1110.22287883661	-0.905296	0.145453025777267	-6.22397	4.84717816626771e-10	5.50337494070787e-09	TSPAN12	Down	Down
1374.39855601483	0.63795005241367	0.178000051532159	3.58398802091589	0.0003383876113134	0.00100841032930504	SMOC2	Up	Up
1076.48033792926	1.20583951295239	0.138669838899605	8.69575909600216	3.44518701055173e-18	3.05253459623908e-16	FERMT3	Up	Up
1031.26476427701	-0.696085	0.133019387056339	-5.23296	1.66817336927859e-07	1.05719488200893e-06	ANKRD22	Down	Down
1386.55399530968	0.57456318837527	0.171523031417427	3.34977281842101	0.00080877864953363	0.00218256464072679	ITGA11	Up	Up
1341.16513745727	1.18556927101798	0.163959423274216	7.23086997589128	4.79909668312953e-13	1.16017849057693e-11	HLA-DOA	Up	Up
909.211986734266	1.05202291834511	0.123231658043445	8.53695336935438	1.37807135956433e-17	1.06774583415951e-15	PARVB	Up	Up
841.25706567659	0.762271882469814	0.12227523222672	6.23406611942825	4.54481107130651e-10	5.17912685652024e-09	ZEB1	Up	Up
950.253972831536	0.773594397227481	0.124115873960359	6.23284010774121	4.58053638336093e-10	5.21662809022618e-09	RUNX2	Up	Up
812.509571406163	-0.753215	0.10462551972769	-7.19915	6.05883448812376e-13	1.42744907189664e-11	PLA2G6	Down	Down
1040.48869412137	-0.660272	0.137375	-4.80634	1.53722190107182e-06	7.84194908100496e-06	DUOXA1	Down	Down
711.715562615594	0.542078485762171	0.0871045250146852	6.22331027774711	4.86773359940373e-10	5.51656614404885e-09	ECI2	Up	Up
1016.93534584949	0.694857258672101	0.140555689951133	4.94364375368711	7.66757629063203e-07	4.17105614430341e-06	SLFN11	Up	Up
719.599361263405	-0.576408	0.0883900611096804	-6.52118	6.97561276746334e-11	9.80078886402777e-10	ACBD4	Down	Down
939.158036048977	-0.919042	0.118851732558744	-7.73268	1.05307112487283e-14	3.84630593498917e-13	PLEKHN1	Down	Down
1007.6126893608	0.808228035471616	0.147195137252106	5.49086097924102	3.99979101000969e-08	2.93685365190521e-07	DDR2	Up	Up
957.527632647456	-0.645782	0.132761613492584	-4.86422	1.14908375450862e-06	6.01094151581655e-06	PLLP	Down	Down
782.088761946105	-0.660012	0.0927445538888003	-7.11645	1.10741030605198e-12	2.42113625117716e-11	PRRG2	Down	Down
2753.44161821921	-1.16002	0.218880827745473	-5.29978	1.15941393945417e-07	7.62159294668521e-07	FAM3B	Down	Down
800.137309514811	0.50466811829849	0.111567013361186	4.52345279392468	6.0838893496029e-06	2.72145371839456e-05	SLC6A9	Up	Up
1018.67877603164	-0.585454	0.138826240691001	-4.21717	2.47383185509592e-05	9.63415736964591e-05	CLDN23	Down	Down
1305.54653114523	1.27299480805067	0.164012206461618	7.76158577165764	8.38739652062276e-15	3.16329549427479e-13	PTPRC	Up	Up
1227.76047018081	1.00778487149522	0.16302556346371	6.18175978100241	6.33909369260543e-10	6.97074447741492e-09	AK4	Up	Up
869.618595779481	-0.990702	0.113100353164517	-8.75949	1.96129375831393e-18	1.91153883244512e-16	SLC45A3	Down	Down
1368.35586821279	0.97868601644782	0.173952502849464	5.62616806551361	1.8425683215974e-08	1.47008531578375e-07	RBP1	Up	Up
823.085363231794	0.626176484839533	0.12574865105522	4.97958808770489	6.37197459679065e-07	3.52859526266056e-06	ZCCHC24	Up	Up
726.348552347847	0.7012847491126	0.0947895571335092	7.39833342743498	1.37904234371631e-13	3.82292007798483e-12	LRRC8C	Up	Up
1687.29313677501	1.32464766054952	0.179291898364923	7.38822	1.48809440650164e-13	4.09458131048995e-12	MELTF	Up	Up
978.923618088469	0.809262199955084	0.138159834846357	5.8574346216832	4.70071774218768e-09	4.28807345565672e-08	ISG20	Up	Up
822.97888616416	0.893430685866754	0.115248030939989	7.75224252058564	9.028375068633e-15	3.36393258593452e-13	GJC1	Up	Up
963.211745161857	0.925683924233704	0.133740904316393	6.92147199815397	4.46974499013593e-12	8.3186671082751e-11	IL15RA	Up	Up
1420.09822446991	0.637731311723939	0.180807552189442	3.52712762272094	0.00042009422029001	0.00122085762261933	CPXM1	Up	Up
629.124333050953	0.52958846065906	0.0655525336031372	8.07884045894016	6.5385502312047e-16	3.34477550224996e-14	ARSB	Up	Up
665.478760904764	0.825566988205261	0.0783880631611967	10.531794700777	6.16477474828387e-26	5.43615708517718e-23	AP1S2	Up	Up
818.499155542515	-0.930107	0.108605311661372	-8.56411	1.08916832365379e-17	8.65631717485878e-16	NEIL1	Down	Down
1542.7850447361	-0.805767	0.17634416015831	-4.56929	4.89386462552279e-06	2.23543623915716e-05	FUT3	Down	Down
1001.15670853198	-0.95331	0.13879946455673	-6.86825	6.49934950466283e-12	1.15913042472453e-10	APOBR	Down	Down
1100.35479349766	0.768706500959395	0.15519724769235	4.9530936430214	7.30428014532684e-07	3.99234532854671e-06	P3H2	Up	Up
801.62810500651	0.514859865238749	0.0971784181035932	5.29808856005356	1.17021210591409e-07	7.68166883279584e-07	CKAP2L	Up	Up
808.296117466242	0.688536678413883	0.11435744103104	6.0209171541972	1.73431515241569e-09	1.73691754362433e-08	SMOX	Up	Up
1313.6829828955	0.904810120373905	0.176351522972011	5.13071906114193	2.88637431541539e-07	1.72753327643381e-06	PDLIM3	Up	Up
9530.69533863229	-1.56547	0.294491547627049	-5.31584	1.06166323108534e-07	7.0415041952859e-07	HMGCS2	Down	Down
1703.42818561437	-0.826327	0.185930222162993	-4.44429	8.81839279161681e-06	3.8011870976527e-05	ERP27	Down	Down
900.109630100171	-0.554411	0.122624228386966	-4.52122	6.14854999523776e-06	2.74490956634071e-05	FCHO1	Down	Down
932.917659205083	0.599790255052386	0.139812781885776	4.2899529425171	1.7871098108509e-05	7.18335130829976e-05	FEZ1	Up	Up
779.265288485355	0.585615554305611	0.0953239422983915	6.14342567235066	8.07604720515037e-10	8.67472402233031e-09	CLSPN	Up	Up
783.350513370961	0.743538212035694	0.1154603583951	6.43977051839163	1.19654274046391e-10	1.58531582250338e-09	GIMAP4	Up	Up
1433.3698196168	0.666306234518637	0.181356097797827	3.67402167674243	0.000238762463717907	0.000736532284379179	PRRX1	Up	Up
707.847728574011	0.512222987414443	0.0854717680470989	5.99289097579197	2.06143059816848e-09	2.0283513186442e-08	CIP2A	Up	Up
787.704294308494	0.747769499593493	0.114889622118695	6.5085904697376	7.58592182124937e-11	1.05621128034508e-09	GFOD1	Up	Up
792.481134721751	0.629968426135493	0.0982701557360102	6.4105772644527	1.44969660060822e-10	1.87730640909531e-09	MCM10	Up	Up
885.409593430431	0.718552451093912	0.131684883243271	5.45660544624913	4.85323114688597e-08	3.48206642301567e-07	RNF217	Up	Up
752.825721179676	-0.553269	0.109818612189659	-5.03803	4.70356327104846e-07	2.67015894093426e-06	NHS	Down	Down
660.117872062448	0.761322622215199	0.0835300270265818	9.1143586242696	7.91371643928391e-20	1.08552741498266e-17	USP13	Up	Up
829.072875729586	-0.56497	0.116150833041603	-4.86411	1.14973789866266e-06	6.01266489902152e-06	RHBDL2	Down	Down
839.928051770211	1.09997242133855	0.121253059411384	9.07170859587631	1.17165095811833e-19	1.50671058628023e-17	PIK3CD	Up	Up
986.172911916826	0.84690586277473	0.150737034546545	5.61843255920773	1.92697582041426e-08	1.5308339014342e-07	ITGA7	Up	Up
744.966951582774	-0.562717	0.0998989331068801	-5.63286	1.77242213249772e-08	1.41839727958482e-07	SLC25A10	Down	Down
619.475773345509	0.504260200981466	0.0620710205966206	8.12392314697851	4.51351622712973e-16	2.34121270291284e-14	DCLRE1B	Up	Up
1037.71017291699	0.881803908934603	0.153659820673399	5.73867589503999	9.54196272808534e-09	8.09798651689663e-08	DPYD	Up	Up
676.760717540442	-0.669557	0.0890737091392923	-7.51689	5.60942205286544e-14	1.75169102150021e-12	ZNF862	Down	Down
852.983893848538	0.55671065794448	0.131427109379787	4.23588908385517	2.27649136196226e-05	8.92569702325157e-05	IRS2	Up	Up
823.897	0.84051643248644	0.123738788140101	6.79266740138738	1.10078965842419e-11	1.86329276916811e-10	MYO1F	Up	Up
1272.38547925988	-0.500692	0.174790999478351	-2.86452	0.00417643055841838	0.00937444134312624	BMP2	Down	Down
3117.42602073406	-0.744543	0.230424629138526	-3.23118	0.00123280552463975	0.00317555886844886	NCCRP1	Down	Down
859.152	0.947217137305773	0.130023410888753	7.28497376611823	3.2173290287653e-13	8.10591822512596e-12	OGFRL1	Up	Up
3113.14053308839	1.48565404900225	0.224606213503739	6.61448330314121	3.72851736599466e-11	5.60427634606242e-10	CXCL10	Up	Up
885.415783588992	0.761070579150317	0.131191618686306	5.80121342179736	6.58367397852872e-09	5.79175651944868e-08	TLR2	Up	Up
742.757955038688	-0.784804	0.108479099939785	-7.23461	4.66861377156751e-13	1.13158887201423e-11	ACOT11	Down	Down
720.59663901814	-0.600111	0.10525524365224	-5.70148	1.18769468334513e-08	9.90911742160247e-08	ACCS	Down	Down
1143.90804508604	0.676762556900428	0.164172373399029	4.12226821656238	3.75160019146614e-05	0.000140008327983817	CLEC2B	Up	Up
1030.88788728038	0.72870084876826	0.15578586962721	4.67757987622379	2.90280513882487e-06	1.39223376225742e-05	LIF	Up	Up
841.785135020073	0.918054362639138	0.120840574141926	7.59723602074988	3.0252248948282e-14	9.91524152255373e-13	TEAD4	Up	Up
720.677688516308	0.578418195596305	0.113210513502763	5.1092268527003	3.23479773181701e-07	1.91319017559206e-06	RASSF8	Up	Up
683.404306743092	0.682671429636725	0.10418963338285	6.55220109210111	5.66951233186082e-11	8.17027465847461e-10	GRK5	Up	Up
839.089359132557	0.674880482976117	0.130717127194707	5.16290785652642	2.43142843783932e-07	1.47623579711175e-06	CDK14	Up	Up
641.252914955101	-0.520489	0.0886154649948313	-5.87356	4.26522969092160e-09	3.93540226290414e-08	CCDC159	Down	Down
1053.30795185491	1.16192063890458	0.155534420239402	7.47050483819676	7.98877334303346e-14	2.40156014230996e-12	PDLIM4	Up	Up
1693.28272814838	0.762374864063946	0.204696385670879	3.72441780818607	0.000195766478463394	0.000615484490354011	LMOD1	Up	Up
729.389888761648	-0.75088	0.108294391260118	-6.9337	4.09984479951195e-12	7.71554125989454e-11	INTS6L	Down	Down
2030.51025554919	-0.853308	0.214473302600875	-3.97862	6.9316141563195e-05	0.000243659132396971	APOD	Down	Down
942.225155891411	0.546055660600797	0.147507606901549	3.7018813610423	0.000214006687918549	0.000666528708022976	GSDME	Up	Up
2566.13714398785	0.701652328390289	0.229578113887467	3.05626837205493	0.00224110563188322	0.00538761444777533	CD36	Up	Up
777.24439438187	0.740723446593104	0.11752491540038	6.30269287214234	2.92518181015081e-10	3.52659614325343e-09	ETV5	Up	Up
1540.16875369972	1.59631968587383	0.182788330843338	8.73315970723529	2.47655013784736e-18	2.31619977033624e-16	MT1E	Up	Up
664.469163417736	0.695046400278528	0.0990970352756037	7.01379610747688	2.3193733022689e-12	4.70428858832591e-11	NXPE3	Up	Up
661.735095777497	-0.647151	0.0905855685034241	-7.14408	9.05994523490167e-13	2.02378849046935e-11	ZNF814	Down	Down
1295.90371726953	-0.733047	0.170958350960275	-4.28787	1.80395939554268e-05	7.24164753667012e-05	PRR15	Down	Down
851.66928879504	-0.511559	0.138413887591897	-3.69587	0.00021913904717423	0.000680761093033449	FGD5	Down	Down
741.077019532603	0.682028100809395	0.0972756693627101	7.01129177807381	2.36127712566077e-12	4.75801194918239e-11	DEPDC1	Up	Up
833.340392117843	-0.548868	0.128554735840993	-4.26953	1.95885165740137e-05	7.80422009289128e-05	HSH2D	Down	Down
710.821715166855	-0.697442	0.104059913715934	-6.70231	2.05148310758274e-11	3.24695420395019e-10	ZNF841	Down	Down
658.419027501617	0.504164241848387	0.084915645589067	5.93723616361811	2.89866981757392e-09	2.77260163645836e-08	PSRC1	Up	Up
944.744908590994	-0.906001	0.144584186580843	-6.26625	3.6984066058816e-10	4.33462617264022e-09	PLXNB3	Down	Down
565.814700084548	0.624748328399491	0.0738479066953628	8.4599328045506	2.67531633180769e-17	1.90544260893903e-15	HDAC4	Up	Up
1726.24438554422	-1.14103	0.192443279228279	-5.92917	3.04464637295697e-09	2.88835868516482e-08	SPOCD1	Down	Down
744.310411373986	0.530482989739687	0.127499616090075	4.16066342791897	3.17324446404462e-05	0.000120513004481498	BDKRB2	Up	Up
1393.06836293882	-0.953106	0.183872637653406	-5.18351	2.1774775476004e-07	1.3356253470177e-06	PPP1R3C	Down	Down
1614.88687566366	1.45295321370978	0.191465309179324	7.58859774617947	3.2338597343171e-14	1.05430659436768e-12	ANPEP	Up	Up
721.279080565758	0.669075849166303	0.119846244620519	5.58278527028416	2.36696916171761e-08	1.83626036601118e-07	PROS1	Up	Up
1511.00363777379	0.725064572486606	0.190074855852407	3.81462644932698	0.000136389086356661	0.000444735534628041	SLC38A5	Up	Up
602.623856343726	0.582212456973049	0.078086753344926	7.45596957273011	8.92093330297987e-14	2.6431654864733e-12	MPHOSPH9	Up	Up
3064.09463434966	1.36079021581968	0.229155947424972	5.93827143092246	2.8804287485067e-09	2.75800307987834e-08	CXCL9	Up	Up
678.736425954466	0.555073148197623	0.109828955319277	5.05397822080711	4.32700972168946e-07	2.48611746901165e-06	TRAF1	Up	Up
966.255186256505	1.06591642843511	0.148144124304833	7.19513131848412	6.24006786934409e-13	1.46455737394821e-11	SPI1	Up	Up
817.743469661882	-0.55341	0.134041989414993	-4.12863	3.64928903109315e-05	0.000136741267255733	KLF8	Down	Down
643.272974892075	-0.620804	0.093685825641841	-6.62645	3.43858026107984e-11	5.20225729368271e-10	KANTR	Down	Down
720.568462108901	0.733563656676405	0.0988727417451043	7.41927091055637	1.17766807648091e-13	3.3243990000417e-12	PBK	Up	Up
925.855920540429	1.31035413208695	0.151048334629351	8.67506507305992	4.13314069322679e-18	3.62736963778074e-16	FGL2	Up	Up
690.335863267851	0.763722569941455	0.0947236974902489	8.06263469624456	7.46674003354298e-16	3.79860142695464e-14	CDKN3	Up	Up
1273.14425923342	1.40794729024966	0.177928041159835	7.91301517777564	2.5122871533928e-15	1.11109290996189e-13	F13A1	Up	Up
700.66386938952	0.699991501557383	0.110853027629464	6.31459073808218	2.7087735424763e-10	3.30007029339317e-09	LRP12	Up	Up
647.02115780326	-0.749715	0.0923758698887349	-8.11591	4.82146402144868e-16	2.49396287008901e-14	EME2	Down	Down
727.317493174988	-0.679266	0.122161436311957	-5.56039	2.69166524761056e-08	2.05968004360547e-07	UST	Down	Down
1203.78062110938	-0.725259	0.177121624461854	-4.09469	4.22725975104029e-05	0.00015581289026625	OSR1	Down	Down
676.427305376154	0.511610223962793	0.11816155436991	4.32975197974438	1.49277372483228e-05	6.11574863638146e-05	SAMD4A	Up	Up
687.049211326102	0.525664054118145	0.111956213127981	4.69526468814409	2.66261721312417e-06	1.28871786598624e-05	HEYL	Up	Up
810.043222496424	0.585637614618282	0.137311160025361	4.26504017961917	1.99866230889057e-05	7.95085470161879e-05	TCF7L1	Up	Up
1137.83869340006	-1.2403	0.160758952508253	-7.71527	1.20725504839084e-14	4.34096096817506e-13	VIPR1	Down	Down
1094.78821478592	0.699861658441215	0.16269567104832	4.30166121773061	1.69522364863074e-05	6.84521402645969e-05	RAB38	Up	Up
781.921367296177	0.735599874565644	0.134121570836509	5.48457544880923	4.14463568416272e-08	3.02762775539744e-07	SGCE	Up	Up
693.091994525007	0.977148451755419	0.116613610109482	8.37936884758159	5.32122729011977e-17	3.46966503374782e-15	BAG2	Up	Up
1009.48945882223	1.3443436498896	0.155782462145785	8.62962127682597	6.15554520656374e-18	5.15784552647725e-16	NCKAP1L	Up	Up
884.440714934987	0.749377805897528	0.151700887769234	4.93983797271824	7.81875131562397e-07	4.24223957992161e-06	GAS7	Up	Up
790.88676693238	0.603818712755782	0.129771064780828	4.65295336657351	3.27214269478345e-06	1.55527562684805e-05	ADA	Up	Up
821.281145338203	0.501429597035424	0.14005480481186	3.58023844814899	0.000343280804772433	0.00102151276599324	GPRC5B	Up	Up
947.427357506061	0.640430724658495	0.152979949952789	4.18637033713331	2.83450734437059e-05	0.000108786335757626	MS4A7	Up	Up
1062.76721701479	-0.576319	0.160763801546912	-3.58488	0.000337229716002754	0.00100512150023161	RASSF6	Down	Down
731.469396421822	1.17759032068456	0.118956000579993	9.89937720621907	4.1887533972242e-23	1.72371856466217e-20	GLIPR1	Up	Up
663.47138228485	0.692515482830013	0.107641040961823	6.43356359843848	1.24646404509316e-10	1.64519039109303e-09	RAPGEF5	Up	Up
702.138178338153	0.824500648504191	0.109669637618274	7.51803932619914	5.56037791708246e-14	1.74225174735251e-12	CGAS	Up	Up
815.107800638185	0.577000601059385	0.137519039890762	4.19578700896782	2.71925698373632e-05	0.00010488481738144	APLNR	Up	Up
786.692469886659	0.523523383482962	0.137106316400583	3.81837538362118	0.000134333412183187	0.000438727711959128	EDIL3	Up	Up
1959.64993699411	0.800510076205298	0.215944848273083	3.70701168658108	0.000209719268703497	0.000654793697159224	ALDH1A1	Up	Up
666.245321159592	0.62226802297389	0.111531693249992	5.57929324697969	2.41497806206702e-08	1.86880751163214e-07	CALCRL	Up	Up
1024.32413580093	0.894410789060209	0.169113861419071	5.28880827127365	1.23115857112463e-07	8.05319477926027e-07	CRYAB	Up	Up
6561.00171741837	-0.644057	0.279472360382997	-2.30455	0.0211920631042233	0.0397167268076665	CEACAM6	Down	Down
605.531733122771	-0.591935	0.088209306646378	-6.71057	1.93863849888746e-11	3.09747262488334e-10	GLI4	Down	Down
659.821704197125	-0.657938	0.108150262415356	-6.08356	1.17545901228039e-09	1.21604189884962e-08	RALGPS1	Down	Down
625.155803747508	-0.626367	0.100259398600714	-6.24746	4.17177061936643e-10	4.81898407716900e-09	ORAI3	Down	Down
790.76440281232	0.654219516395918	0.129654875297907	5.04585357775959	4.51501089173716e-07	2.57654766388871e-06	LTB4R	Up	Up
636.955551991507	0.815866988510173	0.0979903241735792	8.32599540200473	8.36230502901479e-17	5.2492598144846e-15	WASF1	Up	Up
560.312340146317	-0.506846	0.079968943181925	-6.33803	2.32718143271825e-10	2.86724855429651e-09	MRNIP	Down	Down
561.95690890547	0.560521322900813	0.0835495698865511	6.70884749810112	1.96167545351717e-11	3.12618812807495e-10	BACE1	Up	Up
691.903573219846	0.610276154228916	0.101427674832632	6.01686034147922	1.77832376616309e-09	1.77429954212328e-08	KIF14	Up	Up
8563.89251806114	-0.847997	0.298239303915565	-2.84334	0.00446429936651984	0.00995423186865918	KRT20	Down	Down
1013.30181313847	0.691033667588898	0.158578652174722	4.3576714653087	1.31453506452917e-05	5.45919720227657e-05	C12orf75	Up	Up
1042.12823651234	-1.06518	0.155450488720089	-6.85218	7.27315776998004e-12	1.28048333156509e-10	SRCIN1	Down	Down
652.365094087443	0.536365401657853	0.118988002102342	4.50772676388434	6.55258835499963e-06	2.91264597114458e-05	S1PR1	Up	Up
1018.72318925959	-0.576512	0.160815198083772	-3.58493	0.000337165333896703	0.00100509138008679	RADX	Down	Down
623.201077322324	0.725980971271414	0.111486376861779	6.5118357211616	7.42378859470895e-11	1.03675503165023e-09	MEF2C	Up	Up
669.523775742371	0.746716806069974	0.118126354317583	6.3213396399454	2.59305380947604e-10	3.16951620091599e-09	STXBP1	Up	Up
587.114119681291	-0.510607	0.0962734412896846	-5.30372	1.13467476565055e-07	7.48020908163646e-07	PEX11A	Down	Down
3038.56030660704	0.856268859518638	0.237279180611618	3.60869781036623	0.000307737821226805	0.000926314852645966	MMP7	Up	Up
707.766746916362	0.636172004850912	0.128252407575416	4.9603123783608	7.03799096017005e-07	3.85590285800086e-06	TMCC3	Up	Up
807.382733541391	1.11765718547785	0.135521446532459	8.24708718859602	1.62302002760881e-16	9.57168308001911e-15	VEGFC	Up	Up
795.347299314402	-1.0116	0.133539642321823	-7.57524	3.58456666992705e-14	1.15642866887995e-12	HSD17B14	Down	Down
1178.60445056269	1.0002339958198	0.175177529544557	5.70983046981141	1.13088765364011e-08	9.48450071109941e-08	FYB1	Up	Up
956.499445248037	1.22024099903443	0.15484094496717	7.88060935234635	3.25788362063389e-15	1.38688480199766e-13	AIF1	Up	Up
909.238531236415	1.26042046304024	0.152071464674824	8.28834302171953	1.14836993924966e-16	6.97229984754924e-15	MPEG1	Up	Up
744.708730998557	1.0292505427855	0.128955129839901	7.98146257588449	1.44609425861784e-15	6.89728945354266e-14	LCP2	Up	Up
733.218700888492	0.805450058885542	0.125805707305542	6.40233321791483	1.53020245429851e-10	1.96916532652535e-09	IL27RA	Up	Up
740.399946783378	0.701325221858058	0.130264158844479	5.38386942409357	7.29013976413179e-08	5.01295240074981e-07	MOB3B	Up	Up
1046.50521934003	1.60127333766575	0.161397754200703	9.92128636235249	3.36392453686354e-23	1.41575351303725e-20	CLMP	Up	Up
937.145	0.545568299009921	0.15728784994587	3.46859785544577	0.000523181953034066	0.00148479439176779	C2	Up	Up
2035.29715144618	0.884186170948867	0.219851521736776	4.02174232847697	5.77692340053856e-05	0.000206599203420574	AREG	Up	Up
545.047982280922	0.757630027054767	0.0883493816621319	8.57538573333898	9.8755255633605e-18	7.96581448412585e-16	NT5DC3	Up	Up
674.606671937572	-0.549666	0.121943300415417	-4.50755	6.55802860653824e-06	2.91436462049136e-05	LIPE	Down	Down
564.893891777406	0.770495976971076	0.0922206455059477	8.35491849730529	6.54779058480281e-17	4.18110296721995e-15	NMT2	Up	Up
1074.64142955295	0.933424769777089	0.16949792504577	5.50699820971281	3.65003971167404e-08	2.70799019955048e-07	NPNT	Up	Up
708.111	0.683779231793602	0.130606631831736	5.23540973535352	1.6461926151605e-07	1.04433692523269e-06	PDGFC	Up	Up
1383.73155136844	-1.18215	0.183753329922582	-6.43335	1.24825235322113e-10	1.64637728468297e-09	RGL3	Down	Down
3425.23056573403	-0.856339	0.251184472780604	-3.4092	0.000651525803147095	0.00180343121415215	SPRR3	Down	Down
637.264533929766	0.76854219871341	0.092988079566091	8.26495398442089	1.39748638862075e-16	8.40216004690878e-15	EXO1	Up	Up
1717.67063423948	-0.979387	0.208796047496366	-4.69064	2.72352482973942e-06	1.31435733429049e-05	SELL	Down	Down
850.05834484192	0.937588177790412	0.150814695593054	6.21682239985633	5.07323411524059e-10	5.72493292785041e-09	LRIG1	Up	Up
839.753645535182	1.04083603547741	0.147290598550458	7.06654766645437	1.58835629589618e-12	3.32728301893727e-11	SELPLG	Up	Up
747.690422218174	1.23422377227009	0.130992163667261	9.42211913840279	4.42074243239361e-21	9.09592315145164e-19	SACS	Up	Up
668.249744071694	0.65428782169799	0.113377840549138	5.77086155926933	7.88672502072631e-09	6.82459691279485e-08	SNX10	Up	Up
556.593459478945	-0.556957	0.088917647286816	-6.26374	3.75842314182726e-10	4.40218088174303e-09	NPEPL1	Down	Down
514.776126934538	-0.528404	0.0741453207235601	-7.12659	1.02882456124254e-12	2.26537137040301e-11	FAM219B	Down	Down
577.628497498019	0.529826022064053	0.108916019245529	4.86453715196538	1.14724957295015e-06	6.0047392854412e-06	STARD13	Up	Up
624.49877341673	-0.598805	0.109076603322993	-5.48977	4.02459052067444e-08	2.9473463430839e-07	HSF4	Down	Down
817.367059066618	1.03401476458117	0.145894297558575	7.08742412749906	1.36631164685569e-12	2.91826517606385e-11	IL10RA	Up	Up
1244.93442187258	-0.555	0.175711395855411	-3.15859	0.00158534413911202	0.00397204745881157	GRIN2D	Down	Down
1033.46854114831	-1.14128	0.160949940149515	-7.09089	1.33254680551736e-12	2.85985512226586e-11	PLA2G4F	Down	Down
535.67691943897	-0.66098	0.0756823269383417	-8.73361	2.46667522360105e-18	2.31619977033624e-16	ZNF224	Down	Down
563.306318928739	-0.832228	0.0858254334354807	-9.69675	3.11243232145412e-22	8.8670802659519e-20	ZNF816	Down	Down
539.206701067764	0.566742041204804	0.0974841887611502	5.81368166886428	6.11135803323708e-09	5.42262233155171e-08	CSGALNACT1	Up	Up
747.721825783261	0.971839355330171	0.135561096190311	7.16901369671599	7.55399999421476e-13	1.72272132872991e-11	UBE2E2	Up	Up
899.686133619512	-0.659365	0.158011014633756	-4.17291	3.00738780974944e-05	0.000114686959959693	GCNT4	Down	Down
606.628399284393	-0.570619	0.106156576965009	-5.37526	7.64735064818176e-08	5.24689289748165e-07	AP1S3	Down	Down
657.564830852918	0.593188898392575	0.128857277251315	4.6034567161904	4.15535589601187e-06	1.92757716639148e-05	DCHS1	Up	Up
869.245	1.18796851071996	0.152695085002756	7.78000490781035	7.25217352226008e-15	2.78621886483843e-13	CPVL	Up	Up
620.267136948356	0.75236868870717	0.121154941645299	6.20997112036792	5.29943396509685e-10	5.95117757220518e-09	PDE5A	Up	Up
846.130967930685	1.1054464262646	0.147804221345668	7.47912621304171	7.48183931136234e-14	2.27876151920736e-12	LAIR1	Up	Up
553.357249955337	0.537173534471462	0.0924523125482721	5.81027688399884	6.2369603272282e-09	5.51820503294849e-08	TNFRSF10A	Up	Up
531.796216427422	-0.559633	0.0883176183360283	-6.33659	2.34901889698792e-10	2.88838857466283e-09	RILP	Down	Down
771.540915936284	-0.536173	0.138470072688708	-3.87212	0.00010789245387166	0.00036077148082257	LYPD6	Down	Down
537.924146979704	0.566569104181652	0.0949179839920382	5.96903853572339	2.38655745572981e-09	2.31383617618872e-08	DIPK1A	Up	Up
943.343856087256	0.506203010826331	0.160708171785679	3.14982744935587	0.00163366918994428	0.00408097748001998	CEMIP	Up	Up
511.073928292826	-0.510419	0.0750877923742854	-6.79763	1.06350644525994e-11	1.80844925191217e-10	MSANTD2	Down	Down
1389.70100259483	1.0697993416787	0.189901447724986	5.63344489731312	1.766449757439e-08	1.41422899300715e-07	CA2	Up	Up
594.100762819884	-0.730912	0.102850627838105	-7.10654	1.1898582496842e-12	2.59220749852566e-11	ZNF823	Down	Down
735.56664663017	-1.13695	0.128903600553297	-8.82013	1.14322635223406e-18	1.13818632207905e-16	TMC7	Down	Down
599.586344570612	-0.564302	0.102922102369505	-5.4828	4.18636951966169e-08	3.05209412461005e-07	ZNF738	Down	Down
674.034326398191	1.11000339469825	0.124866846414826	8.88949650422548	6.13864364594623e-19	6.57083254541227e-17	MPP1	Up	Up
670.355614540386	0.682491043555954	0.108990481217624	6.26193256448891	3.80235377955761e-10	4.44520121779343e-09	PIMREG	Up	Up
653.747719069995	0.675417334801289	0.125050375505411	5.40116198829058	6.62106019307573e-08	4.61629490419338e-07	PLAGL1	Up	Up
594.697284829476	0.990200551932733	0.108416097317122	9.1333351452077	6.64208531231625e-20	9.31804059192972e-18	TMEM131L	Up	Up
778.532230625071	0.882211050165731	0.141213117503872	6.24737323104238	4.17412812386817e-10	4.81898407716900e-09	ITGAX	Up	Up
1181.01864929252	-0.944718	0.181425154325402	-5.2072	1.91706298868335e-07	1.19650058727463e-06	ABO	Down	Down
682.401205730985	0.635305538718465	0.123757838531586	5.13345696932416	2.84468092111914e-07	1.70596265089578e-06	SEC14L2	Up	Up
576.181754023816	-0.553515	0.100231	-5.52238	3.34443588131794e-08	2.50231368283821e-07	CACNB1	Down	Down
1130.74525353952	-0.99458	0.173321991717865	-5.73834	9.56092583268088e-09	8.11036301280735e-08	GDPD3	Down	Down
590.627353852085	-0.512908	0.100760054728303	-5.09039	3.57336502355269e-07	2.08940869927846e-06	STYK1	Down	Down
831.286536315981	0.564777824698553	0.158662102971775	3.55962649000702	0.000371382623508448	0.00109417330885037	SELENOP	Up	Up
2020.57855219347	-1.3998	0.21549468253101	-6.49577	8.26114451266276e-11	1.13739683334936e-09	HSD17B2	Down	Down
736.273215964084	0.780514378493664	0.1349906754897	5.78198735329105	7.3823258984166e-09	6.42717023915743e-08	MLLT11	Up	Up
1562.39395496432	1.30968375538806	0.199791503014875	6.55525252888535	5.55477953155841e-11	8.02993031736133e-10	MMP9	Up	Up
550.223149143508	0.532348208989474	0.101648487052748	5.23714837696723	1.63076587195072e-07	1.03632540894933e-06	PCDH12	Up	Up
731.792883790279	0.754459022662289	0.147606425192587	5.1112884935593	3.19968919895431e-07	1.89545248196532e-06	CLIP3	Up	Up
562.32880136254	0.83293135346194	0.101426987049058	8.21212753819722	2.17303278509087e-16	1.22726636126435e-14	SLC36A4	Up	Up
631.802888452774	-0.653219	0.119732021827639	-5.45567	4.87882574220329e-08	3.49830095088516e-07	CRACDL	Down	Down
1780.96947556112	-1.6046	0.210235900716424	-7.63239	2.304498312853e-14	7.78735397033063e-13	CYP4F12	Down	Down
669.483750119086	0.816922566552134	0.123672088743714	6.60555324043283	3.96035543791314e-11	5.914343709619e-10	FJX1	Up	Up
3557.19833440542	-0.734235	0.258558917822209	-2.83972	0.00451531264029175	0.0100558700508626	SNX31	Down	Down
744.776151839895	-0.88037	0.140123234579295	-6.28283	3.32467311120869e-10	3.95162366324534e-09	SMAD6	Down	Down
1436.86971202707	1.14176575313606	0.194892422004123	5.85844098705851	4.67232585527951e-09	4.26427452873662e-08	IGF2BP2	Up	Up
1038.11244779817	-1.33664	0.168918897007833	-7.91293	2.51402921089767e-15	1.11109290996189e-13	CDH23	Down	Down
1075.69780772346	-0.523731	0.180083940708478	-2.90826	0.00363447859960486	0.00828449959471723	PDE10A	Down	Down
568.291098568242	0.595616580485338	0.0914441115513252	6.51344925748482	7.34444233491192e-11	1.02799987269765e-09	DEPDC1B	Up	Up
999.591645982942	1.42799006343445	0.167552957298164	8.52261927489179	1.55984879275705e-17	1.19360660926757e-15	IL7R	Up	Up
580.030971650021	0.84258275177607	0.115026178657808	7.32513903885023	2.38651152158378e-13	6.2189106332047e-12	ELMO1	Up	Up
556.446743589246	0.854587102867644	0.10866077514264	7.86472489033707	3.69909480240771e-15	1.54977008033905e-13	FLI1	Up	Up
618.714367383289	0.838609561495919	0.12799679056682	6.55180147707009	5.68470831179593e-11	8.18580315068717e-10	SYT11	Up	Up
676.042514899833	-0.853488	0.130931118561131	-6.5186	7.09656926292266e-11	9.96317434501909e-10	PIGZ	Down	Down
771.575542497623	0.901206201783361	0.158804557923523	5.67493914259918	1.3873796920765e-08	1.14184431723878e-07	GEM	Up	Up
559.783072169579	-0.503953	0.109971900898549	-4.58256	4.59313758768322e-06	2.11004023440134e-05	RPH3AL	Down	Down
583.040758723364	0.585360103703615	0.103959800906355	5.63063894505622	1.79543231933109e-08	1.43433199695311e-07	DIAPH3	Up	Up
1035.15998499461	0.517748921987255	0.188845337647583	2.7416558355995	0.00611303556894032	0.0131751853661123	PRELP	Up	Up
655.307425730044	-0.536313	0.128185997493016	-4.18387	2.86590965648435e-05	0.000109854926555117	TRPV4	Down	Down
508.257835406388	0.790026421061478	0.0953122682998804	8.28882194447228	1.1437561244028e-16	6.96713023410892e-15	DYRK3	Up	Up
608.574872804771	0.573549934356854	0.126457482577618	4.53551599056084	5.7462824083651e-06	2.58213194948083e-05	ACAP1	Up	Up
495.714425372911	0.741631823001619	0.0768508335346228	9.65027689214977	4.90231806060458e-22	1.29687322637537e-19	FBXO5	Up	Up
599.594456608242	0.724021087032685	0.115358390556363	6.27627590451634	3.46778594496611e-10	4.09543750821954e-09	SPIN4	Up	Up
570.48021493236	-0.82528	0.106402144603755	-7.75623	8.74882900512279e-15	3.2929027544078e-13	CFAP44	Down	Down
533.905917982511	0.514031435182781	0.114661241840173	4.48304437430822	7.35856200017474e-06	3.23441374600607e-05	PRICKLE2	Up	Up
656.015373832918	-0.772918	0.133191482666611	-5.80306	6.51172987481986e-09	5.73664195156585e-08	SRGAP3	Down	Down
2253.00152991206	-0.799474	0.231016037424814	-3.46069	0.000538799604354158	0.00152397908560108	SCNN1G	Down	Down
488.920497165115	0.503344637762375	0.0863492584098432	5.82917151845507	5.57032279510949e-09	5.00005998641965e-08	IQCG	Up	Up
537.040292740927	0.701786861429899	0.0891977120400445	7.86776751756635	3.6102567375496e-15	1.51598036884226e-13	ORC1	Up	Up
489.740326877597	0.605820638277349	0.0869852736795955	6.96463450248888	3.29257437969291e-12	6.37114862728875e-11	TMEM38B	Up	Up
599.480775223218	-0.643448	0.121232201421852	-5.30757	1.11097896831398e-07	7.34491557844993e-07	BLNK	Down	Down
1461.27297959804	-0.613815	0.20196082187348	-3.03928	0.00237145106869045	0.0056663910825819	TBX1	Down	Down
3519.9435163476	-0.788032	0.254512314192132	-3.09624	0.00195989000510727	0.00478360921504895	NLRP2	Down	Down
502.612089963559	0.834678697331899	0.0979929628958358	8.51774119963229	1.62695263483064e-17	1.22471174356886e-15	PRXL2C	Up	Up
708.589708003058	-0.726802	0.139090834918441	-5.22537	1.73804222557356e-07	1.09622159172927e-06	SH3TC2	Down	Down
776.938562921923	1.03990358582283	0.149797563248968	6.94205942518893	3.86424586734186e-12	7.33177305035211e-11	MSR1	Up	Up
2520.73113206272	0.775842135767955	0.234333307208616	3.31084874365409	0.000930134703675229	0.00247084126275396	CDKN2A	Up	Up
633.458396241549	1.07550894292496	0.133538455279695	8.05392679338934	8.0179186018083e-16	4.04566257951733e-14	RCSD1	Up	Up
660.114066570941	0.968681107785793	0.141964960141202	6.82338167687516	8.89219857460829e-12	1.54181398131644e-10	MAP1A	Up	Up
559.225503004595	1.06107625224146	0.119243416465171	8.89840532664865	5.66547857838757e-19	6.13528259149596e-17	DNAJB5	Up	Up
505.733657022114	-0.513471	0.0960412336648081	-5.34636	8.97411808616971e-08	6.05622152768552e-07	MYL5	Down	Down
571.224632300873	0.633673639895446	0.0985429065253706	6.43043383069183	1.27240261694654e-10	1.67346247589603e-09	CENPA	Up	Up
926.387729801609	-0.546794	0.166891329490121	-3.27635	0.00105159746810118	0.00275711197993738	HCAR1	Down	Down
469.013998580984	-0.67833	0.0869261001474355	-7.80353	6.01988279230255e-15	2.35181834489153e-13	ZNF846	Down	Down
1015.12597155095	1.39753841723807	0.175873461655491	7.94627230329742	1.92207675872764e-15	8.76675305864984e-14	G0S2	Up	Up
590.90928990973	0.833868819293726	0.130568273044465	6.38645820956638	1.6977180053589e-10	2.1621968379117e-09	APBB1	Up	Up
646.524260955893	0.604318764362624	0.140330062932061	4.3064098435928	1.65925509892977e-05	6.71902163174755e-05	COPZ2	Up	Up
1163.30201467878	0.550100109855421	0.191653293192093	2.87028780300717	0.00410098346012642	0.00922185934603776	IL1B	Up	Up
676.754322429046	-0.76293	0.141935568329778	-5.37519	7.65033514446002e-08	5.24699652611521e-07	DEPTOR	Down	Down
740.583718070012	-0.582096	0.156327384810892	-3.72357	0.0001964251508827	0.000617136230750907	HOXA13	Down	Down
519.433762499783	-0.744093	0.106115952162435	-7.01207	2.34811705407576e-12	4.74567857867823e-11	CTF1	Down	Down
527.48055548692	-0.50404	0.113023885089186	-4.45959	8.2117276788759e-06	3.56290471315426e-05	ARMCX4	Down	Down
515.605666480949	0.541268466860189	0.105647017013763	5.1233672484068	3.00126974446395e-07	1.78590980488378e-06	PLXDC1	Up	Up
555.989692112629	0.76130181136527	0.115448171171507	6.59431677124016	4.27218668849963e-11	6.33913085718239e-10	PLXNC1	Up	Up
787.594666614431	0.866499617355316	0.155704912223005	5.56501143723901	2.6213521686733e-08	2.01169496309541e-07	HSPA6	Up	Up
546.349733722488	0.614379674070943	0.118484509295636	5.18531644113896	2.15648392742502e-07	1.327144212963e-06	HACD4	Up	Up
678.275883957058	0.79418356547901	0.141776087467091	5.60167500505582	2.12290305590493e-08	1.66646540013766e-07	TRIM16L	Up	Up
2150.60359303093	-1.7362	0.221565054002042	-7.83609	4.64793021436013e-15	1.88708768922951e-13	TNNI2	Down	Down
539.637513601595	0.540540832814795	0.115163793219902	4.69366992612552	2.68346888865638e-06	1.29677653653807e-05	HIVEP3	Up	Up
576.715526954441	-0.775639	0.119824910973977	-6.4731	9.60127804440956e-11	1.30253821850825e-09	ZNF175	Down	Down
650.76097603911	-0.706986	0.132799607840527	-5.3237	1.01676213503652e-07	6.76064675641159e-07	RAB17	Down	Down
556.630279306366	0.732421558767015	0.123560658247407	5.92762752445423	3.07342653756832e-09	2.91118734642916e-08	DZIP1	Up	Up
667.732	1.0441299960686	0.146985109813535	7.10364469838598	1.21509000069669e-12	2.63170019098262e-11	GYPC	Up	Up
444.099617909061	-0.523775	0.0738717586637802	-7.09033	1.33797009747427e-12	2.86765396585978e-11	PIGL	Down	Down
591.884942234406	0.895245753385095	0.136028609008235	6.58130491748907	4.663370933721e-11	6.83739532467501e-10	CELF2	Up	Up
562.101520057102	0.880651229541858	0.122558942558796	7.18553221132256	6.69458888353039e-13	1.55741704705045e-11	SLC43A3	Up	Up
445.693684728651	-0.581265	0.077444473400921	-7.50557	6.11619279515101e-14	1.89714670319274e-12	C3orf62	Down	Down
672.325346809725	0.722966391041409	0.145452368908211	4.97046831528499	6.67913762729485e-07	3.68107948161446e-06	HERC5	Up	Up
445.919203490938	0.502318904498357	0.0915617056985083	5.48612436461569	4.10847705204833e-08	3.00358381562696e-07	RAB30	Up	Up
491.254542940905	-0.649412	0.101122634379879	-6.42202	1.34474875798451e-10	1.75861987996873e-09	ZNF615	Down	Down
615.855245000704	0.654063050982894	0.127184088712302	5.14264840519812	2.70892301950507e-07	1.62922495859678e-06	LRP8	Up	Up
682.834877259506	0.635147262345223	0.148798134798107	4.26851629025463	1.96777459312049e-05	7.83471294676528e-05	HSPA4L	Up	Up
506.565663616303	0.848993908467932	0.108073272866121	7.85572497207197	3.97466370113357e-15	1.65772122562143e-13	MAP7D3	Up	Up
691.75324638682	0.627550919618612	0.155508552461918	4.03547528212182	5.44918764790027e-05	0.000196128390405864	HEPH	Up	Up
643.464363076485	1.07355143517102	0.137811682570656	7.78998859273498	6.70152449597428e-15	2.59078978322446e-13	TRPV2	Up	Up
482.498036067431	-0.548362	0.0981416286417543	-5.58745	2.304232233429e-08	1.7936011979251e-07	TESK2	Down	Down
982.852521127574	1.7178519348968	0.173146672270911	9.92136846966943	3.36115807604169e-23	1.41575351303725e-20	MRC1	Up	Up
513.206146689068	0.794471031869319	0.120510700313341	6.59253518404263	4.32378669905971e-11	6.3951982502546e-10	DIXDC1	Up	Up
514.134120116082	0.715537492442749	0.0928267051520488	7.70831509392377	1.27489664695227e-14	4.5227080667169e-13	CDCA2	Up	Up
694.98540187904	1.1288236878916	0.146956187956868	7.68136206842072	1.57405900270476e-14	5.49970275699749e-13	SLA	Up	Up
648.131094261882	0.957120002995428	0.142018411073698	6.73940791027965	1.59033351598656e-11	2.59698377857489e-10	C5AR1	Up	Up
975.743446224969	-0.901865	0.175444444954517	-5.14046	2.74069985660717e-07	1.64780129690427e-06	SMIM22	Down	Down
458.324612928391	-0.751137	0.0922352934972411	-8.1437	3.83379740046987e-16	2.0054875780198e-14	ANKDD1A	Down	Down
540.543762932805	0.591071717730676	0.132707563887477	4.45394143646438	8.43081054574784e-06	3.64514942064344e-05	RCAN2	Up	Up
683.353052603427	1.0073739112991	0.145226217418523	6.93658437991251	4.01693361485241e-12	7.58262759223618e-11	NCF2	Up	Up
489.031001800768	0.569418926822375	0.105874762622748	5.37823096568656	7.52212796668331e-08	5.16480406700191e-07	CHN1	Up	Up
659.307574849305	-0.857551	0.142814388481852	-6.00465	1.91740273364988e-09	1.89975729383245e-08	SIDT1	Down	Down
754.050979901621	1.06690026165778	0.157039894146756	6.79381673971803	1.09205093032341e-11	1.85030378004336e-10	HCK	Up	Up
538.576015412868	0.697979785080481	0.1279129259433	5.45667906455266	4.8512203010426e-08	3.48197277266305e-07	EDNRA	Up	Up
1627.58332677258	0.804194387717858	0.216756944888275	3.71012051370428	0.00020716060961721	0.000647569238502953	CXCL1	Up	Up
553.451234226747	0.637674870588604	0.130191925194844	4.89796022014626	9.68366322457469e-07	5.15441436023783e-06	ADAMTS9	Up	Up
2043.70582336653	1.16955956954286	0.233228141481218	5.01466	5.31276380776613e-07	2.98397816779537e-06	PEG10	Up	Up
667.872766175988	0.731687824073455	0.151034789846028	4.84449857426474	1.2693182955513e-06	6.60074029683205e-06	FAM171A1	Up	Up
743.318682511557	1.19206010552415	0.153465572686459	7.76760601519147	7.99833884711348e-15	3.02890058836089e-13	GPR68	Up	Up
2108.23895055038	-0.763406	0.232077605769622	-3.28944	0.00100386350013837	0.00264431640050673	INA	Down	Down
749.599287663624	0.905721764715623	0.157038641829457	5.76750890203973	8.04518367858333e-09	6.94225122833207e-08	SLAMF7	Up	Up
435.134014422202	-0.549804	0.083384700868743	-6.59358	4.29344357975234e-11	6.36557151399951e-10	CCDC191	Down	Down
516.695738939527	0.834497778261695	0.113893542003953	7.3269982088425	2.35364969004081e-13	6.14737446546908e-12	ST8SIA4	Up	Up
1090.72860158016	-1.23279	0.18610018862005	-6.62433	3.48834860758141e-11	5.27324404205654e-10	DEGS2	Down	Down
547.45997807862	-0.671211	0.114987175365342	-5.83727	5.30628461278564e-09	4.78858569491055e-08	ILDR1	Down	Down
438.741935388329	-0.545661	0.0871834380219335	-6.25877	3.88016610972805e-10	4.52474282241461e-09	WASHC1	Down	Down
749.287616602498	-0.708254	0.160044086096053	-4.42537	9.62769991899646e-06	4.11080809545715e-05	ACOXL	Down	Down
644.902413256261	-0.616229	0.143582607500479	-4.29181	1.77223716548998e-05	7.12821195276792e-05	SULT1A1	Down	Down
512.39277421884	0.684033140487941	0.118873498907531	5.75429466428036	8.70042844123646e-09	7.43491157705661e-08	AGPAT4	Up	Up
773.910288707138	-1.08345	0.160334864924106	-6.75743	1.40464919550308e-11	2.32451240413996e-10	FA2H	Down	Down
480.121303752547	0.749897944889799	0.10889877126122	6.88619289460106	5.73052760305213e-12	1.03630771634101e-10	PALD1	Up	Up
538.378120025777	-0.532863	0.115577091312685	-4.61045	4.01795295381336e-06	1.86945861303306e-05	OVOL2	Down	Down
559.66988069315	-0.852881	0.124959905899102	-6.82524	8.77777402589718e-12	1.52626121513206e-10	NOXA1	Down	Down
638.233024845453	1.00512884513168	0.141389987512724	7.10891105384122	1.16962090423354e-12	2.55112366367453e-11	SLC7A7	Up	Up
495.335241014434	0.548373649172457	0.122181064343704	4.48820487952081	7.18258368832356e-06	3.16457494028969e-05	FAM43A	Up	Up
535.358380972988	0.989354700333268	0.117287367780189	8.43530483340237	3.30340650472043e-17	2.30839553412879e-15	LDLRAD3	Up	Up
917.029087529993	-1.53781	0.167998347358184	-9.15371	5.50100456162361e-20	8.08473035493222e-18	BNIPL	Down	Down
495.059862441091	-0.579108	0.111347988289591	-5.20088	1.983466720355e-07	1.2317182001185e-06	AADAT	Down	Down
804.766475002181	1.21125536480403	0.166315000843193	7.28289906901445	3.2672167294821e-13	8.22042383105292e-12	PLEK	Up	Up
832.721215837349	-1.05464	0.162507513332724	-6.4898	8.5949377749401e-11	1.1780981326154e-09	RBBP8NL	Down	Down
1668.96569935783	0.674325743684299	0.216908728229634	3.10879948994221	0.00187849154344471	0.00461412739110083	HES2	Up	Up
671.793793168015	0.987828262340355	0.147819704134354	6.6826562001674	2.34649633494514e-11	3.66069242885545e-10	IL2RB	Up	Up
554.138367774817	-0.546001	0.128615526650022	-4.24522	2.1838015723067e-05	8.60600926068853e-05	ZNF439	Down	Down
398.419807094069	0.516216273983039	0.0735502226540592	7.01855487795113	2.24174707678145e-12	4.56685064552684e-11	SAP30	Up	Up
687.216258710955	-0.667047	0.150560224965764	-4.43043	9.40436510255695e-06	4.02379928302102e-05	TNFSF15	Down	Down
533.545081181765	-1.04878	0.11976746387321	-8.7568	2.00863543702036e-18	1.94742989647869e-16	PYROXD2	Down	Down
572.043625179601	0.88652161886237	0.142779316742113	6.20903390694605	5.33113204052845e-10	5.97952169149036e-09	NEXN	Up	Up
641.636707238361	-0.575941	0.141009925783591	-4.0844	4.41905761214385e-05	0.000162043779924119	SLC27A2	Down	Down
681.573696376912	1.02386324740217	0.150546295211739	6.80098600873661	1.03905514136602e-11	1.77259935517689e-10	TMEM158	Up	Up
583.935057758211	0.755324034689758	0.133130482289839	5.67356191984146	1.39858515351952e-08	1.15004439932835e-07	SLC11A1	Up	Up
3000.06646964869	-1.34736	0.261651114180186	-5.14945	2.61246733750946e-07	1.57581987478828e-06	C10orf99	Down	Down
509.315410581707	0.780155284098367	0.124452017726579	6.26872346748423	3.6401993045852e-10	4.2691077088226e-09	DOCK11	Up	Up
461.534756794149	0.649277410286776	0.108462722726974	5.98618026509587	2.1482626929598e-09	2.1026177879614e-08	ARHGAP25	Up	Up
516.324519850906	0.715670540527167	0.128375309732782	5.57483009791262	2.47771563474218e-08	1.91256098891854e-07	NFATC1	Up	Up
808.95072379161	-1.01541	0.162587093521102	-6.24534	4.22886536930095e-10	4.87306340440044e-09	ATP2C2	Down	Down
679.682886092408	-0.844871	0.143778166124476	-5.87621	4.19758212167578e-09	3.87878371902156e-08	SYNE4	Down	Down
438.170442393871	0.606301433738867	0.0971582643976567	6.24034854366429	4.36596952613119e-10	5.00303364386742e-09	TCP11L1	Up	Up
561.34201279754	0.584160865279559	0.137009807326778	4.26364270322849	2.01120953454936e-05	7.99389958377014e-05	CLCF1	Up	Up
608.893611308558	-0.864563	0.138933793182415	-6.22284	4.8822562802755e-10	5.52964047695056e-09	MAGIX	Down	Down
532.973816554663	-0.558569	0.127431579965936	-4.38328	1.16904338095733e-05	4.91784310053791e-05	HOXA5	Down	Down
461.293048698505	0.698714725581261	0.114606025694706	6.09666657006792	1.08303090423868e-09	1.12798460543823e-08	RAB23	Up	Up
549.903980647141	0.553472023891398	0.1333657158925	4.15003226419544	3.32428413386207e-05	0.000125913466129797	PAPLN	Up	Up
732.663190723657	0.999231399321938	0.163419527770755	6.11451650211389	9.68501482007251e-10	1.02075756652307e-08	CD37	Up	Up
676.865955822516	0.751368525706759	0.161429930110161	4.65445611723933	3.24837007610671e-06	1.54596034616664e-05	TMTC1	Up	Up
633.517994011089	0.923793348132532	0.147305833388647	6.2712611366532	3.58135387708141e-10	4.20414653349283e-09	NID2	Up	Up
3388.08096075919	0.746281386390233	0.270110867352484	2.76287064532048	0.00572954682999039	0.012439881369183	SFRP4	Up	Up
595.822212627024	0.599467654916978	0.145165541253481	4.12954513681878	3.63481640526855e-05	0.000136341002953179	NECTIN3	Up	Up
527.781407599979	0.568183856496187	0.136128228964447	4.17388708292519	2.99446212237464e-05	0.000114255558185914	EVC	Up	Up
635.79487045663	0.919788369255915	0.151072499684942	6.08839048254389	1.14051429071116e-09	1.1818714961046e-08	ITGAL	Up	Up
563.652584230797	-1.10214	0.130950633355382	-8.41649	3.87937667553807e-17	2.63143946071846e-15	SPTBN5	Down	Down
468.845082657381	-0.50475	0.111490859270671	-4.52728	5.97474002464053e-06	2.67764365383091e-05	RNF208	Down	Down
1423.74549480683	-1.19724	0.209239498265566	-5.72186	1.05366557189373e-08	8.8893357231204e-08	PALM3	Down	Down
833.272306396192	0.841034789400498	0.179643790945769	4.68168025720628	2.84533043271683e-06	1.36785641103453e-05	STEAP4	Up	Up
522.041714548754	0.739022895008897	0.116214266232786	6.35914091242962	2.02885225453182e-10	2.54024922578907e-09	E2F7	Up	Up
451.925187318242	0.565271080474489	0.102695606087036	5.50433559927981	3.70563069544752e-08	2.74593314198868e-07	SH2D2A	Up	Up
433.750663142357	0.519398536006578	0.107843232954257	4.81623669634317	1.46290981741196e-06	7.50278384324976e-06	BCL6B	Up	Up
426.633600664226	0.72906678410971	0.105791379263644	6.89155193158789	5.51869675183952e-12	1.00191398480945e-10	ANKRD44	Up	Up
493.714822272867	-0.731608	0.115791457499338	-6.31832	2.64415642748669e-10	3.22771843930116e-09	GRAMD1C	Down	Down
573.291227143314	0.999255404901594	0.139311641398778	7.17280619816429	7.34758345739543e-13	1.68186094516747e-11	DLL1	Up	Up
532.057053133553	-0.742054	0.128655838583787	-5.76775	8.03376769699467e-09	6.93563217775978e-08	PLB1	Down	Down
445.057064153357	0.711158494246435	0.107793723329645	6.59740170651343	4.18425918495891e-11	6.21862853828805e-10	DOCK4	Up	Up
784.124109566034	0.907941141702947	0.167217269989481	5.42970915480238	5.64459656525589e-08	3.99719461550319e-07	ADAMTS12	Up	Up
511.099254581353	-0.75122	0.115172834272299	-6.52254	6.91255856173517e-11	9.73435433051041e-10	CCNO	Down	Down
435.78046760299	0.556567214202716	0.0881795614714596	6.31174849268054	2.75900350612352e-10	3.34804894668384e-09	SPC25	Up	Up
2045.64660340866	-0.712475	0.244138184662824	-2.91833	0.00351914344995183	0.0080483510443631	BMP3	Down	Down
952.927039709275	0.594971052709436	0.192582246538472	3.08943873801253	0.00200535058833005	0.0048849095231118	ARHGEF4	Up	Up
523.474691348002	-0.684626	0.124078531807226	-5.51769	3.43493499882081e-08	2.56484380274854e-07	SYT17	Down	Down
410.922612418553	0.555768937873622	0.0910509090151263	6.10393618125539	1.03487621143916e-09	1.08209134293791e-08	IFI27L1	Up	Up
388.064628812795	-0.530853	0.0813653386270417	-6.52431	6.83152360175904e-11	9.64045249800641e-10	NBPF12	Down	Down
4172.88339187951	-0.710794	0.280261586327251	-2.53618	0.011206944324245	0.02260923793402	FABP4	Down	Down
794.544623904145	0.568521402283392	0.181999941154027	3.12374497858904	0.00178565148869334	0.00441890876221078	CPXM2	Up	Up
1837.80668474223	1.72245540892234	0.22191098025548	7.76192059959957	8.36527744080105e-15	3.16139199283171e-13	GBP5	Up	Up
467.358587187828	-0.752157	0.11166841084098	-6.73563	1.63221217459064e-11	2.65600220114847e-10	SLC25A35	Down	Down
955.103340207663	0.741777681006043	0.19808528704735	3.74473890546314	0.000180581471605667	0.000572898353810818	CYP1B1	Up	Up
446.980497659256	0.684906690581819	0.0956031581600638	7.16405926083647	7.83225197900919e-13	1.77742208513839e-11	KIF18A	Up	Up
635.29412805036	1.16899535593457	0.151241356568511	7.72933662099908	1.081084569679e-14	3.93310885291073e-13	CYTH4	Up	Up
646.591941669237	-0.655171	0.147958207211906	-4.42808	9.5075848304965e-06	4.0632692335826e-05	TMEM125	Down	Down
758.702558464513	1.15453183004625	0.176409078860212	6.54462818753854	5.96435865620012e-11	8.52880259424817e-10	SRPX	Up	Up
414.638055391834	0.526990982221138	0.106868817749774	4.93119502318301	8.17280882599475e-07	4.41145379223866e-06	ERG	Up	Up
469.098453239036	0.768938728999939	0.123864483680788	6.2079032354551	5.36961949281143e-10	6.01176624956965e-09	KLF12	Up	Up
652.102715197323	1.26964467008493	0.154490715646194	8.21825871395795	2.06479161844809e-16	1.1837712442855e-14	DOCK2	Up	Up
398.885572953741	-0.729423	0.0940581911058462	-7.75502	8.83270043664192e-15	3.30432215526738e-13	ZNF10	Down	Down
614.502280713994	0.70486729837022	0.154946854604005	4.54909071998678	5.38782136551524e-06	2.43642676548501e-05	CSF3R	Up	Up
[truncated: 3,273 more rows]
