# Supplementary material for: Integrate single-cell and transcriptome analyses to explore the prognostic genes related to TRPM4 in bladder cancer
Source: Front Bioeng Biotechnol. 2026 Apr 13;14:1773551. doi: 10.3389/fbioe.2026.1773551 (PMC13111456; doi:10.3389/fbioe.2026.1773551)
Supplement: Supplementary file 2 [file Table3.xlsx]

## Sheet: 03_scRNA_data_TRPM4_epithelial_
p_val	avg_log2FC	pct.1	pct.2	p_val_adj	Gene
0	-6.97669	0.009	0.646	0	DUOXA2
7.11482984879881e-278	-6.35174	0.016	0.683	1.76013775629434e-273	DUOX2
1.34708944945983e-209	-5.93945	0.027	0.695	3.33256458901867e-205	HLA-F
1.32227225645905e-162	-5.25841	0.008	0.39	3.27116933525405e-158	LAMA3
7.79602200562125e-131	-7.00494	0.002	0.207	1.92865788397064e-126	PRAC1
3.6064727392218e-129	-6.41541	0.003	0.244	8.92205290956082e-125	DAPL1
3.37866600219833e-125	-4.69203	0.012	0.378	8.35848182283844e-121	PTPRN2
1.04527988364904e-123	-5.90691	0.001	0.183	2.58591790415935e-119	CHST9
3.67332828283401e-120	-5.07267	0.01	0.341	9.08744683890305e-116	IRF7
5.75095375966821e-110	-5.65454	0.017	0.402	1.42272845060432e-105	PIGR
1.58782755023385e-109	-5.54868	0.008	0.305	3.92812657652353e-105	RIC3
9.67820308196809e-109	-4.60833	0.086	0.793	2.39429066044809e-104	TRIM31
1.73804850709084e-107	-4.63745	0.038	0.561	4.29975820169202e-103	CLCA4
2.0409412042983e-106	-3.46955	0.002	0.183	5.04908444531355e-102	IGKC
2.40928976291677e-106	-6.23381	0.002	0.183	5.9603419444798e-102	PGAP4
9.02688363628142e-99	-1.59797	0.003	0.207	2.23316074277966e-94	IGHA1
8.28215796093512e-98	-4.0867	0.018	0.39	2.04892305795574e-93	LSP1
3.98715224930911e-80	-4.43355	0.073	0.646	9.8638159495658e-76	IFITM1
4.5903306820102e-80	-4.42478	0.167	0.878	1.1356019074225e-75	IFITM3
5.18968536670513e-79	-6.50902	0.001	0.134	1.28387626286918e-74	SDR16C5
4.59141976456265e-77	-4.51805	0.063	0.585	1.13587133555515e-72	MALL
7.48370618450173e-77	-4.63121	0.264	0.976	1.85139407298388e-72	HLA-B
1.01849549466733e-76	-4.28591	0.017	0.329	2.51965600425751e-72	SERPING1
2.61122351657438e-71	-4.20333	0.031	0.415	6.45990585765337e-67	SHH
1.61864635985429e-69	-4.74037	0.013	0.28	4.00436922964354e-65	TNNT3
7.64504782688497e-68	-4.38872	0.075	0.598	1.89130838189307e-63	NR4A1
1.05623275412265e-67	-4.59386	0.102	0.683	2.61301421042404e-63	SGK1
2.67095820107316e-65	-2.39893	0.001	0.11	6.60768349363489e-61	IGLC2
3.76949248903759e-65	-5.23102	0.002	0.122	9.3253474686301e-61	IGLC3
1.33077842888338e-63	-3.26633	0.204	0.878	3.2922127552146e-59	TMPRSS4
1.93292757491365e-63	-4.57336	0.285	0.927	4.78186952757888e-59	AQP3
4.36900857099011e-63	-4.56545	0.044	0.451	1.08084903037724e-58	KRT5
5.29112437401762e-63	-4.74213	0.116	0.683	1.30897125888822e-58	ATF3
9.36129214834717e-63	-3.28131	0.056	0.512	2.31589006457961e-58	LGALS9
1.35472152781774e-62	-3.64738	0.117	0.707	3.35144558766831e-58	FABP4
3.816345537757e-62	-3.49176	0.319	0.963	9.44125722585705e-58	HLA-A
7.76293398876058e-62	-4.40368	0.017	0.293	1.92047223947948e-57	AASS
1.31899700397964e-61	-4.36735	0.01	0.232	3.26306668814524e-57	SAMD9L
2.56894280696659e-61	-4.1879	0.014	0.268	6.35530761015465e-57	F2RL1
4.30628440666461e-61	-3.54196	0.08	0.598	1.06533169936476e-56	CFH
9.39229917727525e-60	-3.33568	0.092	0.634	2.32356089346612e-55	LAMB3
1.42850731516969e-59	-5.08518	0.004	0.159	3.5339842469983e-55	CX3CL1
8.59560799853036e-58	-6.41915	0.002	0.122	2.12646746275643e-53	NOTCH2NLB
8.64744815503645e-58	-3.55231	0.228	0.89	2.13929219907447e-53	LCN2
1.18033425168142e-57	-4.68516	0.019	0.293	2.92002890523466e-53	RASD1
4.16680306746868e-56	-3.42748	0.047	0.451	1.03082541086108e-51	XAF1
8.11309672389574e-56	-3.80199	0.097	0.61	2.00709899852457e-51	PSMB9
3.40972899814777e-55	-4.7804	0.022	0.305	8.43532856851777e-51	LINC02888
2.8709876248859e-53	-3.69789	0.049	0.439	7.10253628520522e-49	TSHZ2
2.63604249302581e-51	-3.17915	0.414	0.963	6.52130552349654e-47	HLA-E
7.34147862667745e-51	-4.90708	0.041	0.39	1.81620839745373e-46	MIR23AHG
9.0317285091121e-51	-2.55446	0.139	0.72	2.23435931586924e-46	ALDH1L1
2.19311447203416e-50	-4.01871	0.366	0.976	5.4255458923653e-46	CD74
2.44631841991169e-50	-3.00438	0.879	1	6.05194713901952e-46	B2M
2.14641995979607e-49	-3.59809	0.026	0.317	5.3100283385395e-45	CLEC2B
7.8343266642057e-49	-3.71257	0.16	0.72	1.93813407345785e-44	ASS1
8.63060320114587e-49	-4.8061	0.005	0.146	2.13512492593148e-44	PHYHD1
2.32094423374084e-48	-3.60102	0.111	0.61	5.74178393985145e-44	SOCS3
1.23164497291267e-46	-2.97613	0.038	0.366	3.04696649848865e-42	CASP1
1.54389664793837e-45	-3.15712	0.063	0.463	3.81944591733474e-41	SOX15
1.99403063049103e-45	-3.2853	0.099	0.573	4.93303237677175e-41	HLA-DQB1
4.55876982034969e-45	-3.70433	0.38	0.927	1.12779406585631e-40	FOS
1.52351197293103e-44	-3.24151	0.133	0.646	3.76901626983406e-40	FOSB
5.35374389474494e-44	-3.22705	0.202	0.793	1.32446270212095e-39	HLA-DRA
5.10010514210985e-43	-2.94741	0.111	0.598	1.26171501110656e-38	TNFRSF14
5.32979580340669e-43	-2.98392	0.118	0.61	1.31853818380478e-38	TNFSF10
2.83868099882034e-42	-3.34817	0.011	0.195	7.02261292298163e-38	OASL
2.51483563284866e-41	-3.5962	0.053	0.402	6.2214518721043e-37	PLA2G10
9.79340363370352e-41	-5.17313	0.009	0.171	2.42279012494191e-36	CXCL6
5.78587829948914e-40	-3.29311	0.057	0.415	1.43136843251062e-35	MIR22HG
1.72386139646812e-39	-3.36367	0.077	0.476	4.26466070872249e-35	CFD
1.77975969386522e-39	-3.50226	0.354	0.854	4.40294750665317e-35	DUSP1
2.98432065915933e-39	-5.13286	0.004	0.122	7.38291087869427e-35	VSIG1
9.30119966565736e-39	-2.23011	0.245	0.841	2.30102378528697e-34	BST2
1.1499104718366e-37	-2.81034	0.096	0.524	2.84476351627657e-33	GMFG
1.26632014905979e-37	-2.32514	0.616	0.988	3.13274941675901e-33	HLA-C
1.59531971212205e-37	-2.76721	0.123	0.585	3.94666143581874e-33	ZG16B
2.61067058025103e-37	-2.51018	0.111	0.561	6.45853794848302e-33	GSDMD
1.03940841987483e-36	-3.93553	0.043	0.341	2.57139248992833e-32	ALDH1A3
1.62943502850695e-36	-2.74241	0.064	0.427	4.03105931702335e-32	FEZ1
2.09651478488696e-36	-3.15337	0.083	0.476	5.18656792633186e-32	RILPL2
2.12074118607548e-36	-2.68334	0.132	0.61	5.24650162023214e-32	HLA-DRB5
3.51589301496411e-36	-1.81748	0.326	0.915	8.69796772971972e-32	FABP5
3.57850092593587e-36	-3.05898	0.07	0.439	8.85285344067274e-32	DUOX1
4.83978197688846e-36	-3.00409	0.107	0.537	1.19731366326244e-31	TIPARP
9.26217525785641e-35	-1.63555	0.848	1	2.2913695370411e-30	TPT1
1.26394484990556e-34	-2.32523	0.445	0.927	3.12687316418136e-30	KRT17
1.93396490889672e-34	-1.73036	0.141	0.646	4.78443578811959e-30	IFI16
4.37304690584197e-34	-3.18812	0.262	0.732	1.08184807403625e-29	SYT8
7.80967710931446e-34	-3.76875	0.013	0.183	1.9320360200733e-29	TMEM220
1.26751171396291e-33	-2.38737	0.158	0.646	3.13569722917285e-29	MX1
1.74011997807288e-33	-2.49479	0.052	0.366	4.3048828137545e-29	LGALS4
2.03563645052755e-33	-3.36132	0.301	0.793	5.03596101496012e-29	IER3
2.24484887993832e-33	-2.68679	0.487	0.89	5.55353164407941e-29	CYSTM1
2.31036205940012e-33	-3.2003	0.089	0.463	5.71560469874995e-29	AVPI1
3.50840996240065e-33	-3.65696	0.017	0.207	8.67945540598298e-29	WNT10A
3.53965550952674e-33	-2.37786	0.189	0.683	8.75675376501819e-29	INPP1
3.64186970857393e-33	-3.37689	0.182	0.671	9.00962147204103e-29	CLU
4.04067293804553e-33	-4.61301	0.004	0.11	9.99622078143084e-29	HCP5
5.78881653990746e-33	-2.9767	0.028	0.268	1.43209532380771e-28	ROBO1
9.85860056569111e-33	-2.78665	0.26	0.756	2.43891919394632e-28	MIDN
1.1973843185991e-32	-2.28294	0.36	0.841	2.96220906578231e-28	FBP1
1.54715291881999e-32	-2.6148	0.24	0.732	3.82750160586878e-28	EPHA2
5.29264437002964e-32	-2.77795	0.295	0.78	1.30934729070163e-27	BTG2
5.38102740594627e-32	-2.07317	0.551	0.939	1.33121236995705e-27	MPZL2
8.2258461327577e-32	-2.96858	0.248	0.768	2.03499207478293e-27	HLA-DRB1
1.40077725051065e-31	-1.98136	0.128	0.585	3.4653828400383e-27	IL18
1.6104247224365e-31	-4.40203	0.006	0.122	3.98402972083566e-27	NTF4
1.72948164395279e-31	-3.51543	0.018	0.207	4.2785646389748e-27	TNFRSF14-AS1
4.0809646189525e-31	-2.75048	0.618	0.939	1.00958983708266e-26	ZFP36
4.20822452388514e-31	-3.88953	0.124	0.524	1.04107266496394e-26	DUSP2
5.94198838550362e-31	-2.39705	0.174	0.622	1.46998850668974e-26	PLAAT4
7.8728450214738e-31	-1.78588	0.341	0.878	1.9476631298624e-26	LGALS3BP
8.88343645169708e-31	-2.59404	0.093	0.476	2.19767334378534e-26	LINC02562
1.36096855880552e-30	-2.84473	0.137	0.561	3.36690011762899e-26	TAP1
2.41668574601906e-30	4.17039838590055	0.809	0.28	5.97863886707654e-26	RBFOX2
3.90901857179172e-30	-2.63512	0.077	0.427	9.67052104475554e-26	CAPN8
4.66267313687416e-30	-2.23675	0.565	0.951	1.1534987073313e-25	MIR205HG
4.9170773861883e-30	-2.31932	0.344	0.878	1.21643577456912e-25	S100A2
6.9455848583629e-30	-3.7027	0.057	0.354	1.7182682381104e-25	HLA-DQA1
1.19431055489409e-29	-3.4921	0.011	0.159	2.95460488175249e-25	ANKRD44-AS1
1.238062409395e-29	-3.18054	0.11	0.5	3.06284259460229e-25	FOSL1
1.94866869794707e-29	-2.65312	0.215	0.683	4.82081149185125e-25	HOTAIRM1
2.18768737269034e-29	-1.84912	0.646	0.939	5.41211979129864e-25	C9orf16
3.16713500185685e-29	-2.22467	0.478	0.89	7.83517528109367e-25	AGR2
9.97272940772421e-29	-1.4725	0.914	0.988	2.46715352817689e-24	RPL7A
1.12521986111559e-28	-2.60444	0.46	0.866	2.78368141441385e-24	PHLDA2
1.81669990541375e-28	-2.62016	0.065	0.378	4.49433389600308e-24	KLF4
2.37916874840029e-28	-1.37609	0.94	0.988	5.88582556666749e-24	EEF1A1
3.9571540759456e-28	-2.57849	0.179	0.622	9.78960346848182e-24	EGR1
9.39832764886812e-28	-2.48357	0.299	0.756	2.32505227705348e-23	PIM3
1.89238372945039e-27	-2.09397	0.17	0.622	4.68156810828733e-23	ITGA6
2.42115446085175e-27	-2.42831	0.742	0.915	5.98969402070115e-23	ELF3
2.50787918393583e-27	-3.07535	0.063	0.366	6.20424231313886e-23	RALGDS
3.55334081401902e-27	-1.7358	0.438	0.866	8.79060983980165e-23	CD59
6.1273224196283e-27	-2.88136	0.068	0.378	1.51583829339185e-22	KCTD11
6.46908462304805e-27	-2.14216	0.417	0.817	1.60038684489586e-22	BAG1
1.00397297369823e-26	-1.12141	0.841	1	2.48372873963206e-22	RPL22
1.46934384596231e-26	-3.51703	0.014	0.171	3.63500974052615e-22	ALDH2
1.47940300542725e-26	-2.46757	0.041	0.293	3.65989509512646e-22	TRIB2
1.67905873869924e-26	-2.04538	0.263	0.744	4.15382341366804e-22	DHRS3
1.83697131390429e-26	-1.08342	0.896	0.976	4.54448333346782e-22	RPS25
1.99559436994045e-26	-1.24411	0.899	0.988	4.93690091179567e-22	RPL29
2.37962655995584e-26	-2.46776	0.106	0.476	5.88695814667476e-22	SLFN5
2.68657028699011e-26	-2.52924	0.052	0.329	6.64630623298482e-22	BMP7
3.44062204794278e-26	-2.78143	0.153	0.561	8.51175488440563e-22	IRF1
3.48838360190559e-26	-2.70728	0.232	0.659	8.62991219275424e-22	HLA-DMA
3.831936210531e-26	-3.70276	0.019	0.195	9.47982699123264e-22	RASL11A
4.86752043994966e-26	-1.92043	0.262	0.744	1.20417588163915e-21	CNN2
5.34681261931912e-26	-1.04648	0.238	0.793	1.32274797389336e-21	SLPI
5.99156165626446e-26	-3.00996	0.046	0.305	1.48225243814326e-21	ARHGAP6
9.69999504811638e-26	-1.51466	0.782	0.976	2.39968177495351e-21	RPL10A
1.2625121650488e-25	-2.59851	0.057	0.341	3.12332884511423e-21	IFI44L
1.65415737286732e-25	-3.35954	0.074	0.378	4.09221992473646e-21	HBEGF
1.66615850494111e-25	-2.64179	0.444	0.817	4.1219095253738e-21	JUN
2.33304366844804e-25	-1.77849	0.679	0.951	5.77171673137361e-21	LGALS3
2.67374886526203e-25	-2.80181	0.027	0.232	6.61458731777173e-21	LTBP4
3.18106680916728e-25	-3.56518	0.013	0.159	7.86964117919893e-21	LINC01451
4.70907353438498e-25	-1.1118	0.952	1	1.1649777016715e-20	RPL13
4.75129105956789e-25	-1.02336	0.951	0.988	1.1754218952265e-20	RPL12
5.51082014842759e-25	-2.08848	0.315	0.793	1.3633217965195e-20	DDIT4
1.02646539101781e-24	-1.09032	0.85	1	2.53937273083896e-20	RPL24
1.07151884327158e-24	-3.50512	0.013	0.159	2.65083046636957e-20	HAGLROS
1.42106732334869e-24	-3.29531	0.135	0.5	3.51557845123232e-20	HLA-DPB1
1.80026781420315e-24	-2.45208	0.076	0.39	4.45368254555717e-20	LPAR6
3.10214060554721e-24	-1.06566	0.907	1	7.67438564406323e-20	PTMA
3.51068199786927e-24	-2.01187	0.627	0.927	8.68507619452879e-20	JUNB
3.72745227771615e-24	-1.79284	0.068	0.366	9.22134418984197e-20	CCL20
3.81766205385631e-24	-2.51072	0.305	0.732	9.44451415503512e-20	ETS2
3.88885391504166e-24	-2.17432	0.198	0.61	9.62063570042157e-20	ATP5PO
4.045772267041e-24	-1.93938	0.462	0.854	1.00088360114327e-19	SOD2
5.18590002999303e-24	-1.09581	0.926	0.988	1.28293980841998e-19	RPL34
6.21051784973678e-24	-1.15019	0.874	1	1.53642001084638e-19	RPS3A
6.67058335816045e-24	-1.68848	0.077	0.39	1.65023561697531e-19	IFITM2
7.90897081464449e-24	-1.44547	0.443	0.915	1.9566002898349e-19	TCF25
9.89619080866129e-24	4.88244008742504	0.708	0.146	2.44821864415472e-19	CCSER1
1.01930476636763e-23	-1.11983	0.908	1	2.52165806151687e-19	RPL6
1.29339742107452e-23	-3.02726	0.051	0.305	3.19973587999625e-19	H2AC19
2.41809550475865e-23	-2.39011	0.043	0.28	5.98212646922241e-19	OAS2
2.79247109483871e-23	-2.6391	0.047	0.293	6.90829424152148e-19	UBA7
2.9952252153192e-23	-2.88587	0.016	0.171	7.40988766017818e-19	NLRC5
3.05269573250571e-23	4.57710772562834	0.744	0.244	7.55206397264589e-19	IMMP2L
3.20369043053271e-23	-1.85435	0.315	0.78	7.92560975609486e-19	BHLHE40
3.26319812876126e-23	-1.04884	0.882	0.976	8.07282585074248e-19	RPL35
3.38607240886988e-23	-1.70583	0.44	0.817	8.37680453230319e-19	SHISA5
3.83650957046842e-23	-1.18446	0.91	0.988	9.49114102638183e-19	RPL26
3.89171320767991e-23	-2.40277	0.087	0.402	9.62770930447932e-19	COLCA1
4.16760374317842e-23	-1.12036	0.82	0.988	1.03102349002491e-18	COX7C
4.63366567348627e-23	-3.21102	0.061	0.329	1.14632255096377e-18	MXRA5
9.16602290857652e-23	-1.48316	0.938	0.988	2.26758240735274e-18	RPL41
9.66888715002714e-23	-2.36191	0.203	0.598	2.39198599204521e-18	SERTAD1
1.04404713977584e-22	-1.7634	0.173	0.598	2.58286821909145e-18	CYP24A1
1.06287092492548e-22	-1.94282	0.184	0.598	2.62943638117314e-18	SRPX2
1.07910946023534e-22	-3.17795	0.022	0.195	2.6696088936762e-18	VILL
1.10900932865179e-22	-2.84054	0.156	0.524	2.74357817815167e-18	MYC
1.11137691115621e-22	-1.64131	0.523	0.854	2.74943534050936e-18	CIRBP
1.21561478273496e-22	-1.06798	0.86	0.988	3.00730941100802e-18	ITM2B
1.71492669293484e-22	-2.58253	0.084	0.39	4.24255714565151e-18	TRIM69
1.75258188119766e-22	5.14057992767602	0.629	0.024	4.3357123158949e-18	DUXAP8
1.90258722393516e-22	-1.3731	0.772	0.927	4.70681053329318e-18	KTN1
2.46022818311508e-22	-2.32775	0.135	0.5	6.08635850220839e-18	TYMP
2.75659634748991e-22	-3.78354	0.041	0.268	6.81954370405529e-18	FCGBP
3.23248996088961e-22	-3.71509	0.057	0.317	7.99685691424481e-18	PARP3
3.45279219083818e-22	-1.07043	0.872	0.976	8.54186260091456e-18	RPL14
3.57189363027447e-22	-1.29742	0.777	0.951	8.83650765193602e-18	BTF3
3.58814700085587e-22	-3.54822	0.009	0.122	8.87671686541734e-18	PDPN
3.97079666850155e-22	-1.08737	0.923	0.988	9.82335387820599e-18	RPS6
4.25386088722636e-22	4.39836373201347	0.703	0.183	1.05236264489093e-17	PTPRM
4.90472957798049e-22	-1.32906	0.803	0.951	1.21338105029659e-17	RPL9
7.11410357561355e-22	-2.12766	0.223	0.622	1.75995808357104e-17	CAT
7.49270009623728e-22	-2.42098	0.196	0.573	1.85361907680814e-17	TAX1BP3
7.70790783469892e-22	-2.40944	0.307	0.72	1.90685931922617e-17	HS3ST1
7.81048366591878e-22	-1.51604	0.629	0.915	1.93223555411165e-17	HIGD2A
9.14741959834711e-22	-2.2767	0.166	0.549	2.26298013443509e-17	SNRPN
9.97220311127029e-22	-1.48897	0.612	0.915	2.46702332769716e-17	PSME1
1.09845976751492e-21	-1.19415	0.811	0.963	2.71747961885517e-17	HNRNPA1
1.90352453537741e-21	-2.27579	0.461	0.805	4.70912934807018e-17	GLUL
2.58762783873885e-21	-1.06341	0.843	0.976	6.40153251025604e-17	S100P
2.69296725157152e-21	-3.08126	0.044	0.268	6.66213168366279e-17	GPSM3
3.52856452731116e-21	4.22830026883545	0.716	0.244	8.72931578411509e-17	LRMDA
4.35545024320355e-21	-1.53666	0.785	0.951	1.07749483566613e-16	UBC
5.22858381851179e-21	8.19012127442051	0.581	0	1.29349935086163e-16	SDK1
5.26689358952487e-21	-1.05342	0.874	0.988	1.30297680511256e-16	EIF1
6.79903474704207e-21	-1.97085	0.076	0.366	1.68201320607074e-16	THAP9-AS1
7.44244878816551e-21	-1.17859	0.834	0.976	1.84118740570427e-16	PKM
9.99821464992451e-21	-3.44329	0.027	0.207	2.47345832224482e-16	FUT2
1.12819061078549e-20	3.67118502340976	0.725	0.244	2.79103075202223e-16	EXOC6B
1.43130238288875e-20	-2.22354	0.382	0.756	3.54089896502849e-16	KRT13
1.84969665454505e-20	-1.72433	0.349	0.768	4.57596455367901e-16	TAPBP
1.97319971274016e-20	-2.22009	0.094	0.402	4.88149876934789e-16	DUOXA1
2.33570252290417e-20	-2.56108	0.156	0.524	5.77829447141263e-16	GADD45B
2.72323360124428e-20	-3.67323	0.014	0.146	6.73700760611823e-16	SOX7
3.24575852382369e-20	-0.894831	0.928	0.963	8.02968201208743e-16	RPL36
3.51845745018969e-20	-2.96687	0.028	0.207	8.70431188602428e-16	TP53I11
3.62004495200768e-20	-1.78619	0.21	0.61	8.9556292067718e-16	MVP
3.71799854358678e-20	3.59000674499452	0.699	0.207	9.19795659697935e-16	PARD3
4.14877799424525e-20	-1.3669	0.762	0.939	1.02636618799633e-15	SNHG29
4.52251399443224e-20	-4.1802	0.032	0.22	1.11882473708259e-15	IGFBP6
4.97398470719394e-20	-4.28623	0.008	0.11	1.23051407671271e-15	CXCR4
5.86207669932013e-20	-3.13723	0.025	0.195	1.45021915464481e-15	FCMR
6.4547552811463e-20	-5.19576	0.014	0.146	1.59684190900278e-15	G0S2
6.84904558569207e-20	-3.10133	0.055	0.293	1.69438538744436e-15	NR4A2
6.98413223649582e-20	-2.04533	0.2	0.573	1.7278044739867e-15	MAP2K3
8.01424583102049e-20	4.78024776480668	0.594	0.049	1.98264427613616e-15	BASP1
8.59615104700594e-20	-2.22456	0.123	0.451	2.1266018075188e-15	SHFL
9.93451036966755e-20	-1.00997	0.824	0.963	2.45769852035206e-15	TMA7
1.0201651120172e-19	6.73653541919743	0.565	0.012	2.52378647061934e-15	PTN
1.02637041415154e-19	-3.17553	0.542	0.829	2.5391377675695e-15	HSPA1A
1.11026988453939e-19	-1.93916	0.398	0.768	2.746696667362e-15	PPP1R15A
1.55300924264461e-19	-1.08223	0.779	0.939	3.8419895653785e-15	NPM1
1.57191415377061e-19	-1.97066	0.127	0.463	3.88875842501312e-15	LRRC8A
1.71933833598825e-19	-1.09291	0.916	0.988	4.25347110940134e-15	RPL3
2.20559690045643e-19	-0.99585	0.787	1	5.45642617203917e-15	H3-3A
2.64276530603635e-19	3.46155594840183	0.734	0.28	6.53793709060332e-15	EXOC4
2.7342835780015e-19	5.56941758341226	0.589	0.061	6.76434414361791e-15	MAGI1
3.43455950288347e-19	-1.29991	0.914	0.976	8.49675675418342e-15	MT-CO3
3.82302166646199e-19	-1.08492	0.82	0.963	9.45777330066031e-15	RACK1
3.92570429875934e-19	-1.78672	0.112	0.439	9.71179986470073e-15	NSG1
3.97217971071068e-19	-1.57185	0.48	0.805	9.82677538632715e-15	GPX1
4.28784944610718e-19	-2.09191	0.087	0.378	1.06077107447246e-14	DGLUCY
4.93596012151879e-19	6.41007099162716	0.565	0.024	1.22110717446253e-14	IGF2
5.45402373726633e-19	-3.47294	0.021	0.171	1.34927093236232e-14	HLA-DQA2
5.52736695994316e-19	-1.99466	0.09	0.39	1.36741531222034e-14	MMP7
6.27910689835225e-19	-1.64431	0.606	0.902	1.55338825558336e-14	ZFP36L1
6.82721816412264e-19	3.25955341812133	0.696	0.268	1.6889855016223e-14	AKR1B1
7.70746193376813e-19	-1.54588	0.434	0.817	1.9067490077949e-14	FAM3B
7.82319613572213e-19	-1.25846	0.133	0.5	1.9353804920163e-14	ANXA10
8.28922364277082e-19	-1.10947	0.731	0.939	2.05067103698507e-14	CTSH
8.31341402179804e-19	4.22794823431095	0.617	0.11	2.05665549485262e-14	GAREM1
9.8900390905505e-19	-2.31122	0.03	0.207	2.44669677061129e-14	IGFBP5
1.05689322177779e-18	-1.78029	0.233	0.634	2.61464814135608e-14	PCP4L1
1.10708307569624e-18	-2.38852	0.053	0.28	2.73881282096494e-14	TFF1
1.1343002355941e-18	-0.974517	0.905	0.988	2.80614535283624e-14	RPS4X
1.2239830785173e-18	-1.55383	0.405	0.817	3.02801173794395e-14	TSPAN1
1.31613867034959e-18	-1.31275	0.528	0.902	3.25599545657785e-14	ACADVL
1.42858573533629e-18	3.70238781689555	0.654	0.159	3.53417825064846e-14	SND1
1.47146962527989e-18	-0.911146	0.927	0.988	3.64026870597991e-14	RPS23
1.60579502908059e-18	2.3770382742753	0.798	0.561	3.97257632244247e-14	S100A14
1.81478403775977e-18	-2.47729	0.367	0.732	4.48959423101391e-14	RPS10
1.92825309123805e-18	-2.05766	0.139	0.463	4.77030532241382e-14	EFNB1
1.96295676592962e-18	-3.2317	0.011	0.122	4.85615874323328e-14	NUPR2
2.20951155702889e-18	3.57778315937403	0.666	0.183	5.46611064093377e-14	COP1
2.29189286344941e-18	-1.30639	0.925	0.963	5.6699137548875e-14	MT-ATP6
2.46630455711807e-18	-2.16809	0.171	0.537	6.10139084385439e-14	SLC14A1
2.59990274103791e-18	2.96719336268729	0.698	0.22	6.43189939105368e-14	ZFHX3
2.61899815733734e-18	3.4036337040265	0.629	0.11	6.47913954143683e-14	NQO1
3.06436448980608e-18	-2.1417	0.668	0.902	7.58093131133126e-14	LMNA
3.15328976333696e-18	-2.05928	0.418	0.768	7.80092354551931e-14	CD55
3.89076105532174e-18	-3.29312	0.038	0.232	9.62535377476046e-14	CFB
4.95591893322645e-18	7.36921790673293	0.525	0	1.22604478489089e-13	PSORS1C2
5.02724640154589e-18	-1.66075	0.325	0.707	1.24369048727844e-13	SLC1A5
5.38674428063349e-18	-1.69396	0.13	0.463	1.33262666758592e-13	MBP
5.43501194250729e-18	-3.81199	0.013	0.134	1.34456760445688e-13	CPNE8
5.78069977184682e-18	-2.27061	0.15	0.476	1.43008731655718e-13	NMRK1
5.79341242148936e-18	-1.04168	0.867	0.976	1.43323229895225e-13	RPL5
7.88573876621579e-18	-2.64281	0.081	0.341	1.95085291337413e-13	PLK3
7.97770992871712e-18	-0.821675	0.939	1	1.97360565926533e-13	RPS12
9.0035570887755e-18	-1.4012	0.356	0.793	2.22738998819217e-13	PLP2
1.03575759544154e-17	-2.58275	0.019	0.159	2.56236071536283e-13	NLRP1
1.09701292144231e-17	-1.40188	0.699	0.927	2.71390026635614e-13	ID1
1.14626560913059e-17	6.60165556387476	0.541	0.037	2.83574649042817e-13	HS6ST2
1.16030096955342e-17	4.31556566072338	0.608	0.134	2.87046856857821e-13	DLEU1
1.35426237453485e-17	-1.84823	0.154	0.5	3.35030968836177e-13	LHPP
1.43987919427629e-17	-2.91276	0.057	0.28	3.56211713872012e-13	ALDH7A1
1.50124141073417e-17	-2.12144	0.127	0.439	3.71392112601526e-13	SDCBP2
1.54028165611342e-17	-1.25097	0.706	0.963	3.810502789059e-13	RPL7
1.59875146996322e-17	-1.66932	0.336	0.72	3.955151261542e-13	TCEAL9
1.92103219975742e-17	2.58309590914745	0.728	0.366	4.75244155897988e-13	BRI3
1.97749465808652e-17	-3.13534	0.009	0.11	4.89212403464023e-13	RGPD5
2.32254689884554e-17	-2.36073	0.107	0.402	5.74574877305398e-13	ARG2
2.38440856772012e-17	-2.88922	0.04	0.232	5.89878835568281e-13	HOXA5
2.55239456202986e-17	-1.49341	0.269	0.659	6.31436890700568e-13	SH3BGRL
3.14130944996859e-17	-2.03284	0.184	0.524	7.7712854482773e-13	UBE2L6
3.23927546865478e-17	-0.986422	0.885	0.976	8.01364358190505e-13	RPS9
3.61575309135443e-17	3.07983330303792	0.667	0.232	8.94501157270173e-13	UCA1
3.87326212554176e-17	-2.03555	0.287	0.646	9.58206317237775e-13	PSMB8
5.41238444628582e-17	-3.09212	0.009	0.11	1.33896978816665e-12	CD4
6.02516574095996e-17	3.12006442611663	0.679	0.207	1.49056575265608e-12	ACACA
7.147556462593e-17	-1.44713	0.151	0.5	1.76823399328088e-12	SMARCA1
7.21843123423848e-17	-2.87848	0.014	0.134	1.78576770303826e-12	CCND2
8.15169401415173e-17	3.11872693724467	0.659	0.256	2.016647582161e-12	GFPT1
8.58405619394842e-17	-1.25083	0.798	0.976	2.1236096618209e-12	GSTP1
9.03250007494676e-17	-1.56541	0.577	0.854	2.23455019354108e-12	PDLIM1
9.06885130997407e-17	-2.35293	0.048	0.256	2.24354312557448e-12	COL17A1
9.50740446073905e-17	-0.906222	0.917	0.988	2.35203678954223e-12	RPS13
9.58849354630677e-17	-0.783239	0.937	0.988	2.37209741842083e-12	RPS15
9.79783607180955e-17	3.1678713970961	0.639	0.159	2.42388666580496e-12	TANC2
1.05387669575701e-16	-2.0672	0.193	0.524	2.60718555763327e-12	ZC3H12A
1.10800484065687e-16	-5.33988	0.015	0.134	2.74109317530104e-12	SERPINB3
1.37809050029308e-16	3.55255549272839	0.627	0.207	3.40925808867506e-12	GCLM
1.40909158179123e-16	-2.51524	0.113	0.39	3.48595166419334e-12	PMAIP1
1.68525670099413e-16	-2.40683	0.041	0.232	4.16915655258938e-12	ADORA2B
2.01693088838059e-16	-2.81036	0.064	0.293	4.98968532476473e-12	ANGPTL4
2.11187834312109e-16	4.05167039862446	0.602	0.183	5.22457583304726e-12	NPAS2
2.42910454010805e-16	-2.10442	0.178	0.512	6.00936172177331e-12	KDM6B
2.50520703656713e-16	-1.40106	0.679	0.841	6.19763168776342e-12	RPL36AL
2.54819411949865e-16	-2.50879	0.06	0.28	6.3039774322277e-12	CSRNP1
2.74105760980313e-16	4.71314923467486	0.554	0.085	6.78110242089197e-12	RAD51B
2.77167960339089e-16	-2.07957	0.154	0.463	6.85685817082872e-12	DEFB1
2.85053457203277e-16	-1.0394	0.395	0.829	7.05193747775186e-12	LY6E
3.10585027040798e-16	-2.84199	0.15	0.451	7.6835629839623e-12	HLA-DPA1
3.24194132455089e-16	-1.59242	0.23	0.598	8.02023864280646e-12	MMP28
3.24841809624044e-16	2.09973992555405	0.837	0.683	8.03626152828924e-12	RALBP1
3.90136697491443e-16	-1.35202	0.577	0.866	9.65159175924082e-12	TLE5
3.91644606181975e-16	6.98835257798871	0.503	0.024	9.68889591233587e-12	FN1
4.10911419407708e-16	4.21948849793675	0.596	0.159	1.01655376047273e-11	SEMA5A
4.1131036079456e-16	-2.3569	0.066	0.293	1.01754070156966e-11	ODF3B
4.17408502599986e-16	3.72635675666004	0.588	0.122	1.03262689458211e-11	NCOA2
4.79719001368843e-16	-1.92526	0.168	0.5	1.18677683748638e-11	PML
4.86790208101012e-16	-1.56817	0.364	0.72	1.20427029582109e-11	ITGA3
5.07278286641103e-16	-1.25396	0.745	0.89	1.25495575332142e-11	RPL21
6.1894904480551e-16	-0.858249	0.937	1	1.53121804194435e-11	RPL11
6.19841468662504e-16	-1.87341	0.187	0.537	1.53342580932417e-11	SHROOM1
6.84750545987613e-16	-1.62485	0.241	0.598	1.69400437571876e-11	ACTN1
7.0377624598638e-16	4.47870423687425	0.559	0.098	1.74107205494571e-11	TMTC2
7.81916815242463e-16	-1.8061	0.235	0.598	1.93438400922833e-11	MAFF
7.85063178873563e-16	-2.70908	0.021	0.159	1.94216779821531e-11	HOXA-AS2
8.31874933531287e-16	-2.86396	0.035	0.207	2.05797539806305e-11	PLCH2
8.71491083326623e-16	-2.1998	0.024	0.171	2.15598179104173e-11	TSPAN8
1.09664169874628e-15	-1.50237	0.994	0.988	2.71298189852842e-11	MALAT1
1.2254677611342e-15	8.60783667265749	0.474	0	3.03168469426989e-11	DLGAP1
1.26606983928221e-15	6.70835485575741	0.492	0.024	3.13213017540025e-11	MAL
1.5499643514223e-15	4.65604184643426	0.556	0.11	3.83445680898364e-11	LINC00278
1.74665656742589e-15	-1.16216	0.712	0.915	4.32105368215492e-11	SQSTM1
1.86176800140462e-15	3.30008393820295	0.629	0.22	4.60582785867489e-11	MAP4K3
2.09798496334026e-15	4.13283824986252	0.587	0.171	5.19020500080748e-11	SMYD3
2.09870061122677e-15	-1.98836	0.08	0.329	5.19197544211392e-11	PLCXD2
2.40856828011848e-15	6.13952266772109	0.496	0.037	5.95855706818512e-11	FBXL20
2.47419111942775e-15	-1.4041	0.487	0.805	6.12090141035231e-11	NFE2L2
2.65966688444746e-15	-2.46702	0.067	0.293	6.57974990543457e-11	LINC02256
2.73903287949793e-15	3.39250245652758	0.514	0.049	6.77609344058993e-11	GDPD3
2.81591222226056e-15	-2.05089	0.166	0.476	6.9662852466504e-11	IGFBP7
2.89698674510075e-15	2.55000106248061	0.684	0.305	7.16685550870476e-11	BIRC6
3.07149709918768e-15	-1.03527	0.755	0.927	7.59857667368039e-11	EEF1B2
3.1309088808135e-15	-1.91608	0.15	0.463	7.74555548024452e-11	SRGAP3
3.277909236692e-15	-2.75465	0.14	0.427	8.10921966065235e-11	ODC1
3.35325409857178e-15	-3.71292	0.042	0.22	8.29561531445672e-11	SAA1
3.35736059940089e-15	-1.47653	0.241	0.598	8.30577438685785e-11	SERPINB1
3.49465219308122e-15	-1.38264	0.524	0.817	8.64542006046364e-11	PSME2
3.77600129224457e-15	1.8434945992473	0.846	0.573	9.34144959688384e-11	PPARG
3.78193339845497e-15	3.3010519415227	0.601	0.183	9.35612503443775e-11	FAF1
3.98777472740255e-15	-1.62479	0.284	0.659	9.86535589812117e-11	SLC2A1
4.53843101240604e-15	2.34319939216883	0.746	0.366	1.12276244815913e-10	RABGAP1L
4.90480986792954e-15	-2.24115	0.079	0.317	1.21340091322709e-10	ERAP2
5.06523534814573e-15	-2.12741	0.122	0.402	1.25308857277777e-10	KLRK1-AS1
5.17898736412589e-15	-2.84291	0.037	0.207	1.2812296840111e-10	SIK1B
5.2668962623161e-15	2.86011852271865	0.64	0.195	1.30297746633438e-10	ABCD3
5.55883936229627e-15	-0.829716	0.826	0.976	1.37520126983847e-10	RPL23A
5.99182036706908e-15	8.14838309339617	0.459	0	1.48231644060922e-10	LINC02109
6.15146369585567e-15	4.32218533771619	0.53	0.085	1.52181060371773e-10	BCAS3
6.73604471156258e-15	-1.63846	0.386	0.707	1.66643010119347e-10	SELENOK
7.20714425834422e-15	-3.24163	0.023	0.159	1.78297541807178e-10	OSMR
7.37875982747532e-15	8.33872096467491	0.457	0	1.82543139371912e-10	DISC1FP1
7.96630849537912e-15	-2.99888	0.05	0.244	1.97078505867184e-10	GBP4
8.19857226301914e-15	-3.03504	0.037	0.207	2.0282447921483e-10	WNT5A
8.32884717587562e-15	-0.715165	0.89	0.988	2.06047350283987e-10	RPL35A
8.86549112272026e-15	4.63342114649959	0.546	0.122	2.19323384884976e-10	SCHLAP1
9.06089676128865e-15	-1.44782	0.316	0.683	2.2415752497752e-10	PSMB10
9.29932348831762e-15	-1.33838	0.411	0.744	2.3005596377749e-10	RNH1
9.54682292874532e-15	-1.5706	0.123	0.415	2.36178852434231e-10	COL4A5
9.80845529760745e-15	-1.23062	0.403	0.78	2.42651375607511e-10	NT5C
1.01036912510675e-14	-1.59753	0.182	0.512	2.49955217860158e-10	RHBDD2
1.16983215332472e-14	4.99540659864563	0.502	0.061	2.89404776411003e-10	LARGE1
1.29776191598759e-14	-1.2321	0.577	0.854	3.21053320396171e-10	CDC37
1.3340546671348e-14	-1.41776	0.355	0.732	3.30031784102479e-10	DDR1
1.44922650447257e-14	-1.65963	0.118	0.402	3.58524144941469e-10	CASP4
1.7191825200468e-14	-1.73437	0.308	0.646	4.25308563634379e-10	NCOA7
1.85807309130762e-14	-1.34921	0.429	0.768	4.59668702058592e-10	ISG15
1.89088615739741e-14	-3.4707	0.014	0.122	4.67786326478544e-10	PTHLH
1.96487879532572e-14	-1.1641	0.383	0.768	4.8609136517563e-10	EFHD2
1.99633321130479e-14	4.36378698116089	0.509	0.073	4.93872873144692e-10	CAMK2D
2.00550310302589e-14	-1.92669	0.24	0.561	4.96141412657575e-10	NDUFC2
2.04883469821584e-14	-2.48486	0.211	0.549	5.06861215991617e-10	MT2A
2.11490061334137e-14	-0.778294	0.817	0.988	5.23205262734523e-10	SRP14
2.2666463346963e-14	2.63194223243366	0.66	0.268	5.60745636740517e-10	ZFAND3
2.30962414213874e-14	2.89127888714311	0.739	0.402	5.71377916523704e-10	ERBB2
3.2659619008312e-14	-1.39955	0.582	0.841	8.0796631464663e-10	SRSF5
4.17549365825483e-14	4.12173486804844	0.517	0.085	1.03297537611566e-09	PRKCE
4.22718001956746e-14	2.51601288798521	0.699	0.366	1.04576206504079e-09	WASH6P
4.6126900991583e-14	-1.94091	0.065	0.28	1.14113340363077e-09	NOL6
4.7762346318408e-14	-1.24629	0.364	0.72	1.1815926855711e-09	PYCARD
5.10883875604922e-14	4.52486830121147	0.519	0.085	1.26387561985902e-09	H19
5.36706594747841e-14	2.90925542717573	0.609	0.195	1.32775844474668e-09	NCOA1
5.37124894741681e-14	-0.833209	0.793	0.951	1.32879327710144e-09	ARPC2
6.72706104145856e-14	-2.69965	0.027	0.171	1.66420763104643e-09	RNF39
6.93927013237008e-14	-1.61814	0.169	0.488	1.71670603804703e-09	TOB2
7.19292175254624e-14	3.76289955139596	0.543	0.122	1.77945691236241e-09	TRAPPC9
7.34905626460155e-14	-1.17764	0.45	0.805	1.81808302929978e-09	ARHGDIA
7.85071072589935e-14	-1.70281	0.19	0.5	1.94218732648024e-09	RPAIN
9.38255546252678e-14	-1.17977	0.622	0.854	2.3211503958745e-09	CTSD
9.85510858360908e-14	2.92163307697683	0.596	0.183	2.43805531249905e-09	BRAF
1.01973860251264e-13	-0.880053	0.737	0.915	2.52273132875602e-09	ATP5F1D
1.07003392331246e-13	-1.27609	0.445	0.768	2.64715692288269e-09	TCEAL4
1.13660305417881e-13	7.59401695360835	0.429	0	2.81184229573296e-09	LINC02476
1.24959768875643e-13	4.56995821577182	0.481	0.061	3.09137972221454e-09	FBXL17
1.25179373227613e-13	5.28439327935898	0.454	0.024	3.09681251427792e-09	GRIP1
1.54133634935465e-13	4.59842924843541	0.475	0.049	3.81311199466847e-09	RASAL2
1.67416566289365e-13	5.51646450425395	0.476	0.061	4.1417184334326e-09	BBS9
1.82018145080247e-13	-0.704859	0.577	0.902	4.50294689114024e-09	SAT1
1.94695379080285e-13	-2.60604	0.054	0.244	4.81656898306717e-09	IRF9
1.98786739886333e-13	-0.898721	0.716	0.915	4.91778515804799e-09	UQCRB
1.99313277781617e-13	1.59866	0.803	0.671	4.93081117903942e-09	MZT2B
2.01842138265588e-13	-1.20667	0.743	0.902	4.99337265855238e-09	SLC25A6
2.08784028244395e-13	-2.56965	0.012	0.11	5.16510807473809e-09	CD52
2.20171137995919e-13	2.89998205007543	0.554	0.11	5.44681378288103e-09	STK3
2.23506817339066e-13	-0.953068	0.743	0.927	5.52933515415116e-09	SELENOW
2.27452691396332e-13	-1.9105	0.053	0.244	5.62695213245386e-09	BTN3A2
2.30837507420961e-13	-1.32999	0.568	0.829	5.71068909608716e-09	KLF6
2.30892836141438e-13	2.2070701231668	0.66	0.293	5.71205787330304e-09	URI1
2.33515098412526e-13	-0.740726	0.863	0.963	5.77693001962748e-09	RPL15
2.3714575698271e-13	3.97322880973258	0.516	0.11	5.86674888199526e-09	PPP1R9A
2.56057148254893e-13	-4.10001	0.013	0.11	6.33459779067779e-09	PLA2G2A
2.59026274764407e-13	1.81206285325978	0.808	0.537	6.40805101139667e-09	AHR
2.61230114005426e-13	7.00216250659777	0.421	0	6.46257179038023e-09	NCKAP5
2.65255598674177e-13	-0.693095	0.963	1	6.56215825560047e-09	RPS24
2.71693211179479e-13	-1.16621	0.541	0.829	6.72141835136913e-09	CHCHD10
2.95216199454899e-13	-1.74067	0.106	0.366	7.30335355831474e-09	USP11
3.01169717380448e-13	-1.77857	0.128	0.402	7.4506376382749e-09	VAMP2
3.1711321356715e-13	6.33962173830619	0.419	0	7.84506379043772e-09	GTSF1
3.18405733049954e-13	-0.75992	0.783	0.963	7.87703942992282e-09	RPL4
3.84703832848121e-13	-1.06222	0.572	0.841	9.51718812082968e-09	PPA1
3.92277662837338e-13	2.08446703662674	0.748	0.451	9.70455710093291e-09	MDM2
4.76585160139008e-13	2.05928903603667	0.698	0.366	1.17902402766789e-08	CAMK2N1
4.91355866194312e-13	3.26559241003338	0.54	0.134	1.21556527737811e-08	DYM
4.97259862143751e-13	2.83281408498626	0.606	0.207	1.23017117295742e-08	UPK2
5.2042898204549e-13	3.58111259179915	0.538	0.134	1.28748925868234e-08	ASAP1
5.2296436546036e-13	-1.32181	0.231	0.573	1.29376154371238e-08	DGKA
5.24828209265699e-13	-1.51481	0.225	0.549	1.29837250690241e-08	GNA15
5.30170413851814e-13	2.42846532651633	0.595	0.183	1.311588586828e-08	DAPK1
5.55327285733171e-13	-1.51478	0.15	0.439	1.37382417217529e-08	SH3BP1
5.58859316854623e-13	4.51439765237289	0.488	0.098	1.38256206396665e-08	MACROD2
5.84781958426882e-13	-1.47906	0.331	0.646	1.44669208695226e-08	ADIPOR1
5.88418471994827e-13	-3.14455	0.016	0.122	1.455688457868e-08	CD69
6.64501273533861e-13	3.16539897854533	0.583	0.232	1.64390970059542e-08	NEK7
6.6961648563779e-13	2.09776921979934	0.697	0.366	1.65656422381933e-08	BCL2L1
7.32610657764386e-13	-1.77724	0.548	0.817	1.81240550624331e-08	NAMPT
7.37313576261869e-13	-1.59485	0.215	0.537	1.82404005631424e-08	ZNF385A
8.0004413339683e-13	3.74849271369935	0.491	0.085	1.97922918161042e-08	AGAP1
8.25425945152697e-13	3.42277091873392	0.534	0.134	2.04202124571326e-08	MED13L
8.44807891424543e-13	-2.55942	0.047	0.22	2.08997024259518e-08	LAMB2
8.58475876372451e-13	-2.76016	0.057	0.244	2.12378347055781e-08	C1R
9.06780123270118e-13	-2.03054	0.076	0.293	2.24328334695795e-08	COL9A2
9.98644030004396e-13	-0.851378	0.809	0.963	2.47054546582788e-08	TSPO
1.0235637081358e-12	3.26496119237622	0.519	0.122	2.53219425755716e-08	CHPT1
1.02573199193905e-12	-1.08048	0.088	0.329	2.53755837485801e-08	UTRN
1.0359033179683e-12	-2.18281	0.046	0.22	2.56272121832177e-08	SESN3
1.22012353344069e-12	-2.91965	0.063	0.256	3.01846360937893e-08	ARL14
1.22807797040126e-12	-1.88647	0.3	0.598	3.03814209097568e-08	RND3
1.32240564214896e-12	3.11064417280349	0.573	0.195	3.27149931811231e-08	XPR1
1.34536999278502e-12	3.60514097411627	0.5	0.098	3.32831082515086e-08	DENND1B
1.39420182628172e-12	-2.69571	0.053	0.232	3.44911589803835e-08	HLA-DMB
1.40075134091637e-12	4.49354300500108	0.468	0.073	3.46531874229301e-08	PHLPP1
1.46249167748296e-12	-0.96493	0.622	0.89	3.61805816092509e-08	FAM162A
1.47396517030313e-12	-2.21164	0.056	0.244	3.6464424348129e-08	ARHGEF16
1.50579764726696e-12	5.31918817805361	0.43	0.024	3.72519279957374e-08	PARD3B
1.51272296989899e-12	1.64036581824779	0.73	0.5	3.74232535523312e-08	MZT2A
1.517867833996e-12	-3.05188	0.039	0.195	3.75505323452271e-08	HOXB6
1.59336518907946e-12	3.81388219070874	0.49	0.098	3.94182614126368e-08	TXNRD1
1.6737765025415e-12	2.99951138112725	0.633	0.305	4.14075568963742e-08	PPP6R3
1.73966575242848e-12	-2.48899	0.047	0.22	4.30375910493282e-08	OAT
1.85084007360787e-12	-1.88108	0.137	0.402	4.5787932580985e-08	SLC7A8
1.94375111092556e-12	-0.852923	0.868	1	4.80864587331875e-08	HSPB1
1.9830758915e-12	-1.23963	0.395	0.732	4.90593144798186e-08	BTBD16
1.98476492853541e-12	2.44019	0.683	0.378	4.91010995670376e-08	NT5C2
2.08526427849258e-12	-2.07471	0.03	0.171	5.15873529856279e-08	CERS4
2.08581190399314e-12	-2.43972	0.098	0.329	5.16009006928863e-08	DEGS2
2.12454592001647e-12	-1.20717	0.504	0.817	5.25591415152874e-08	NOP53
2.35883738686319e-12	-2.54214	0.03	0.171	5.83552781136084e-08	DSC3
2.45068548610943e-12	-0.656267	0.953	0.976	6.06275082408613e-08	RPL32
2.45587215479141e-12	-2.63356	0.048	0.22	6.07558212373847e-08	PLIN5
2.55303698623271e-12	2.94263970770404	0.538	0.159	6.3159582002411e-08	CCNY
2.56630733383916e-12	-1.14189	0.733	0.902	6.3487877131847e-08	UBB
2.63667633936479e-12	2.36253066180942	0.673	0.366	6.52287359595455e-08	ANKRD17
2.74142546833829e-12	2.49330584599052	0.64	0.317	6.7820124661221e-08	TBC1D5
2.91968286045149e-12	-1.39159	0.155	0.439	7.22300342847094e-08	TRIM22
2.93144567329502e-12	-1.03123	0.656	0.902	7.25210345116454e-08	RPL36A
3.06807160083418e-12	6.8305024443227	0.394	0	7.59010233330369e-08	IGF2BP3
3.11265396327061e-12	-1.08349	0.557	0.841	7.70039463973516e-08	NDUFB1
3.25186490381602e-12	5.24449935212533	0.41	0.012	8.04478858555045e-08	DOCK3
3.28276567846303e-12	2.89746506610224	0.537	0.159	8.12123401194968e-08	ARFGEF2
3.3328054337479e-12	-0.718904	0.918	0.988	8.24502736254894e-08	ACTG1
3.40460886113539e-12	-2.24973	0.436	0.695	8.42266186156285e-08	DNAJB1
3.48227032945356e-12	-3.29809	0.017	0.122	8.61478856803517e-08	HAGLR
3.57239945265048e-12	-1.81629	0.03	0.171	8.83775900591203e-08	CDK6
3.67285190091384e-12	-1.43003	0.438	0.756	9.08626831767074e-08	ITGB4
3.68764380767523e-12	-2.77256	0.023	0.146	9.12286201580775e-08	SDR42E1
3.81543462919631e-12	-2.79904	0.027	0.159	9.43900372916876e-08	RTP4
3.98514911717215e-12	-2.45245	0.014	0.11	9.85886040097218e-08	PCDH7
4.25216097534748e-12	3.41332400331012	0.484	0.085	1.05194210369121e-07	PAX8-AS1
4.28718173430735e-12	3.07622826379454	0.584	0.232	1.0606058892503e-07	PLEKHA7
4.40531604671191e-12	-1.18373	0.413	0.72	1.08983113679606e-07	MRPS36
4.63647000470583e-12	3.25961384300594	0.528	0.146	1.14701631446417e-07	VPS13B
4.9016429981148e-12	-1.20199	0.51	0.805	1.21261746130362e-07	NUCKS1
4.91788932134172e-12	-0.773944	0.73	0.939	1.21663663920673e-07	PRDX5
4.93683158887688e-12	2.05008784361303	0.696	0.378	1.22132276677225e-07	ACBD6
5.22840047980228e-12	3.3355946163216	0.481	0.085	1.29345399469829e-07	TOX3
5.44793481351077e-12	7.19171532046485	0.387	0	1.34776459351443e-07	CPED1
5.91147828399817e-12	2.97216959845586	0.573	0.207	1.46244061267831e-07	FHIT
6.12457504693365e-12	3.67854098224958	0.46	0.073	1.51515862086092e-07	RHOU
6.38041072862676e-12	1.92775344541791	0.59	0.183	1.57844981015497e-07	TMEM238
6.41516846823277e-12	-2.406	0.061	0.244	1.5870485273561e-07	STING1
6.53534082085556e-12	-0.514713	0.863	0.988	1.61677796567146e-07	TMSB4X
6.77325033401786e-12	-0.599367	0.95	1	1.67563440013268e-07	RPS27A
6.80603023692517e-12	-2.16349	0.184	0.451	1.68374382031292e-07	HAS3
7.31243480551914e-12	2.21910262910339	0.6	0.232	1.80902324653738e-07	NRIP1
7.40408046705525e-12	3.40690752553092	0.512	0.134	1.8316954667448e-07	CAMKMT
7.50543437683806e-12	-1.51297	0.149	0.427	1.85676941048597e-07	SH2D3A
7.81489772965054e-12	-1.58277	0.123	0.378	1.93332754933825e-07	ALDH4A1
8.14579306859519e-12	-3.31519	0.014	0.11	2.01518774723976e-07	UNC5B-AS1
8.17051397764459e-12	-2.91198	0.024	0.146	2.0213034529295e-07	NFIX
8.27352125117908e-12	2.67911056297446	0.608	0.268	2.04678642232919e-07	ETV6
8.31061014308325e-12	-2.64721	0.017	0.122	2.05596184329737e-07	MAF
8.42485964851396e-12	2.84815473615364	0.616	0.293	2.08422602844587e-07	THRB
8.55655255094178e-12	2.49191325080776	0.595	0.232	2.11680553557749e-07	SPIDR
9.21076739567812e-12	-1.23503	0.388	0.707	2.27865174601681e-07	MAP1LC3B
9.53660061831447e-12	2.37240783990319	0.615	0.268	2.35925962696482e-07	BABAM2
9.543323582006e-12	3.05894881933707	0.523	0.159	2.36092282095246e-07	CREB3L2
9.69819979254025e-12	-1.28711	0.33	0.659	2.39923764667653e-07	SP100
9.72437308717719e-12	3.7769475511944	0.463	0.085	2.40571265803676e-07	DIP2B
1.01797057933875e-11	-2.1093	0.066	0.256	2.51835741622615e-07	LINC01503
1.06558916814225e-11	-2.46926	0.045	0.207	2.63616104306711e-07	ZSCAN18
1.07602525785409e-11	-1.73383	0.255	0.561	2.66197888540522e-07	TNS4
1.09974105960348e-11	2.75039663852321	0.51	0.134	2.72064940735305e-07	ZBTB7C
1.15553998469977e-11	2.04054663225516	0.719	0.549	2.85869036814876e-07	PGD
1.15987171218564e-11	-1.57247	0.196	0.488	2.86940662877605e-07	BCL3
1.17950018422426e-11	-1.26245	0.432	0.744	2.91796550575239e-07	PNN
1.19085436836051e-11	-1.59465	0.118	0.366	2.94605462188708e-07	SP110
1.2334025172024e-11	1.87658457567967	0.733	0.439	3.05131448730703e-07	USP34
1.27146065359422e-11	1.18077815512605	0.816	0.683	3.14546651092675e-07	ERGIC3
1.31518329975196e-11	3.78430453029636	0.472	0.098	3.25363196525638e-07	VGLL3
1.3485372786815e-11	3.32120457648546	0.488	0.11	3.33614637373017e-07	INPP4A
1.3822229102246e-11	3.76105874515776	0.467	0.098	3.41948125760463e-07	THADA
1.41068923115861e-11	-0.67987	0.974	1	3.48990408896329e-07	RPS18
1.48121818842322e-11	4.21761229662068	0.397	0.012	3.66438567634021e-07	RANBP9
1.49032163774454e-11	-1.71795	0.162	0.427	3.68690669961621e-07	ADM
1.6020531617287e-11	3.00645108885647	0.532	0.159	3.96331931680062e-07	TMEM117
1.61451236782362e-11	4.59635218008963	0.416	0.037	3.99414214675886e-07	LINC01876
1.6319786065201e-11	2.14909036385165	0.682	0.463	4.03735187467007e-07	GGCT
1.65733408680376e-11	-2.10717	0.046	0.207	4.10007879734383e-07	PER2
1.68428933710774e-11	2.61838872901152	0.556	0.195	4.16676339107084e-07	USP3
1.70847587050285e-11	5.15384400299994	0.391	0.012	4.22659845603699e-07	FAR2
1.74103184274882e-11	-0.824276	0.931	0.976	4.3071386757763e-07	MT-CYB
1.79903033316114e-11	-1.80237	0.121	0.366	4.45062114120735e-07	TPBG
1.8654448161926e-11	-2.34817	0.057	0.232	4.61492393077887e-07	SELENBP1
1.88054435128945e-11	-1.10899	0.353	0.683	4.65227867065496e-07	ITM2C
1.92291304944884e-11	-0.629205	0.931	0.988	4.75709459303149e-07	RPL18A
2.01887897420974e-11	2.72224	0.551	0.183	4.99450469429747e-07	VPS41
2.10890436233063e-11	-1.64509	0.13	0.378	5.21721850196975e-07	MIR200CHG
2.12022031540859e-11	-1.32552	0.381	0.683	5.24521303828932e-07	STAT1
2.12832752404279e-11	-1.84768	0.294	0.585	5.26526946172945e-07	DUSP5
2.25114894714764e-11	1.6600840154965	0.695	0.39	5.56911738034854e-07	LSM14A
2.30381604944318e-11	-2.5771	0.025	0.146	5.69941052471748e-07	PER1
2.41606818031828e-11	3.66737735179938	0.473	0.11	5.97711107128938e-07	BTBD9
2.68290574855031e-11	6.23437591331486	0.385	0.012	6.6372405313386e-07	SPRR3
2.83298548492395e-11	-0.686309	0.27	0.622	7.00852279115337e-07	DMKN
3.01309874965035e-11	-0.911992	0.509	0.854	7.45410499676001e-07	RNF213
3.12772142223317e-11	-0.986992	0.709	0.89	7.73767002646264e-07	PCBP2
3.40774542525513e-11	3.2889805759674	0.546	0.195	8.43042140753866e-07	PVT1
3.59372279754205e-11	2.50773581739558	0.607	0.268	8.89051082883928e-07	RALGAPA2
3.60144456607305e-11	2.74025557791593	0.522	0.171	8.90961371200811e-07	SPPL3
3.67152827241769e-11	-1.07621	0.191	0.488	9.08299379313413e-07	LMO7
3.70209965810398e-11	4.85357876320919	0.414	0.049	9.15862434418343e-07	PPM1L
4.00748279691892e-11	3.87067793947729	0.425	0.049	9.91411169129772e-07	FUT9
4.03307981530464e-11	-0.501719	0.524	0.829	9.97743615508214e-07	MDK
4.04120370051536e-11	2.86311692419297	0.527	0.171	9.99753383470495e-07	UGGT2
4.07412384834081e-11	-1.56873	0.151	0.415	1.00789749884103e-06	MICALL2
4.14983509521003e-11	1.98067921937676	0.601	0.244	1.02662770420401e-06	ARL8B
4.16169107050052e-11	6.71326162734482	0.364	0	1.02956075393112e-06	KALRN
4.1751053082997e-11	-1.9829	0.037	0.183	1.03287930222026e-06	ABHD14A
4.34919758687497e-11	-2.12909	0.057	0.232	1.075947991017e-06	ERF
4.47609197837829e-11	-1.17237	0.421	0.744	1.10734039453101e-06	GPRC5A
4.77352801015444e-11	-2.15888	0.176	0.427	1.18092309443211e-06	DUSP4
4.81777435211135e-11	2.54504292520662	0.554	0.195	1.19186919696883e-06	IKZF2
4.82984250509917e-11	1.49664020244041	0.753	0.61	1.19485473733648e-06	TMEM147
4.84025113371021e-11	-1.23838	0.238	0.549	1.19742972796857e-06	FCGRT
4.84870566887596e-11	6.45341028698024	0.362	0	1.19952129542322e-06	TRHDE
5.05814798143115e-11	5.16379609383821	0.378	0.012	1.25133522912625e-06	SLC9A2
5.08560889086005e-11	2.53793505732677	0.468	0.085	1.25812878350987e-06	CXXC5
5.22811702524419e-11	-0.905727	0.649	0.89	1.29338387087516e-06	TUBB4B
5.25283882144188e-11	-1.54394	0.315	0.61	1.29949979603651e-06	GSTO1
5.25576547857342e-11	2.76253244156148	0.574	0.244	1.30022382174428e-06	FTX
5.33995978061781e-11	3.47493828017204	0.543	0.22	1.32105265012704e-06	NAALADL2
5.37928889739877e-11	2.04143834554504	0.662	0.341	1.33078228032748e-06	PLEKHA5
5.39691007018704e-11	-1.17609	0.315	0.634	1.33514158226357e-06	TRIM29
5.43281826735657e-11	4.82172556918727	0.388	0.024	1.34402491116134e-06	DAB2
5.57119922688605e-11	-1.44926	0.23	0.524	1.37825897673934e-06	RNF145
5.64012716734298e-11	-1.286	0.214	0.512	1.39531105992898e-06	PRRG4
5.74671427321723e-11	-2.41679	0.053	0.22	1.42167964405121e-06	ISG20
5.8160972889498e-11	-0.794419	0.727	0.915	1.43884430831329e-06	EIF4G2
6.04180162951813e-11	2.84462588419125	0.498	0.122	1.49468130512649e-06	ZNF704
6.05424837228073e-11	-1.19153	0.354	0.695	1.49776050481853e-06	GTF3C6
6.11420440122244e-11	2.03788057311446	0.637	0.378	1.51259302681842e-06	CALU
6.44959675761315e-11	-1.7371	0.103	0.329	1.59556574186592e-06	ROGDI
6.70627555097661e-11	2.45476249346143	0.623	0.305	1.6590655085561e-06	SUMF1
7.33139462281131e-11	2.5679946704109	0.52	0.159	1.81371371573729e-06	RALGAPB
7.44558951822087e-11	-1.16406	0.375	0.683	1.84196439091266e-06	POLR1H
7.99353154052344e-11	-1.02326	0.554	0.805	1.97751976781009e-06	RBM3
8.57397453397143e-11	-1.54119	0.256	0.537	2.12111555995919e-06	ABHD14B
8.58917254539043e-11	-1.86116	0.141	0.378	2.12487539600414e-06	IFI35
8.98393592336434e-11	-1.09057	0.463	0.732	2.2225359080811e-06	NDUFB5
9.16693814618591e-11	2.65563345197818	0.5	0.134	2.26780882798493e-06	PHACTR2
9.19859494807076e-11	-1.90877	0.188	0.463	2.27564040420323e-06	PSMA3-AS1
9.28690850695773e-11	1.46897618276441	0.556	0.146	2.29748829553627e-06	KRT20
9.39310551691154e-11	2.55966614914792	0.54	0.207	2.32376037382875e-06	GSK3B
9.56668741324828e-11	2.33944798147472	0.541	0.195	2.36670279916349e-06	TRIM24
1.08440045499235e-10	2.28500178060854	0.562	0.244	2.68269828560556e-06	TWSG1
1.10366166132512e-10	-1.94504	0.109	0.329	2.73034858395222e-06	GJB3
1.11894569825161e-10	-2.51439	0.03	0.159	2.76815976290465e-06	IRX3
1.12725557386379e-10	-2.49146	0.049	0.207	2.78871756418164e-06	SEMA3B
1.21031621318227e-10	2.83742249951231	0.497	0.134	2.99420127979162e-06	NBAS
1.21991325520657e-10	1.10636828089739	0.829	0.695	3.01794340205554e-06	IDH1
1.27671263735086e-10	-1.1838	0.533	0.78	3.1584593935423e-06	LIMA1
1.30592913064532e-10	-1.51615	0.405	0.707	3.23073807630346e-06	CEBPD
1.34228271561044e-10	-1.77902	0.081	0.28	3.32067321014868e-06	EPSTI1
1.36154762096004e-10	2.06691377354113	0.61	0.268	3.36833265949305e-06	OSBPL9
1.36739903248458e-10	-1.29331	0.46	0.707	3.38280846646359e-06	ARHGDIB
1.38151098965006e-10	-1.06495	0.442	0.768	3.41772003729529e-06	MFSD10
1.40408809209365e-10	5.02660944211104	0.389	0.037	3.47357353103047e-06	TMEM178B
1.42910400256577e-10	-0.715606	0.748	0.927	3.53546039194746e-06	ATP5MG
1.57988621767571e-10	-1.14294	0.496	0.744	3.90848051390794e-06	SNHG8
1.69837983996288e-10	-1.38029	0.233	0.512	4.20162188608416e-06	EIF4A1
1.704657754681e-10	-1.33523	0.085	0.293	4.21715281930532e-06	P3H2
1.72006554659541e-10	3.45024874920718	0.443	0.098	4.25527015572239e-06	ANXA9
1.77025338025019e-10	2.03217719847768	0.728	0.476	4.37942983740095e-06	FNDC3B
1.88028874956401e-10	1.87523528397709	0.673	0.378	4.65164633754641e-06	PUM2
1.94381252848732e-10	3.65721530768572	0.422	0.073	4.80879781422478e-06	TET3
1.96973886724476e-10	-0.65598	0.962	0.988	4.87293698367682e-06	RPL10
2.00333460040495e-10	-1.09198	0.372	0.683	4.9560494679418e-06	SSH3
2.01952373693649e-10	2.60462470778561	0.639	0.378	4.99609977280718e-06	MAML2
2.03520885562617e-10	-2.23456	0.023	0.134	5.03490318793359e-06	SNCAIP
2.08123521175937e-10	2.89204255498361	0.512	0.171	5.14876779037149e-06	TMCC1
2.1716338724646e-10	-1.52156	0.064	0.244	5.37240503709016e-06	COL4A6
2.19564291012066e-10	-1.65618	0.283	0.573	5.43180099534751e-06	FOXQ1
2.19778268953811e-10	3.00770784331523	0.493	0.146	5.43709459564832e-06	UTY
2.20045626783037e-10	-1.75427	0.191	0.451	5.44370876098556e-06	FSCN1
2.24567359093216e-10	-1.87498	0.089	0.293	5.55557189660707e-06	NFKB2
2.30334309453833e-10	2.43534313844991	0.511	0.146	5.69824048157838e-06	SOS1
2.31161448860427e-10	2.66268456926056	0.559	0.244	5.7187030833581e-06	SAMD12
2.32829119942479e-10	4.13289698772715	0.42	0.073	5.75995959825698e-06	NHSL1
2.37659516768602e-10	3.54988087874029	0.459	0.122	5.87945878533845e-06	OTUD7B
2.42677604600291e-10	-1.92042	0.443	0.646	6.0036012602066e-06	RHOB
2.43597523724411e-10	2.58057077500167	0.628	0.341	6.0263591394182e-06	CDK12
2.43638993771576e-10	1.89479042324348	0.756	0.598	6.02738506691503e-06	PTK2
2.77132170487315e-10	-1.33976	0.295	0.61	6.85597276568569e-06	CYP3A5
2.8044831065626e-10	3.95005259902042	0.418	0.073	6.93801075732523e-06	EFNA5
2.86315127605075e-10	2.1148122764519	0.618	0.28	7.08314994182194e-06	NF1
2.91695761143435e-10	5.77720338195661	0.341	0	7.21626143492743e-06	MAGEA3
2.92648159494354e-10	1.76140287693046	0.649	0.39	7.23982281773083e-06	MPZL1
2.97840282811974e-10	3.27228401067461	0.433	0.085	7.36827075648543e-06	ASAP2
3.02883934278003e-10	-1.47932	0.181	0.451	7.49304565010352e-06	TCIRG1
3.04449978114005e-10	2.87852444886005	0.501	0.159	7.53178800856238e-06	WDFY3
3.15821213528131e-10	-2.76571	0.194	0.427	7.81310100147243e-06	BCAM
3.26828121659324e-10	3.56780663676266	0.426	0.085	8.08540090173002e-06	SELENOM
3.52920967172327e-10	-3.02747	0.02	0.122	8.7309118068762e-06	GSDMC
3.64837647749918e-10	4.66294675573609	0.366	0.024	9.02571856768523e-06	ZNF761
3.74084323940269e-10	-1.52435	0.261	0.537	9.25447208995832e-06	SRA1
3.78210546335877e-10	3.91698638684455	0.426	0.085	9.35655070580326e-06	DIP2C
3.78744732873809e-10	2.43692433729153	0.552	0.22	9.36976594656516e-06	PSD3
3.78927811212703e-10	5.13217267109556	0.386	0.049	9.37429512159106e-06	GALNT14
3.97892298603423e-10	3.16576006070994	0.412	0.061	9.84345757515009e-06	SFT2D2
4.03058086478554e-10	-1.14886	0.346	0.659	9.97125400139296e-06	ALOX5
4.03100945055188e-10	-0.934907	0.549	0.817	9.97231427972029e-06	CTSB
4.03179845898939e-10	-1.60808	0.174	0.427	9.97426620769384e-06	IFI27L2
4.28716013046508e-10	2.54738285175659	0.515	0.183	1.06060054467576e-05	PRR14L
4.44758001055616e-10	-1.12209	0.48	0.744	1.10028681881149e-05	HIF1A
4.45012018909774e-10	2.64408355970657	0.549	0.22	1.10091523358089e-05	PLCB1
4.45022804249199e-10	-2.3738	0.099	0.305	1.10094191543209e-05	C3
4.45984729394333e-10	2.99298	0.461	0.122	1.10332162204864e-05	KIFAP3
4.5180842875171e-10	6.77434722626763	0.335	0	1.11772887188886e-05	FBN2
4.62211581333884e-10	2.82665996925325	0.505	0.171	1.14346523106189e-05	JARID2
4.70133530777239e-10	-1.62492	0.164	0.415	1.16306334178981e-05	CAPN2
4.99006050391126e-10	-0.876411	0.485	0.817	1.23449106806261e-05	TIMP1
5.07349160063591e-10	-1.08494	0.589	0.817	1.25513108708132e-05	ANXA11
5.0735779563357e-10	-1.03355	0.652	0.841	1.25515245061789e-05	CYBA
5.16348765423686e-10	3.73761893812121	0.406	0.073	1.27739521078166e-05	ATRN
5.26774596249748e-10	-2.1082	0.06	0.232	1.30318767366225e-05	OTULINL
5.34003794922405e-10	0.777525296547056	0.953	0.939	1.32107198825854e-05	MGST1
5.56928512240371e-10	2.2487550037746	0.521	0.183	1.37778544643145e-05	OSBPL8
5.63635693736774e-10	-2.43877	0.032	0.159	1.3943783427354e-05	CCDC106
5.65554013830822e-10	-1.37151	0.023	0.134	1.39912407481607e-05	PLXDC2
5.79021236854633e-10	6.5867879895415	0.332	0	1.43244063785468e-05	PAGE2
5.86348120629e-10	1.84026905035009	0.696	0.451	1.45056661562408e-05	CISD3
6.06674871893475e-10	2.67771171922581	0.467	0.122	1.50085296557727e-05	SCD
6.18549595339086e-10	-1.3939	0.3	0.573	1.53022984390936e-05	IRF6
6.25454384604632e-10	3.20208119441876	0.422	0.085	1.5473116020734e-05	PRRC1
6.36809705138816e-10	-2.17584	0.041	0.183	1.57540352954292e-05	SH3BP4
6.40731451569719e-10	1.79701657856951	0.675	0.366	1.58510553803833e-05	KMT2C
6.56856226949537e-10	2.06218139835238	0.612	0.305	1.62499661985046e-05	SLC25A13
6.71569759902554e-10	1.43768774822234	0.742	0.537	1.66139642902293e-05	ABHD12
6.77027071362619e-10	2.11144540730724	0.629	0.329	1.67489727184398e-05	TBL1XR1
6.93232449337126e-10	2.27318772794644	0.569	0.256	1.71498775641511e-05	MKLN1
7.11828858226264e-10	3.75927492352534	0.401	0.061	1.76099341236595e-05	ZNF407
7.1741406748018e-10	2.6440851282643	0.551	0.256	1.77481066153922e-05	ZCCHC7
7.27780483295798e-10	2.20796129917598	0.572	0.256	1.80045613762548e-05	ANKIB1
7.98453633074276e-10	-1.42248	0.147	0.39	1.97529444286245e-05	YBEY
8.11674711961601e-10	2.68605394080561	0.432	0.085	2.0080020699218e-05	NCOA6
8.1461543800748e-10	2.71928383123021	0.519	0.207	2.01527713208671e-05	GNAQ
8.48127209943779e-10	2.31597158475276	0.552	0.244	2.09818190467991e-05	UBE3C
8.66442844463802e-10	-0.998983	0.283	0.585	2.143492952919e-05	ST14
8.87231002129205e-10	1.87497528042649	0.651	0.341	2.19492077616744e-05	GMDS
8.97014880288656e-10	2.43330012523273	0.637	0.402	2.21912511234611e-05	EPB41L1
8.9726762106341e-10	4.69997338937103	0.368	0.037	2.21975036774877e-05	GPR39
9.33481998126817e-10	3.9901538796123	0.386	0.049	2.30934111516593e-05	NOS1AP
9.432019681267e-10	-1.48681	0.201	0.463	2.33338734894864e-05	KCNN4
9.53075647115146e-10	3.10211212851685	0.456	0.122	2.35781384339816e-05	POU2F1
9.53969639052793e-10	-0.842039	0.749	0.902	2.36002549005271e-05	SERINC2
9.56983864549378e-10	-0.676235	0.988	0.963	2.36748238250871e-05	MT-CO1
9.8069670122011e-10	1.68180037064505	0.772	0.671	2.42614556914843e-05	PSMB3
9.86854972122625e-10	2.90559864630496	0.485	0.159	2.44138051553416e-05	SMURF1
9.87976397515148e-10	1.12354729398136	0.902	0.939	2.44415480981272e-05	PRDX1
9.96248237419752e-10	-1.87789	0.042	0.183	2.46461851455272e-05	LBH
1.03338630054116e-09	-0.81371	0.612	0.841	2.55649436890876e-05	NEDD8
1.11339671172085e-09	1.16863473925578	0.782	0.585	2.75443212512621e-05	HM13
1.12960488923712e-09	-0.730416	0.733	0.927	2.79452953548372e-05	ATP6V1G1
1.14161823945413e-09	-1.86513	0.233	0.488	2.82424936258557e-05	BCL10
1.15758166801766e-09	4.25726305422961	0.374	0.037	2.8637412885089e-05	ZFPM2-AS1
1.16926565160424e-09	3.82154551131932	0.399	0.073	2.89264629550373e-05	GLCCI1
1.17082565481072e-09	-1.63047	0.119	0.341	2.89650558743625e-05	WDR6
1.18038385414531e-09	3.29666232028283	0.453	0.134	2.92015161677008e-05	CLASP1
1.18203140092329e-09	3.03076936401305	0.498	0.183	2.92422748274412e-05	PLCE1
1.19228136125351e-09	-1.66007	0.051	0.207	2.94958485960506e-05	ANTXR1
1.20087084449867e-09	-2.21745	0.043	0.183	2.97083438220526e-05	OAF
1.21332730767408e-09	1.96326745047602	0.548	0.207	3.0016504264549e-05	FASN
1.2421776247763e-09	3.84677867906404	0.409	0.085	3.07302322593408e-05	FCHSD2
1.24995521236778e-09	3.50819574184435	0.406	0.073	3.09226419987666e-05	CEP192
1.27027537595362e-09	3.13743393943637	0.361	0.024	3.14253425257167e-05	CEACAM6
1.30429305266423e-09	2.7329134191582	0.495	0.171	3.22669058298604e-05	ANKS1A
1.33486331923362e-09	-1.01161	0.551	0.805	3.30231836545205e-05	SARAF
1.39115908982413e-09	-1.03641	0.683	0.854	3.44158847231591e-05	EZR
1.39262946343075e-09	2.3263524091626	0.574	0.28	3.44522602958134e-05	TCF12
1.417261060862e-09	2.15471668110582	0.61	0.329	3.50616213846651e-05	PATJ
1.42040743400528e-09	3.23002773356883	0.413	0.073	3.51394595098565e-05	SCFD2
1.43517170759013e-09	1.90707756896123	0.655	0.39	3.55047128740721e-05	LRBA
1.4891741712215e-09	5.06473855008671	0.345	0.024	3.68406798218487e-05	SPATA5
1.59159841998216e-09	-3.42986	0.017	0.11	3.93745533119386e-05	EYA2
1.62332174219254e-09	2.53953867682382	0.498	0.171	4.01593565801013e-05	MYO5B
1.63119534791218e-09	-0.685513	0.783	0.951	4.03541417119994e-05	UQCR11
1.65722974840917e-09	1.51827472904279	0.618	0.305	4.09982067458945e-05	UHMK1
1.78904856925426e-09	5.37511881412973	0.333	0.012	4.42592725547812e-05	NAV2
1.81257414529631e-09	2.62244357334903	0.506	0.195	4.48412717804854e-05	NSMCE2
1.84901933514977e-09	-2.02315	0.042	0.183	4.57428893322703e-05	ANO9
1.85633207492412e-09	-2.27652	0.473	0.768	4.59237992015479e-05	WFDC2
1.96802302053086e-09	-2.22301	0.017	0.11	4.8686921504913e-05	LAMP3
2.0064898886192e-09	-2.45715	0.044	0.183	4.96385533545504e-05	EHD2
2.04043216199238e-09	6.56229231400991	0.317	0	5.04782512555295e-05	AADACL2-AS1
2.07840041999445e-09	-1.40134	0.168	0.415	5.14175479902427e-05	PYCR2
2.19662983771348e-09	-2.03279	0.029	0.146	5.43424255551938e-05	AK4
2.24187043013979e-09	-1.61415	0.114	0.329	5.54616325712283e-05	ZNF655
2.2461191663238e-09	-0.868555	0.758	0.915	5.55667420556846e-05	SON
2.27310187945399e-09	3.66106820131053	0.397	0.073	5.62342673958122e-05	SRBD1
2.28109308682154e-09	2.63828820946885	0.52	0.207	5.64319618748781e-05	COG5
2.31068451182036e-09	-0.983048	0.453	0.695	5.71640241379239e-05	DDX24
2.34316608676845e-09	2.56532408803488	0.505	0.195	5.79675858205646e-05	TEAD1
2.42769847015604e-09	2.02803535861024	0.676	0.439	6.00588324531904e-05	SRPK2
2.46560714486459e-09	3.99810191654341	0.387	0.061	6.0996655156805e-05	GLIS3
2.50040469944289e-09	-1.8187	0.043	0.183	6.18575118595177e-05	SAMD9
2.53837832748479e-09	3.09822739785307	0.414	0.098	6.27969414436463e-05	TBX2
2.62974516385578e-09	0.947081584025882	0.95	0.963	6.50572656086282e-05	KRT18
2.63654049634724e-09	3.95271390586448	0.754	0.488	6.52253753391343e-05	S100A9
2.67220981617388e-09	-1.52436	0.489	0.72	6.61077986423257e-05	NFKBIA
2.68259487064492e-09	-1.65638	0.089	0.28	6.63647145048846e-05	TFPI
2.75220738326778e-09	6.60019190729443	0.313	0	6.80868584546615e-05	POU6F2
2.76897624089808e-09	-0.621079	0.695	0.902	6.85017032235777e-05	C19orf33
2.84992946132801e-09	-2.56772	0.054	0.207	7.05044049437935e-05	MST1R
2.85053352629992e-09	1.67728458822842	0.65	0.354	7.05193489071337e-05	ASH1L
2.89970012476911e-09	3.19372513285228	0.42	0.098	7.1735681386663e-05	SUPT3H
2.91575787605591e-09	5.19525691671046	0.327	0.012	7.21329340957471e-05	CCDC144NL-AS1
3.04030074179487e-09	-1.27521	0.268	0.537	7.52140000512632e-05	CYB5R1
3.09872888155675e-09	2.45141699480413	0.484	0.159	7.66594538008325e-05	SNX13
3.1623886742366e-09	6.04876145569134	0.311	0	7.82343334119392e-05	FER1L6-AS2
3.20369366057318e-09	-0.638681	0.985	0.963	7.92561774689199e-05	MT-CO2
3.29016060738605e-09	6.56421613188205	0.31	0	8.13952832661235e-05	LINC02484
3.31035445759539e-09	-1.13728	0.359	0.646	8.18948589264524e-05	DPP7
3.33424823097659e-09	-1.86678	0.089	0.28	8.24859669861297e-05	PHF1
3.57128419092855e-09	-1.43323	0.117	0.329	8.83499995993814e-05	CEACAM1
3.58964467729362e-09	2.30759434009259	0.492	0.171	8.88042196715669e-05	C1GALT1
3.63163706606301e-09	1.49478512056107	0.667	0.39	8.98430693773329e-05	TMEM97
3.71546249856794e-09	-1.22237	0.595	0.817	9.19168267520723e-05	VMP1
3.87804363337118e-09	-1.01288	0.4	0.683	9.59389214459695e-05	FAM177A1
3.89569776073948e-09	2.92000142106288	0.485	0.183	9.63756669029339e-05	VTI1A
4.02720098901064e-09	-1.56372	0.113	0.329	9.96289252671341e-05	MNT
4.03804032667146e-09	3.17181061659295	0.427	0.122	9.98970796415252e-05	MAP4K4
4.10648375322207e-09	-1.97901	0.06	0.22	0.000101590301570961	SEZ6L2
4.26412383680268e-09	3.8802573456187	0.343	0.024	0.000105490159598661	LCLAT1
4.32171075313408e-09	-0.799592	0.694	0.854	0.000106914802321784	NDUFA13
4.45086099931982e-09	2.30224734236838	0.556	0.28	0.000110109850262173	ARHGAP10
4.46892248718331e-09	-1.40581	0.27	0.537	0.000110556673410428	VASP
4.49113986504778e-09	-1.621	0.318	0.585	0.000111106309121417	TOLLIP
4.60259505968175e-09	2.01119483013544	0.578	0.293	0.000113863599181467	ERMP1
4.68387500843282e-09	-2.24748	0.03	0.146	0.000115874383833619	USP18
4.83691986236937e-09	-2.06421	0.061	0.22	0.000119660560475156	UCHL3
4.87377208255027e-09	2.75619517693735	0.408	0.085	0.000120572247550211	HECTD4
4.9378128349808e-09	3.30022994119239	0.435	0.134	0.00012215655172459	PRELID2
4.97351957790459e-09	-1.25473	0.495	0.756	0.000123039900837782	PNISR
5.02547332610467e-09	2.60979620472681	0.416	0.085	0.000124325184614503	SH3D19
5.07857472038336e-09	2.02593464462207	0.628	0.366	0.000125638860007564	MBNL1
5.15895478072102e-09	3.2105168923033	0.416	0.11	0.000127627382320257	ARHGEF11
5.2221606819423e-09	-0.456853	0.877	0.988	0.000129191033110571	TMSB10
5.23095501840868e-09	3.74017341954617	0.411	0.098	0.000129408596200412	NEBL
5.30499001319893e-09	2.22504473838764	0.503	0.207	0.000131240147936528	ALYREF
5.48750546671464e-09	6.33339826287049	0.304	0	0.000135755397741054	LINC01524
5.50958061865383e-09	-1.1427	0.36	0.634	0.000136301514924877	LYPLA2
5.5399916591013e-09	0.919105944487295	0.934	0.951	0.000137053853654507	MIF
5.58853414224247e-09	1.2805127659286	0.799	0.671	0.000138254746144936	ADAM10
5.85783749410205e-09	1.34591398884985	0.76	0.598	0.000144917041766591	CD2AP
5.89382472978028e-09	2.45241324631908	0.525	0.22	0.000145807329990034	EIF4G3
5.93352626560994e-09	7.27338564042221	0.303	0	0.000146789506284924	MYBPC1
6.0017030882659e-09	-1.39209	0.224	0.476	0.00014847613270061	CSRP1
6.22210981850294e-09	-1.04359	0.2	0.476	0.000153928774799944	AP1G2
6.27231551051486e-09	2.58348252517645	0.508	0.22	0.000155170813414627	FAM13A
6.29664846164241e-09	-1.15095	0.338	0.622	0.000155772786292572	TEX264
6.38469884140225e-09	2.35660680777203	0.463	0.134	0.00015795106463745	TASP1
6.41485850481035e-09	5.87902064256717	0.302	0	0.000158697184550503	KHDRBS3
6.57159845806201e-09	-0.576711	0.989	1	0.000162574774253996	S100A6
6.93422252417933e-09	5.83510074971254	0.301	0	0.000171545731025673	CPM
6.97836545883777e-09	-1.43574	0.049	0.195	0.000172637783086188	MMP2
7.27766852298101e-09	-0.723645	0.959	0.988	0.000180042241590027	MT-ND4
7.30937808033315e-09	-2.2189	0.051	0.195	0.000180826704329362	LINC02541
7.40575435212894e-09	2.09162460043789	0.51	0.207	0.000183210956917318	SMG7
7.45653563437469e-09	-0.812355	0.319	0.622	0.000184467235058796	CD44
7.55736646965443e-09	2.26215139449544	0.48	0.171	0.000186961689092781	KIAA0232
7.72458364126832e-09	1.56377265290428	0.577	0.268	0.000191098474701337	ARFGEF1
7.81349306952945e-09	-0.499861	0.981	0.988	0.000193298005047089	RPL28
8.16733729577653e-09	-2.80768	0.036	0.159	0.000202051757360215	CDK18
8.30966576520273e-09	-1.42777	0.113	0.317	0.00020557282136535	ST6GALNAC2
8.33692115101688e-09	2.53460380336953	0.451	0.146	0.000206247092355006	EHBP1
8.43964308627579e-09	1.60669250166213	0.547	0.244	0.000208788330311377	EVI5
8.4402501560904e-09	2.03925702914066	0.559	0.28	0.00020880334861152	NIPAL1
8.57989289115217e-09	1.61696819971109	0.631	0.39	0.000212257970234214	MAL2
8.58235601679734e-09	-1.0819	0.544	0.732	0.000212318905499549	VSIG2
8.63730554789034e-09	3.16512536870672	0.353	0.037	0.000213678301949259	NRF1
8.71939628219269e-09	1.9747180689858	0.555	0.256	0.000215709144625165	TASOR2
8.76922797686498e-09	2.91971232389021	0.424	0.122	0.000216941930919663	MGAT5
8.89638171953317e-09	2.28132980539318	0.54	0.244	0.000220087587359531	MLLT10
8.89875348863263e-09	2.1460538097819	0.509	0.195	0.000220146262555283	APOO
8.94808990947361e-09	-0.624572	0.763	0.915	0.000221366796270468	RPSA
9.09008907800046e-09	1.87860877845672	0.553	0.256	0.000224879713700653	ADNP
9.52418974422967e-09	-0.959276	0.329	0.634	0.000235618930082498	SEMA4B
9.63801732137068e-09	5.91089060813433	0.296	0	0.000238434910513389	FREM2
9.8549457907648e-09	-2.5917	0.036	0.159	0.00024380150391773	ALDH3A1
1.01438863598966e-08	2.03538299052387	0.598	0.366	0.000250949604657481	COMMD1
1.02254302943489e-08	1.41870811434689	0.684	0.427	0.000252966920051896	ACAP2
1.02349866720701e-08	1.27982096046396	0.649	0.402	0.000253203335280343	PDXK
1.04208010814001e-08	-0.835277	0.599	0.829	0.000257800197952758	EIF3F
1.06282621776895e-08	-2.35017	0.143	0.354	0.000262932578013861	AREG
1.0682076592559e-08	-0.802281	0.725	0.915	0.000264263892823317	CALM1
1.10070294051011e-08	3.66875103220009	0.385	0.085	0.000272302900452797	FCRLB
1.10284110162903e-08	2.13072624213328	0.58	0.305	0.000272831860132007	GRB7
1.10975892065884e-08	-0.874362	0.513	0.744	0.00027454325938179	C11orf58
1.11333284145844e-08	3.55854216304649	0.406	0.11	0.000275427411648403	BICD1
1.1909829160991e-08	6.24416130921506	0.293	0	0.000294637263613757	C22orf34
1.20810280539744e-08	0.881321342386595	0.868	0.866	0.000298872553027272	KRTCAP2
1.23931038259176e-08	-1.87947	0.057	0.207	0.000306592995549376	CHKB
1.25061203502896e-08	2.08126163251538	0.507	0.207	0.000309388911345814	GMCL1
1.28129090623782e-08	5.29132122280746	0.305	0.012	0.000316978557294174	RGS17
1.30343683159925e-08	2.42716761569763	0.509	0.232	0.00032245723776934	UPP1
1.30387342240533e-08	2.36718454024072	0.509	0.195	0.000322565245968855	MAML3
1.30529811592799e-08	1.08644726807293	0.76	0.537	0.000322917700899425	TMEM165
1.3064023103266e-08	2.97040111996931	0.387	0.073	0.000323190867551696	ATG7
1.30644169088209e-08	-0.513286	0.943	0.988	0.000323200609907321	RPS8
1.30861150876409e-08	1.93919682840226	0.562	0.268	0.000323737401153149	DLG1
1.33611360297181e-08	5.71184341838323	0.292	0	0.000330541144239196	SYT1
1.36763112254876e-08	-1.13479	0.333	0.61	0.000338338263407337	MPC1
1.3939434591976e-08	3.71323639579357	0.328	0.024	0.000344847672370893	RNF144A
1.45238279301158e-08	-1.98886	0.064	0.22	0.000359304979163135	CCDC88A
1.53604263014864e-08	-1.44838	0.296	0.537	0.000380001586272472	C16orf74
1.56514786704193e-08	-2.09734	0.25	0.476	0.000387201930827504	ARL4D
1.59048974607443e-08	-3.11577	0.023	0.122	0.000393471258281353	CIITA
1.61452009740757e-08	-0.631718	0.727	0.976	0.000399416126897659	GPX2
1.69455477103263e-08	-0.866824	0.631	0.78	0.000419215904805763	CIB1
1.71272456237126e-08	-1.47406	0.386	0.622	0.000423710929485026	NSA2
1.71525819688461e-08	3.57539549389693	0.338	0.037	0.000424337725327284	MBTD1
1.72531824739749e-08	1.56970495330132	0.662	0.415	0.000426826481223664	ITSN2
1.77754246879371e-08	1.72921603464538	0.877	0.805	0.000439746231354875	S100A10
1.78266164683362e-08	-0.90514	0.478	0.793	0.00044101266481017	CYP4B1
1.78975015565526e-08	-0.927929	0.373	0.646	0.000442766291007556	VTI1B
1.80290898632952e-08	1.98050288289959	0.529	0.244	0.00044602165412806	LMBR1
1.80987876183015e-08	-0.598364	0.838	0.915	0.00044774590688916	ANXA2
1.81508067064412e-08	-0.699032	0.774	0.915	0.000449032807110648	RPL27A
1.85613791933876e-08	-0.896267	0.462	0.732	0.000459189959865215	NME3
1.89974696445466e-08	2.14680785559085	0.498	0.195	0.000469978401536439	FBXO11
1.90452729465716e-08	5.36503230688653	0.414	0.134	0.000471161007425236	FXYD4
1.90636060978974e-08	1.79540940403354	0.599	0.305	0.000471614551255883	CUX1
1.91222633730118e-08	-0.693889	0.766	0.927	0.000473065673584939	DDX5
1.995366529925e-08	2.08001842006935	0.504	0.22	0.000493633725838145	DCAF6
1.99772270999919e-08	-1.20149	0.383	0.622	0.000494216621226698	RBMX
2.01363416613416e-08	2.51691622735159	0.63	0.415	0.00049815295635993	GSTM3
2.0533319593454e-08	2.50531347479452	0.426	0.122	0.000507973793422458	STRN
2.06491406658382e-08	-0.730228	0.498	0.817	0.000510839090932171	TPM4
2.0719832152832e-08	-1.01181	0.352	0.634	0.00051258792762891	SYTL1
2.09077924343364e-08	1.95620172138244	0.566	0.305	0.000517237877033048	NDRG2
2.09534690793903e-08	-1.53545	0.051	0.195	0.000518367871555038	IFRD1
2.14681912721439e-08	2.7098690246401	0.365	0.061	0.000531101583881569	KLHDC10
2.14769374347343e-08	3.80603793325456	0.341	0.049	0.000531317955197892	GTF2IRD1
2.28811362701675e-08	-1.1145	0.459	0.695	0.000566056430187675	CCNL1
2.34583974605705e-08	-0.697726	0.722	0.866	0.000580337294777053	EDF1
2.34991596485304e-08	3.96436340562565	0.395	0.11	0.000581345710544994	CLIC3
2.35222630946024e-08	-0.737562	0.904	1	0.000581917266697369	H3-3B
2.35990751638586e-08	2.79251555343343	0.446	0.171	0.000583817520478697	MRTFB
2.37289254705682e-08	1.98994793018863	0.588	0.341	0.000587029887216388	NCOA3
2.4130528702308e-08	2.24962470280161	0.558	0.293	0.000596965149566398	ARHGAP32
2.52601139625032e-08	4.81490800569488	0.31	0.024	0.000624909959318366	LINC01376
2.52738617948167e-08	2.17986651055338	0.528	0.232	0.000625250066941969	FRYL
2.53110546369969e-08	-1.17017	0.393	0.634	0.000626170180664665	IFNGR2
2.53556501600554e-08	-1.23676	0.173	0.415	0.000627273429309611	KMT2E-AS1
2.55030279537888e-08	-0.519771	0.952	0.988	0.00063091940854878	RPL30
2.55530999567608e-08	1.51424189151347	0.565	0.293	0.000632158139830304	SMAD2
2.58666005159738e-08	-1.64897	0.309	0.549	0.000639913830164677	ABLIM1
2.59029053571367e-08	-1.49789	0.209	0.451	0.000640811975630205	TCEAL3
2.59359006701311e-08	2.32662657997215	0.51	0.244	0.000641628246678373	WWP1
2.61074598208506e-08	-1.99168	0.058	0.207	0.000645872448508023	BMERB1
2.63561454842752e-08	-1.12805	0.227	0.488	0.000652024683135484	SPAG7
2.66724414368164e-08	1.14769735659986	0.759	0.659	0.000659849528705401	TALDO1
2.69947060206603e-08	3.07165207174912	0.401	0.11	0.000667822032245116	FARS2
2.70068149108922e-08	-1.03055	0.392	0.646	0.000668121594080561	FXYD5
2.70428399735757e-08	2.75035528972036	0.409	0.098	0.000669012818106289	ARHGAP29
2.78141936811507e-08	-1.1564	0.719	0.902	0.000688095337477986	RPS29
2.79873798136832e-08	3.76800071776844	0.338	0.049	0.000692379789210708	C2orf27A
2.8925664061343e-08	-1.54485	0.081	0.256	0.000715592003213564	APOBEC3G
2.89826085820867e-08	-0.923639	0.433	0.683	0.000717000753712242	RWDD1
2.99620207074417e-08	2.21587900461012	0.557	0.293	0.0007412304302814	ANK3
3.02434576052042e-08	3.33997496188544	0.345	0.049	0.000748192897695147	SRGAP2B
3.03769194751228e-08	1.63243252304568	0.604	0.354	0.000751494610895064	PDS5A
3.05660567324862e-08	-0.747758	0.722	0.902	0.000756173677504976	NDUFC1
3.07928451006748e-08	-0.608736	0.932	0.988	0.000761784194945595	SERF2
3.09566847905791e-08	-0.735847	0.72	0.89	0.000765837425034136	COMMD6
3.14273497831201e-08	2.82827470014852	0.434	0.134	0.000777481206284609	ABLIM3
3.15600684687877e-08	-1.56054	0.076	0.244	0.00078076453384934	RNF207
3.19550186312453e-08	-1.43714	0.241	0.512	0.000790535205918378	ATF7IP2
3.231392929809e-08	-1.76492	0.076	0.244	0.000799414296905448	ORAI3
3.30410669302999e-08	-2.6416	0.43	0.634	0.000817402954788688	HES1
3.30583442329902e-08	-1.70034	0.019	0.11	0.000817830377979944	BTN3A3
3.34868915079159e-08	1.53998609614339	0.642	0.415	0.000828432209014333	CNN3
3.41709736777039e-08	-1.39377	0.123	0.329	0.000845355717812716	TCTN1
3.49528627558371e-08	2.63561492178198	0.435	0.146	0.000864698871716655	ATP9B
3.58526919270922e-08	-0.872208	0.726	0.866	0.000886959745584333	HNRNPDL
3.66052000297569e-08	0.479740593205733	0.228	0.549	0.000905576043536157	CD82
3.69121367905171e-08	-1.06421	0.506	0.756	0.000913169352060603	TNFAIP2
3.79146183842511e-08	-0.82909	0.835	0.963	0.000937969744207989	HSP90AA1
3.79685156245987e-08	-1.35548	0.071	0.232	0.000939303108036948	ANKRD37
3.82658023277085e-08	1.89564038423447	0.542	0.256	0.000946657683785182	NCKAP1
3.90558749172617e-08	-1.45233	0.089	0.268	0.000966203289578138	SPOCD1
3.9314873166314e-08	-1.14001	0.121	0.329	0.000972610647261442	TIMP3
3.99420679795709e-08	5.13562340285817	0.277	0	0.000988126819746606	DSCR8
4.05272595184913e-08	1.22296419852064	0.677	0.5	0.00100260387322796	TXNL4A
4.16317497043723e-08	2.14515784874195	0.424	0.122	0.00102992785593647	CKAP5
4.17723958289571e-08	-2.68328	0.029	0.134	0.00103340730041257	HOXD-AS2
4.29603768216448e-08	-0.942259	0.535	0.72	0.00106279676219067	PRXL2A
4.32957262109911e-08	1.74049078327904	0.607	0.341	0.00107109297073371	UPK1B
4.3377108697468e-08	1.42654468822329	0.701	0.488	0.00107310629206666	SLC38A1
4.35612222748233e-08	2.47880397954144	0.414	0.122	0.00107766107785685	ARHGAP35
4.36402655528472e-08	2.84743115099092	0.414	0.134	0.00107961652951189	CDKAL1
4.43095477645888e-08	1.81612056232281	0.613	0.366	0.00109617390214816	ITCH
4.45338207691988e-08	-1.45506	0.092	0.268	0.00110172219200921	TAPBPL
4.46491689405852e-08	2.29358009456248	0.44	0.146	0.00110457579042114	MDFIC
4.515360754184e-08	-3.57822	0.021	0.11	0.00111705509697758	SAA2
4.57736857847744e-08	4.9569419901709	0.289	0.012	0.00113239521262953	MTERF1
4.63125123472625e-08	2.70619237840283	0.421	0.134	0.00114572524295893	PTPN12
4.63474834881759e-08	6.66591912069319	0.275	0	0.00114659039401398	TEX41
4.73265287040872e-08	1.90302668648083	0.571	0.305	0.00117081099361041	SSH2
4.7379931900368e-08	1.27731585424144	0.713	0.537	0.0011721321352832	LMAN1
4.882126130123e-08	-0.964472	0.283	0.561	0.00120778918333113	FLOT2
4.89016558030247e-08	-0.634028	0.751	0.902	0.00120977806291103	CLIC1
4.90994895315919e-08	2.13422610843744	0.715	0.598	0.00121467227152205	MECOM
5.02948226870017e-08	-1.59825	0.053	0.195	0.00124424361845374	IKBKE
5.03262583060287e-08	3.19967047590116	0.388	0.11	0.00124502130423284	DDX10
5.05808008677533e-08	4.36033714326497	0.316	0.037	0.00125131843266735	DENND1A
5.10554965725986e-08	1.68410063055587	0.592	0.354	0.00126306192970952	ESF1
5.12944220446833e-08	2.76199883100214	0.422	0.146	0.00126897270696342	VKORC1L1
5.36615504501389e-08	4.87524380582322	0.288	0.012	0.00132753309658599	WDPCP
5.37639444396439e-08	1.13451092854473	0.713	0.512	0.00133006622149235	TRAM1
5.39378055083276e-08	-0.747767	0.549	0.817	0.00133436737047052	CYCS
5.42335237772838e-08	2.31792890398453	0.581	0.341	0.00134168314472622	LASP1
5.48617339173237e-08	1.55465478437015	0.642	0.378	0.00135722443538067	ZNF638
5.6056468776247e-08	-2.36633	0.044	0.171	0.00138678098105557	IRF1-AS1
5.76536331861033e-08	2.78063532092207	0.492	0.232	0.00142629323139101	INPP4B
5.78722800619844e-08	6.11761234517164	0.272	0	0.00143170233645343	APBA1
5.82351722459333e-08	1.79091207702145	0.687	0.512	0.00144067992619214	RERE
5.8292123945597e-08	1.82370295763438	0.55	0.305	0.00144208885429012	CTSZ
5.94432472693061e-08	-0.692096	0.645	0.854	0.00147056649419536	PARK7
6.03225445489984e-08	1.54584284806229	0.572	0.305	0.00149231942959767	PLA2G2F
6.11720621470316e-08	-1.06359	0.245	0.488	0.00151333564545541	CLK1
6.13143030420599e-08	2.62012860739371	0.407	0.122	0.00151685454295752	TYW1
6.25879048621004e-08	4.42317455235501	0.304	0.024	0.0015483621783835	UBE2E2
6.34045913264679e-08	3.36385283107755	0.414	0.134	0.00156856618482549	SCIN
6.45966322840964e-08	-1.68387	0.043	0.171	0.00159805608607626	ATAD3C
6.61948779784301e-08	2.08170429041082	0.529	0.268	0.00163759508630838	EPS15
6.77222740982733e-08	1.83953837485701	0.624	0.366	0.00167538133891718	SVIL
7.08610468370118e-08	6.03059130844596	0.269	0	0.00175303143770083	ACSBG1
7.10908700607773e-08	-0.903943	0.391	0.671	0.00175871703443357	CHMP3
7.2127615224637e-08	2.41582890516041	0.438	0.146	0.0017843650730423	FANCL
7.22193049450578e-08	2.6544897689387	0.392	0.11	0.00178663338503578	MYO9A
7.47680813245724e-08	3.42386460051017	0.33	0.049	0.0018496875638886	SLC30A6
7.54274051488445e-08	-2.44025	0.034	0.146	0.00186599857597726	BIRC3
7.80693175994435e-08	1.7512073064676	0.508	0.22	0.00193135684809263	ATF6
7.83492659644851e-08	3.39896909875458	0.341	0.061	0.0019382824906954	LPCAT1
7.96028047358738e-08	2.00650281763341	0.506	0.232	0.00196929378636078	FOXJ3
8.01589881197611e-08	2.30694978474139	0.507	0.232	0.00198305320709477	FAM172A
8.05627950307344e-08	5.66357535000466	0.267	0	0.00199304298626534	GAB2
8.15887458377158e-08	-0.59364	0.71	0.902	0.00201842398327925	HSBP1
8.16853316521934e-08	-0.508963	0.92	0.988	0.00202081341974361	NACA
8.30951823540479e-08	-0.872031	0.491	0.732	0.00205569171625679	RBM25
8.40658965734378e-08	2.33853648318831	0.43	0.159	0.00207970621533028	TMEM99
8.45064576262723e-08	-1.30529	0.077	0.244	0.00209060525521635	FBXO44
9.02037273319912e-08	3.42332811320643	0.347	0.073	0.00223155001046613	PRSS8
9.28826691192601e-08	-2.57265	0.025	0.122	0.00229782435134138	SERPINF1
9.29598098183088e-08	1.54451107249602	0.605	0.366	0.00229973273509514	UBALD2
9.42066349885826e-08	1.27112779044496	0.82	0.622	0.00233057794298255	CD24
9.61093725524323e-08	-1.54966	0.14	0.341	0.00237764976757462	VSIR
9.89863961736325e-08	-1.21052	0.285	0.537	0.00244882445493949	ATP6V1D
1.0030162520851e-07	1.17380558977599	0.781	0.659	0.00248136190603332	PRDX6
1.00490769271964e-07	-1.4368	0.144	0.354	0.00248604114101911	ANKRD50
1.00889941430513e-07	2.32199083982384	0.422	0.134	0.00249591626104946	ZMYM4
1.03376459677493e-07	3.11418535700814	0.375	0.098	0.00255743023596151	FOCAD
1.05761156025072e-07	3.32802984566847	0.336	0.061	0.00261642523890425	VPS54
1.07143043369069e-07	0.838074641733066	0.885	0.866	0.0026506117499074	ROMO1
1.10502090958321e-07	-1.24849	0.085	0.256	0.00273371122821791	KCNQ1
1.11198152910016e-07	1.38183929560483	0.64	0.439	0.00275093110484089	RAB1A
1.1335552838228e-07	2.57484373950222	0.417	0.134	0.00280430241664924	MGAT4A
1.14250133534525e-07	1.81940204779812	0.695	0.524	0.00282643405351061	SEMA3C
1.15559184523543e-07	-1.21004	0.394	0.646	0.00285881866592794	FLNB
1.1741005839593e-07	3.5121475656733	0.364	0.085	0.00290460743465692	PDE10A
1.17614802735254e-07	-1.14906	0.287	0.549	0.00290967260486745	ADGRF1
1.19302268146484e-07	2.42759729553476	0.363	0.073	0.00295141881167586	PCNX2
1.21355513671896e-07	3.05415457337615	0.427	0.171	0.00300221405272903	KAZN
1.22822924956736e-07	3.19392476267156	0.354	0.073	0.00303851634050469	SHANK2
1.24172451298603e-07	-1.2689	0.098	0.28	0.00307190227267614	GSDMB
1.27081189377125e-07	-1.4908	0.147	0.354	0.00314386154400069	RASSF6
1.2850787865906e-07	-1.15792	0.274	0.524	0.00317915641014647	GM2A
1.30982488497937e-07	2.11984304404708	0.458	0.183	0.00324037578295047	MED13
1.31333069525998e-07	1.07521896251776	0.734	0.5	0.00324904880700367	PPP1R14B
1.33103272793135e-07	4.41890285092904	0.292	0.024	0.00329284186562937	LINC02672
1.37425354653731e-07	-1.15191	0.321	0.585	0.00339976584877864	TIMM17A
1.37961771642273e-07	-1.66954	0.132	0.329	0.00341303626865819	PLAUR
1.38973420195796e-07	5.74543294859958	0.26	0	0.00343806344222379	PTH2R
1.39503176897899e-07	3.77724733365212	0.33	0.061	0.00345116909327712	KIAA1328
1.40467129775485e-07	1.94282167467055	0.505	0.232	0.00347501632351573	ARIH1
1.43890158841154e-07	2.67474307184683	0.345	0.061	0.00355969863957131	CALD1
1.44450110856487e-07	4.45431039334257	0.288	0.024	0.00357355129247864	ABL2
1.4664290694481e-07	-0.5013	0.759	0.927	0.00362779887490765	LDHB
1.46969326982958e-07	2.35799182844074	0.421	0.134	0.00363587418023139	USP6NL
1.47784162661156e-07	2.90707208621034	0.391	0.122	0.00365603240007434	FTO
1.49593853864911e-07	2.33523593387984	0.419	0.134	0.00370080235076403	TBCK
1.50811964683172e-07	3.47066721667104	0.344	0.073	0.00373093719429698	SIK3
1.52330584178206e-07	1.67175327598177	0.667	0.463	0.00376850632198464	SERINC5
1.54887087602518e-07	1.79045830834312	0.547	0.28	0.0038317516601987	AFDN
1.55545987254632e-07	2.98093265746855	0.35	0.073	0.00384805217869235	GNGT1
1.60669692777847e-07	1.43369907039954	0.771	0.634	0.00397480752963116	ANXA4
1.6069107773774e-07	-0.806136	0.845	0.951	0.00397533657215394	RPS2
1.61193612270758e-07	1.43452014057736	0.701	0.476	0.00398776877396629	PHF14
1.62738906508644e-07	-0.542789	0.873	0.963	0.00402599780811736	COX4I1
1.6274970505552e-07	2.21329780689788	0.421	0.146	0.00402626495336851	HOPX
1.63175465343877e-07	-0.941154	0.615	0.817	0.00403679783714218	HMGN2
1.63370130923761e-07	-1.66239	0.082	0.244	0.00404161366892292	HACD1
1.64841876646275e-07	1.78315635529536	0.67	0.451	0.00407802318635219	AAK1
1.64871795025983e-07	1.13212538630083	0.676	0.402	0.0040787633371478	NPEPPS
1.6639431471233e-07	5.3235186675899	0.257	0	0.00411642895166832	CYSRT1
1.67525592730108e-07	3.05527732657064	0.35	0.073	0.00414441563855015	ENOX2
1.68035557676631e-07	-1.79033	0.035	0.146	0.00415703166136217	IFIT3
1.71939032308597e-07	1.99702252214623	0.503	0.244	0.00425359972028239	SBF2
1.72201426111588e-07	2.38658708750721	0.382	0.098	0.00426009108057458	PXYLP1
1.72658018240939e-07	2.00068407618791	0.542	0.305	0.00427138671326259	TNRC6A
1.73368739881097e-07	2.3235176919722	0.419	0.134	0.00428896925591845	MON2
1.73887318090298e-07	1.95319684585162	0.494	0.207	0.00430179836223589	RESF1
1.74248829673353e-07	-0.859899	0.389	0.683	0.00431074179728907	COQ4
1.75797357195545e-07	1.10343183511655	0.738	0.537	0.00434905081966058	STMP1
1.79055338750583e-07	2.04146998134685	0.427	0.146	0.00442965002535067	COPRS
1.83271433088135e-07	-0.798671	0.579	0.78	0.00453395198316738	EIF3G
1.85555738962676e-07	-1.41856	0.068	0.22	0.00459046342619764	NT5E
1.85616428413931e-07	0.868550664197981	0.791	0.659	0.00459196482253224	LYPLA1
1.88655443146651e-07	5.24753704680955	0.255	0	0.00466714700800501	LINC01518
1.94741839292912e-07	-2.64803	0.022	0.11	0.00481771836226734	MYADM
1.9683624656451e-07	-1.23089	0.1	0.28	0.00486953190375942	PLEKHG3
2.02652090816583e-07	5.63032812471566	0.254	0	0.00501341007471144	TRHDE-AS1
2.06571173243132e-07	2.04676928222204	0.531	0.28	0.00511036425486184	MPRIP
2.0728180433997e-07	-2.14552	0.026	0.122	0.00512794455756651	CSF1
2.07708950283425e-07	1.97293673717867	0.446	0.159	0.00513851172106164	HS2ST1
2.10024786927413e-07	6.75026159476511	0.254	0	0.00519580320379728	CALB1
2.12093372936773e-07	2.91935361238564	0.326	0.049	0.00524697795308283	GNA12
2.1857062685429e-07	2.62999184176663	0.397	0.122	0.00540721873774829	PTPN4
2.2086159799201e-07	2.48764268000177	0.474	0.244	0.00546389507272433	MED1
2.22174136750291e-07	-0.821436	0.239	0.512	0.00549636596906546	ANXA8L1
2.23442460588592e-07	3.81077678455698	0.309	0.049	0.00552774303250117	PLEKHA8
2.24194796926513e-07	1.96774424749856	0.502	0.22	0.00554635508116501	STAG1
2.26779634452055e-07	1.53617688455243	0.64	0.415	0.00561030137670939	CHCHD3
2.31251709460422e-07	-0.456584	0.946	1	0.00572093604034137	RPS3
2.37593457441096e-07	0.593098476189618	0.872	0.768	0.00587782454363526	TAX1BP1
2.38128130667796e-07	2.46205094209403	0.402	0.134	0.00589105182459061	CNOT11
2.45192266180198e-07	2.08111605379029	0.519	0.293	0.00606581147303192	CNGA1
2.4559081590075e-07	3.10996074397788	0.346	0.073	0.00607567119456865	PRIM2
2.48997128758115e-07	3.22696739425484	0.326	0.061	0.00615993996834701	ZNF398
2.51731880292184e-07	1.91192804029685	0.444	0.171	0.00622759498654833	CMAS
2.55489599415896e-07	6.18098448167629	0.251	0	0.00632055719994985	TENM4
2.55762210710364e-07	1.94888123137271	0.616	0.415	0.00632730133076368	ARID5B
2.55911413235474e-07	-0.999683	0.363	0.634	0.00633099245203239	MAOA
2.61331287349448e-07	4.8705177462067	0.265	0.012	0.006465074717738	GPAM
2.61575673619862e-07	-0.92566	0.203	0.439	0.00647112058968177	BCAR1
2.63323696808972e-07	2.08514793444124	0.46	0.183	0.00651436493535715	R3HDM2
2.64728281151486e-07	6.62742468076659	0.25	0	0.00654911294740662	CPNE4
2.65873148992368e-07	2.21906759991497	0.41	0.134	0.0065774358329222	FAM214A
2.66280328579512e-07	-1.90327	0.031	0.134	0.00658750904872854	LRFN4
2.66953981264627e-07	-1.41195	0.131	0.329	0.00660417454250561	FPGS
2.69468866711272e-07	6.27561893498647	0.25	0	0.00666639029357017	CASC15
2.70845790474154e-07	4.65716103205885	0.269	0.012	0.00670045401054009	SETBP1
2.71524605751696e-07	2.73758828356968	0.358	0.085	0.00671724722169122	ANKRD28
2.71974774949502e-07	2.73744833640565	0.41	0.159	0.00672838395747573	PIGN
2.72243578974973e-07	2.52158904461704	0.453	0.195	0.00673503390026186	STK39
2.74195018772708e-07	2.99794046878765	0.405	0.146	0.00678331056941801	PRKCA
2.75796235687318e-07	-0.940506	0.379	0.646	0.00682292307466856	PTMS
2.76463064991075e-07	4.38276852749756	0.27	0.012	0.00683941976481421	SOCS7
2.78474662562689e-07	1.34462946670545	0.641	0.415	0.00688918467713837	BPTF
2.82882718285624e-07	2.06367623217552	0.491	0.232	0.00699823556766806	TRIM33
2.8487374986392e-07	-1.34412	0.143	0.341	0.00704749169788351	RING1
2.88324081208441e-07	2.17305030826422	0.426	0.159	0.00713284944501562	MAPK8
2.92647631534096e-07	1.03358873691305	0.463	0.183	0.00723980975652199	UCHL5
2.94611983953889e-07	2.28230913050207	0.408	0.134	0.00728840587103526	MPP7
2.97970419400026e-07	2.01586641574304	0.553	0.341	0.00737149020553725	PLEKHB2
2.99528131188827e-07	-0.738112	0.738	0.89	0.00741002643748039	NCL
3.05722044528918e-07	-0.383087	0.448	0.768	0.00756325765960089	AKR1C2
3.06642948410638e-07	2.77784170808159	0.385	0.122	0.00758603990073077	CBLB
3.11446443843942e-07	-0.85873	0.446	0.671	0.00770487357425528	EIF3L
3.11621049251279e-07	2.81119113773035	0.404	0.146	0.00770919313742739	SRGAP1
3.13060277185373e-07	3.18179156444906	0.344	0.085	0.00774479819728895	TNKS
3.20481607240301e-07	-1.4054	0.086	0.256	0.0079283944815178	CMBL
3.20531302296003e-07	-1.25883	0.07	0.22	0.00792962388750082	IFI44
3.21660068364758e-07	6.04730615866185	0.248	0	0.00795754843127575	KCND2
3.25742589262662e-07	-1.11791	0.155	0.366	0.00805854591576899	CC2D1A
3.27390936493485e-07	5.35903426970962	0.247	0	0.00809932437791233	ELOVL7
3.32517609096853e-07	1.52596265158667	0.606	0.415	0.00822615313144705	RPA3
3.38324068952358e-07	-1.17373	0.147	0.354	0.00836979914181238	PARP9
3.43876210147363e-07	1.73490464127133	0.564	0.317	0.0085071535628356	PLS3
3.46194793318212e-07	2.13796852792263	0.437	0.183	0.00856451299189925	KNOP1
3.64134734781698e-07	2.33713608449046	0.416	0.146	0.00900832920376443	SLC19A2
3.66758774049391e-07	4.85924906965992	0.261	0.012	0.00907324531120789	CHST11
3.68515593518014e-07	-0.886562	0.243	0.488	0.00911670726804214	METTL7A
3.75137209356017e-07	-1.49731	0.031	0.134	0.0092805194222585	AMN
3.76019956193351e-07	1.62153498503875	0.608	0.39	0.00930235769626732	ASCC2
3.83686974745823e-07	-1.66597	0.131	0.317	0.00949203206823693	SDHA
3.85120437338403e-07	4.36322952914594	0.275	0.024	0.00952749449931476	MERTK
3.93765793261266e-07	3.75434887414553	0.292	0.037	0.00974137195949045	KCNMB2-AS1
3.98145222646671e-07	-1.32216	0.182	0.402	0.009849714663056	TMEM115
4.06504048916159e-07	2.18568181730261	0.446	0.195	0.0100565036661369	ZNF652
4.18863269101826e-07	5.54057649534107	0.244	0	0.0103622584143101	LINC02864
4.18863274764722e-07	5.06930461252754	0.244	0	0.0103622585544045	RAB11FIP3
4.19183691000294e-07	2.25159429360249	0.409	0.159	0.0103701853316563	SHMT2
4.24530320196301e-07	3.91971176682108	0.292	0.037	0.0105024555913363	MIR4713HG
4.32074465798207e-07	1.69700709834614	0.553	0.305	0.0106890902093819	RAI14
4.39095476692556e-07	-1.7461	0.059	0.195	0.0108627829978971	VWA5A
4.40635413436598e-07	1.96448287200972	0.501	0.256	0.010900879493008	UBR5
4.41482167051504e-07	4.91774403830053	0.243	0	0.0109218273306872	OOEP
4.4444885810904e-07	1.4411085785722	0.591	0.366	0.0109952203007595	CEBPZOS
4.51068141454328e-07	3.43014698822679	0.337	0.085	0.0111589747514386	EPB41L4A
4.54432842095032e-07	3.50388966756127	0.291	0.037	0.011242214080589	SLC22A23
4.55220135800686e-07	3.59993067410633	0.29	0.037	0.0112616909395732	TMEM65
4.56781787496999e-07	-0.954977	0.55	0.732	0.0113003246408883	RPL22L1
4.60663807479714e-07	-1.30335	0.347	0.598	0.0113963619332406	FOXP1
4.62661464787419e-07	-1.63937	0.13	0.317	0.011445781977376	PLEK2
4.7057541597054e-07	2.48075865936075	0.403	0.134	0.0116415652156952	TMEM135
4.70883573522606e-07	-1.14533	0.304	0.573	0.0116491887253758	PLBD1
4.73617896194226e-07	3.25701941098506	0.291	0.037	0.011716833133949	DHRS11
4.86660079218569e-07	-1.91238	0.032	0.134	0.0120394836997882	LINC-PINT
4.90344412083681e-07	5.35306604763554	0.241	0	0.0121306304105382	HDAC4
5.03076906348889e-07	-0.953555	0.246	0.488	0.0124456195861652	MLPH
5.03867861979843e-07	1.8259929895729	0.486	0.22	0.0124651870375193	PPP3CA
5.05883823737807e-07	2.97025971794096	0.279	0.024	0.0125150599154496	UBE2C
5.08628074134675e-07	2.31325891619069	0.456	0.207	0.0125829499260177	COMMD10
5.13486444930838e-07	2.17506691930289	0.449	0.171	0.012703141161144	GRHL2
5.2142047530126e-07	3.1846215262909	0.281	0.024	0.0128994211384779	TMEM64
5.27545105275899e-07	-0.579779	0.663	0.854	0.0130509383594205	ST13
5.31592427258411e-07	3.07552273854912	0.336	0.073	0.0131510650579458	CDH26
5.38221451737602e-07	1.80905530131894	0.422	0.159	0.0133150604945365	AVL9
5.40038664092488e-07	1.58066093663164	0.775	0.732	0.0133600165109841	MIEN1
5.42655633437157e-07	-1.16704	0.629	0.768	0.0134247577156018	IER2
5.59239039797056e-07	2.22311950734584	0.42	0.159	0.0138350146055394	AGO2
5.6683761186703e-07	1.40565259045396	0.489	0.22	0.0140229956799784	SELENOI
5.67279919971505e-07	-1.70372	0.027	0.122	0.0140339379401751	LTBP2
5.80943069846388e-07	2.55595748912077	0.36	0.098	0.0143719506049298	DTX4
5.9033287875851e-07	2.50183593398025	0.355	0.085	0.0146042450876068	MTHFD1L
5.9340620415349e-07	2.32765903779433	0.395	0.134	0.0146802760845532	RIN2
5.97623052352429e-07	2.95747930165262	0.345	0.098	0.0147845966921467	CDR2
6.18539350294539e-07	-0.544078	0.776	0.951	0.0153020449869366	HMGB1
6.21195128308704e-07	4.19835950866645	0.269	0.024	0.015367746279229	MAGI3
6.25734346347233e-07	5.47017260022009	0.238	0	0.0154800419942842	LINC00355
6.33700401001822e-07	0.875004718751229	0.842	0.768	0.0156771142203841	RAB10
6.42824687150249e-07	-1.55854	0.676	0.817	0.01590283993541	HSPA1B
6.47178821235181e-07	-1.23631	0.084	0.244	0.0160105568585371	CHST12
6.48914587362605e-07	2.00371726304792	0.401	0.134	0.0160534979767635	ZNF518A
6.51825462258232e-07	-1.56049	0.147	0.341	0.0161255101108064	GABARAPL1
6.79262163486805e-07	2.09153162619877	0.457	0.195	0.0168042666625001	SIPA1L1
6.80378645641041e-07	-0.617371	0.121	0.305	0.0168318873145137	CXCL8
6.81476142674068e-07	3.22862940140256	0.335	0.085	0.0168590382936138	TARBP1
6.97433229112307e-07	2.76107005463544	0.305	0.049	0.0172538006550094	SUFU
7.05361131519843e-07	6.15712056467428	0.251	0.012	0.0174499290326694	ERBB4
7.1565537573238e-07	0.904560023577882	0.777	0.634	0.0177045983402434	TMED2
7.16556248142226e-07	3.48702534235405	0.287	0.037	0.0177268850227905	HSPB8
7.1691214654354e-07	-0.792892	0.584	0.768	0.0177356895933406	SNRPE
7.21356908328026e-07	1.82062127659706	0.659	0.476	0.017845648555127	PBX1
7.39672880858021e-07	2.05199288227592	0.492	0.232	0.0182987673995466	RSRC1
7.40647385407069e-07	-1.63267	0.236	0.439	0.0183228756675855	IFI6
7.42586298793582e-07	-0.953307	0.236	0.463	0.0183708424458544	EGLN3
7.55549434197262e-07	4.35405104949346	0.267	0.024	0.0186915374526061	DAB1
7.56209372398058e-07	4.41429675233422	0.264	0.024	0.0187078636637556	HIC2
7.57264861890591e-07	1.74592596290954	0.448	0.183	0.0187339754183113	MRPS14
7.76663461277032e-07	2.37214170440297	0.417	0.171	0.0192138773685325	COPG2
7.86633060211423e-07	4.75643094654543	0.252	0.012	0.0194605152765704	CENPP
7.94155982809632e-07	1.56090220205199	0.483	0.207	0.0196466248587275	MYCL
7.96179473335305e-07	1.04246092390768	0.717	0.622	0.0196966839908421	AP2S1
8.0298020235888e-07	-1.37199	0.037	0.146	0.0198649272261563	ADRB2
8.18258002076405e-07	5.3851735456533	0.249	0.012	0.0202428847133682	PRKD1
8.27126546311691e-07	4.69493228669785	0.251	0.012	0.0204622836292049	ADAMTS17
8.32867739319337e-07	2.89724615564377	0.312	0.061	0.0206043150030211	METRN
8.48754485733054e-07	-1.73487	0.049	0.171	0.02099733722255	EMX2
8.57754056231424e-07	2.03962660490575	0.49	0.244	0.0212199775971092	KMT5B
8.6381334363147e-07	1.74299801345231	0.523	0.256	0.0213698783080989	PPP4R1
8.66245936784718e-07	-0.548015	0.815	0.939	0.0214300582301171	PFN1
8.67492314192454e-07	3.03555144065946	0.31	0.061	0.0214608923608071	ORC5
8.71526120231086e-07	-1.25343	0.148	0.341	0.0215606846883968	IL6ST
8.7761809118237e-07	-0.661097	0.57	0.768	0.0217113939577606	TMEM205
8.89784495072143e-07	-1.36384	0.228	0.439	0.0220123786235897	GBP2
9.04605844668437e-07	-1.30379	0.197	0.415	0.0223790439912525	SLC44A4
9.13461173537666e-07	3.97227137750679	0.267	0.024	0.0225981159721483	UBASH3B
9.15055088009877e-07	-2.28513	0.034	0.134	0.0226375478222763	RARA-AS1
9.15214408496486e-07	3.03501597867383	0.273	0.024	0.0226414892517946	GPR78
9.27767719574811e-07	-1.51033	0.023	0.11	0.0229520456145613	TNFRSF10D
9.30631399756564e-07	2.05627803532647	0.455	0.195	0.0230228901985776	PICALM
9.33511675022734e-07	-0.554036	0.809	0.902	0.0230941453283874	RTN4
9.47008433904316e-07	7.52624711032459	0.232	0	0.0234280416463589	TTR
9.47710393771802e-07	-0.870979	0.176	0.39	0.0234454074315206	PLAU
9.86035749739567e-07	-1.21068	0.12	0.305	0.0243935384128072	FAAH
1.01865772486393e-06	4.6912117212875	0.298	0.061	0.0252005734554088	AKR1B10
1.02150430385947e-06	1.60693847432203	0.488	0.232	0.0252709949731793	CPD
1.04564075227557e-06	3.50655225449119	0.28	0.037	0.0258681065705453	WARS2-AS1
1.06197165295832e-06	3.59310493641991	0.267	0.024	0.0262721167225358	SH3KBP1
1.06666465226673e-06	-0.723684	0.546	0.78	0.0263882168324267	RTRAF
1.07160717701352e-06	-1.24999	0.079	0.232	0.0265104899521376	TIMM10B
1.0853888979841e-06	1.63465089907025	0.466	0.195	0.0268514359472286	PSMG3
1.08680100732596e-06	2.33153310616796	0.45	0.22	0.0268863701202369	TRIO
1.10225036615406e-06	-0.970577	0.502	0.707	0.0272685718082852	PLEC
1.1054092765606e-06	-2.45695	0.024	0.11	0.0273467200928326	RAPGEF3
1.10585746557313e-06	2.65202303888839	0.386	0.134	0.0273578078408136	CDKL5
1.11039675459898e-06	-1.1884	0.264	0.488	0.0274701053120241	ANXA8
1.11518020818673e-06	4.12312537003394	0.287	0.049	0.0275884431703316	PDE3B
1.12803823695498e-06	1.73295300107088	0.365	0.098	0.0279065379440294	DMXL2
1.14140086399794e-06	1.39343193091523	0.6	0.354	0.0282371159744451	ESRP1
1.16101510669548e-06	4.07627215331665	0.261	0.024	0.0287223527245395	JADE3
1.16306742451868e-06	5.26490334065261	0.229	0	0.0287731250151677	BOK-AS1
1.17778487099539e-06	2.44719872434223	0.338	0.085	0.029137219923555	SLX4IP
1.18152236473372e-06	1.97567909784232	0.488	0.256	0.0292296817811474	ETNK1
1.19154626639751e-06	2.0137757551956	0.417	0.159	0.0294776630844081	AHCTF1
1.20325803278e-06	1.72258968865322	0.469	0.22	0.0297674004729445	ESYT2
1.20691411584593e-06	0.965134659345645	0.72	0.573	0.0298578483119125	BAX
1.20745762787098e-06	-1.47985	0.132	0.317	0.0298712942559001	CAPNS2
1.21895305056843e-06	4.00793177697506	0.26	0.024	0.0301556795180123	PEAK1
1.22525891509605e-06	3.28978177824292	0.33	0.085	0.0303116803005611	ALCAM
1.2502437156266e-06	1.48860045579793	0.446	0.183	0.0309297792808865	SUZ12
1.26332659271734e-06	-1.01238	0.168	0.378	0.0312534365772343	TOR1A
1.28082656519914e-06	0.819338607706537	0.787	0.72	0.0316863683964616	SRSF9
1.303297503128e-06	2.02259513645655	0.303	0.049	0.0322422769298837	MSH2
1.31540234091949e-06	1.10945390508973	0.705	0.537	0.0325417385120074	SPATS2L
1.32686319780969e-06	1.64958495720728	0.588	0.39	0.032825268650614	ACOX1
1.32708833129107e-06	-0.97002	0.46	0.707	0.0328308382278098	PNPLA2
1.33062897670022e-06	1.9555671606016	0.473	0.22	0.0329184302545867	MTMR3
1.3372581975426e-06	2.30176109742386	0.342	0.085	0.0330824305490063	SKP2
1.34600961071714e-06	-1.1781	0.242	0.476	0.0332989317595313	R3HDM4
1.35966679673374e-06	-1.67857	0.076	0.22	0.0336367968843961	PMF1
1.38435356330633e-06	3.61443921338071	0.273	0.037	0.0342475228026354	ZNF780B
1.38459440571442e-06	1.54223792506773	0.514	0.28	0.0342534810029691	ERI3
1.38793152145135e-06	3.00241672452801	0.268	0.024	0.034336037909185	RAB12
1.41140688846887e-06	3.08249122560048	0.306	0.061	0.0349167950138313	NLK
1.43452007048632e-06	3.85382922344361	0.26	0.024	0.0354885920237611	BTBD11
1.43752543173758e-06	4.1996842717416	0.245	0.012	0.035562941655756	DYNC1I1
1.45986726747295e-06	2.60419286647709	0.358	0.11	0.0361156563300133	NR6A1
1.46370366418596e-06	-0.632219	0.806	0.963	0.0362105649482963	EEF2
1.47932499075728e-06	1.86603790295307	0.491	0.256	0.0365970209463444	POF1B
1.48393535668211e-06	-0.527305	0.741	0.89	0.0367110767889586	ATP5IF1
1.50138191304355e-06	5.76890884087705	0.225	0	0.0371426871467844	MAN1C1
1.50138192609141e-06	4.79294651640423	0.225	0	0.0371426874695754	XG
1.52980544726464e-06	3.96664054966646	0.287	0.049	0.0378458569598799	NRP1
1.52985696680131e-06	2.2950756849761	0.375	0.122	0.0378471315016977	NEDD4
1.58138540624607e-06	2.67219798194686	0.264	0.024	0.0391218935651216	ZNF862
1.60669926242713e-06	5.56906715002137	0.224	0	0.0397481330531848	SLC1A6
1.61373331280373e-06	-1.38664	0.184	0.378	0.0399221484254516	JOSD1
1.63538698072549e-06	2.18041866882396	0.371	0.122	0.0404578385161678	OSBP
1.63929937458942e-06	1.70952827898187	0.475	0.244	0.0405546272279676	GARS1
1.66044941138366e-06	3.25511280055342	0.289	0.049	0.0410778579882203	UGT1A10
1.68275769437227e-06	-0.818737	0.457	0.707	0.0416297426010755	S100A13
1.69168751899895e-06	1.43794487840122	0.634	0.5	0.041850657532515	CACYBP
1.7299682616366e-06	-0.903846	0.352	0.598	0.0427976848246278	EHD4
1.75960823425034e-06	-1.25514	0.384	0.61	0.0435309481071192	LITAF
1.76253885489505e-06	1.88670726805531	0.503	0.28	0.0436034487312487	TMEM131
1.76891393408162e-06	2.25375117017801	0.392	0.146	0.0437611618152452	TMEM168
1.76903532293403e-06	1.70001589480413	0.446	0.195	0.0437641648540651	CSE1L
1.800215838858e-06	4.07790576540481	0.254	0.024	0.0445355396375081	TTC7B
1.82985677439367e-06	3.96578	0.242	0.012	0.045268826741725	LINC00894
1.86235771091887e-06	1.97363375905217	0.428	0.195	0.0460728674104218	NUDT3
1.89370535591331e-06	-1.06031	0.243	0.463	0.0468483767999394	SMIM19
1.90172348550795e-06	-0.604906	0.73	0.902	0.0470467373079812	ATP5PD
1.92877349613798e-06	-1.73267	0.07	0.207	0.0477159275209574	SCARA3
1.9289909244946e-06	2.11927770171425	0.4	0.146	0.0477213064810719	VRK2
1.94422759315922e-06	2.41910617648684	0.358	0.11	0.048098246427166	FAM135A
1.94806627036193e-06	-1.33945	0.088	0.244	0.0481932114624839	GTPBP1
1.97536827972661e-06	2.46078317776716	0.32	0.073	0.0488686358721567	ATP6V0E2
1.97553157877217e-06	3.05220827899782	0.349	0.11	0.0488726757272447	SEMA6A
2.0025420039271e-06	2.19052166105714	0.397	0.146	0.0495408866351525	HERC1
2.00350844448687e-06	-1.49914	0.251	0.476	0.0495647954081608	CXCL17
2.00391823937953e-06	3.86027534849269	0.255	0.024	0.0495749333240102	STXBP6
