# Supplementary material for: Integrate single-cell and transcriptome analyses to explore the prognostic genes related to TRPM4 in bladder cancer
Source: Front Bioeng Biotechnol. 2026 Apr 13;14:1773551. doi: 10.3389/fbioe.2026.1773551 (PMC13111456; doi:10.3389/fbioe.2026.1773551)
Supplement: Supplementary file 8 [file Table6.xlsx]

## Sheet: 10_Independent_prognosis_outRes
id	Category	N_samples	HR	L95CI	H95CI	HR(95%CI)	pvalue	PH_pvalue
risk_group	NA	NA	NA	NA	NA	NA	NA	NA
NA	Low (Reference)	117	1	1	1	NA	NA	NA
NA	High	50	2.974	1.848	4.785	2.974 [1.848, 4.785]	0	0.156
Gender	NA	NA	NA	NA	NA	NA	NA	NA
NA	female (Reference)	38	1	1	1	NA	NA	NA
NA	male	129	0.681	0.407	1.137	0.681 [0.407, 1.137]	0.14	0.6
Age	NA	NA	NA	NA	NA	NA	NA	NA
NA	<=60 (Reference)	48	1	1	1	NA	NA	NA
NA	>60	119	1.658	0.906	3.033	1.658 [0.906, 3.033]	0.097	0.408
Pathologic_N	NA	NA	NA	NA	NA	NA	NA	NA
NA	N0 (Reference)	117	1	1	1	NA	NA	NA
NA	N1	21	1.837	0.957	3.525	1.837 [0.957, 3.525]	0.001	0.654
NA	N2	29	2.565	1.487	4.426	2.565 [1.487, 4.426]	0.001	0.654
Pathologic_T	NA	NA	NA	NA	NA	NA	NA	NA
NA	T2 (Reference)	55	1	1	1	NA	NA	NA
NA	T3	88	2.002	1.051	3.813	2.002 [1.051, 3.813]	0.025	0.802
NA	T4	24	2.747	1.279	5.897	2.747 [1.279, 5.897]	0.025	0.802
Pathologic_Stage	NA	NA	NA	NA	NA	NA	NA	NA
NA	Stage II (Reference)	50	1	1	1	NA	NA	NA
NA	Stage III	65	1.433	0.703	2.922	1.433 [0.703, 2.922]	0.002	0.712
NA	Stage IV	52	2.804	1.415	5.557	2.804 [1.415, 5.557]	0.002	0.712

## Sheet: univariate_cox_results
gene	coef
UNC93B1	-0.759434
FAM193B	-0.323169
POGLUT3	0.555140242797934
FBN1	0.358200493369456
MAP1B	0.503659562278627
RUNX2	0.47402615361609
