# Supplementary material for: Integrate single-cell and transcriptome analyses to explore the prognostic genes related to TRPM4 in bladder cancer
Source: Front Bioeng Biotechnol. 2026 Apr 13;14:1773551. doi: 10.3389/fbioe.2026.1773551 (PMC13111456; doi:10.3389/fbioe.2026.1773551)
Supplement: Supplementary file 9 [file Table4.xlsx]

## Sheet: 04.Epithelial_gene
	gene_name	color
THAP3	THAP3	turquoise
ACAP3	ACAP3	turquoise
PEX10	PEX10	turquoise
SKI	SKI	turquoise
ERRFI1	ERRFI1	turquoise
PEX14	PEX14	turquoise
DNAJC11	DNAJC11	turquoise
SPSB1	SPSB1	turquoise
LZIC	LZIC	turquoise
DVL1	DVL1	turquoise
PLEKHM2	PLEKHM2	turquoise
CLSTN1	CLSTN1	turquoise
TMEM51	TMEM51	turquoise
FBXO42	FBXO42	turquoise
RERE	RERE	turquoise
SPEN	SPEN	turquoise
EMC1	EMC1	turquoise
VPS13D	VPS13D	turquoise
ZBTB40	ZBTB40	turquoise
FBXO44	FBXO44	turquoise
PRDM2	PRDM2	turquoise
MTOR	MTOR	turquoise
CLIC4	CLIC4	turquoise
LUZP1	LUZP1	turquoise
SRRM1	SRRM1	turquoise
GPN2	GPN2	turquoise
PHACTR4	PHACTR4	turquoise
WASF2	WASF2	turquoise
ZDHHC18	ZDHHC18	turquoise
SLC9A1	SLC9A1	turquoise
LDLRAP1	LDLRAP1	turquoise
HMGCL	HMGCL	turquoise
SDC3	SDC3	turquoise
SRSF10	SRSF10	turquoise
WDTC1	WDTC1	turquoise
DHDDS	DHDDS	turquoise
SESN2	SESN2	turquoise
RPS6KA1	RPS6KA1	turquoise
SNRNP40	SNRNP40	turquoise
SLC25A33	SLC25A33	turquoise
DNAJC16	DNAJC16	turquoise
EYA3	EYA3	turquoise
EPHA2	EPHA2	turquoise
KAZN	KAZN	turquoise
KIAA0319L	KIAA0319L	turquoise
UBE4B	UBE4B	turquoise
PTPRU	PTPRU	turquoise
AGO4	AGO4	turquoise
TRIT1	TRIT1	turquoise
SCMH1	SCMH1	turquoise
YRDC	YRDC	turquoise
RCC2	RCC2	turquoise
NFYC	NFYC	turquoise
CASP9	CASP9	turquoise
DDI2	DDI2	turquoise
AGO1	AGO1	turquoise
THRAP3	THRAP3	turquoise
INPP5B	INPP5B	turquoise
ZMYM4	ZMYM4	turquoise
USP48	USP48	turquoise
POMGNT1	POMGNT1	turquoise
IPP	IPP	turquoise
RLF	RLF	turquoise
ECHDC2	ECHDC2	turquoise
CTPS1	CTPS1	turquoise
MYCL	MYCL	turquoise
ERI3	ERI3	turquoise
OSBPL9	OSBPL9	turquoise
ARID1A	ARID1A	turquoise
ZYG11B	ZYG11B	turquoise
NFIA	NFIA	turquoise
CYP2J2	CYP2J2	turquoise
PLPP3	PLPP3	turquoise
SNIP1	SNIP1	turquoise
FOXJ3	FOXJ3	turquoise
TUT4	TUT4	turquoise
MAST2	MAST2	turquoise
OMA1	OMA1	turquoise
SLC35D1	SLC35D1	turquoise
SPATA6	SPATA6	turquoise
ATG4C	ATG4C	turquoise
ADGRL4	ADGRL4	turquoise
HS2ST1	HS2ST1	turquoise
MIGA1	MIGA1	turquoise
MTF1	MTF1	turquoise
ZNHIT6	ZNHIT6	turquoise
PIGK	PIGK	turquoise
NDC1	NDC1	turquoise
USP24	USP24	turquoise
DOCK7	DOCK7	turquoise
FAF1	FAF1	turquoise
KYAT3	KYAT3	turquoise
ODF2L	ODF2L	turquoise
PTPRF	PTPRF	turquoise
DHCR24	DHCR24	turquoise
GPX7	GPX7	turquoise
SLC44A3	SLC44A3	turquoise
PKN2	PKN2	turquoise
ABCD3	ABCD3	turquoise
ALG14	ALG14	turquoise
ZZZ3	ZZZ3	turquoise
HIVEP3	HIVEP3	turquoise
TM2D1	TM2D1	turquoise
HOOK1	HOOK1	turquoise
BCAR3	BCAR3	turquoise
AHCYL1	AHCYL1	turquoise
VAV3	VAV3	turquoise
ARHGAP29	ARHGAP29	turquoise
GCLM	GCLM	turquoise
TGFBR3	TGFBR3	turquoise
SZT2	SZT2	turquoise
PHTF1	PHTF1	turquoise
PALMD	PALMD	turquoise
HIPK1	HIPK1	turquoise
MAN1A2	MAN1A2	turquoise
SRGAP2B	SRGAP2B	turquoise
DPH5	DPH5	turquoise
CTTNBP2NL	CTTNBP2NL	turquoise
NOTCH2	NOTCH2	turquoise
STRIP1	STRIP1	turquoise
SLC25A24	SLC25A24	turquoise
LRIG2	LRIG2	turquoise
SLC35A3	SLC35A3	turquoise
AGL	AGL	turquoise
RNPC3	RNPC3	turquoise
SLC30A7	SLC30A7	turquoise
SEC22B	SEC22B	turquoise
MYSM1	MYSM1	turquoise
PTGFRN	PTGFRN	turquoise
ZNF326	ZNF326	turquoise
TENT5C	TENT5C	turquoise
VPS45	VPS45	turquoise
RNF115	RNF115	turquoise
PIP5K1A	PIP5K1A	turquoise
GDAP2	GDAP2	turquoise
PRPF3	PRPF3	turquoise
NBPF12	NBPF12	turquoise
CAPZA1	CAPZA1	turquoise
POGZ	POGZ	turquoise
C1orf54	C1orf54	turquoise
WDR3	WDR3	turquoise
TRIM33	TRIM33	turquoise
PDE4DIP	PDE4DIP	turquoise
CDC14A	CDC14A	turquoise
SRGAP2C	SRGAP2C	turquoise
TTF2	TTF2	turquoise
GATAD2B	GATAD2B	turquoise
MAGI3	MAGI3	turquoise
RAP1A	RAP1A	turquoise
SLC27A3	SLC27A3	turquoise
ALG6	ALG6	turquoise
NBPF26	NBPF26	turquoise
INTS3	INTS3	turquoise
NBPF14	NBPF14	turquoise
CGN	CGN	turquoise
UBAP2L	UBAP2L	turquoise
IGSF8	IGSF8	turquoise
C1orf112	C1orf112	turquoise
OTUD7B	OTUD7B	turquoise
LAMC1	LAMC1	turquoise
STX6	STX6	turquoise
NME7	NME7	turquoise
SFT2D2	SFT2D2	turquoise
UCK2	UCK2	turquoise
PIGM	PIGM	turquoise
FAM20B	FAM20B	turquoise
BLZF1	BLZF1	turquoise
POU2F1	POU2F1	turquoise
KIFAP3	KIFAP3	turquoise
COPA	COPA	turquoise
PRDX6-AS1	PRDX6-AS1	turquoise
EXTL2	EXTL2	turquoise
DCAF8	DCAF8	turquoise
DDX59	DDX59	turquoise
DCAF6	DCAF6	turquoise
AGO3	AGO3	turquoise
ETV3	ETV3	turquoise
ZNF644	ZNF644	turquoise
CAMSAP2	CAMSAP2	turquoise
SCYL3	SCYL3	turquoise
TUFT1	TUFT1	turquoise
LINC02802	LINC02802	turquoise
EFCAB2	EFCAB2	turquoise
TARBP1	TARBP1	turquoise
CEP350	CEP350	turquoise
ELK4	ELK4	turquoise
TFB2M	TFB2M	turquoise
LYPLAL1	LYPLAL1	turquoise
SLC19A2	SLC19A2	turquoise
GPATCH2	GPATCH2	turquoise
SELL	SELL	turquoise
RHOU	RHOU	turquoise
RNF2	RNF2	turquoise
KDM5B	KDM5B	turquoise
IVNS1ABP	IVNS1ABP	turquoise
TRMT1L	TRMT1L	turquoise
SOAT1	SOAT1	turquoise
CNST	CNST	turquoise
NID1	NID1	turquoise
ENAH	ENAH	turquoise
UTP25	UTP25	turquoise
DESI2	DESI2	turquoise
RRP15	RRP15	turquoise
TTC13	TTC13	turquoise
CCDC18-AS1	CCDC18-AS1	turquoise
IARS2	IARS2	turquoise
PPP1R12B	PPP1R12B	turquoise
PTPN14	PTPN14	turquoise
TADA1	TADA1	turquoise
ARV1	ARV1	turquoise
TP53BP2	TP53BP2	turquoise
DHX9	DHX9	turquoise
FBXO28	FBXO28	turquoise
CEP170	CEP170	turquoise
COP1	COP1	turquoise
GNPAT	GNPAT	turquoise
ODR4	ODR4	turquoise
ATP1B1	ATP1B1	turquoise
GALNT2	GALNT2	turquoise
SPRTN	SPRTN	turquoise
EGLN1	EGLN1	turquoise
PPP2R5A	PPP2R5A	turquoise
DDR2	DDR2	turquoise
SUCO	SUCO	turquoise
RNASEL	RNASEL	turquoise
PLXNA2	PLXNA2	turquoise
SMG7	SMG7	turquoise
LPGAT1	LPGAT1	turquoise
RAB3GAP2	RAB3GAP2	turquoise
ZNF672	ZNF672	turquoise
UHMK1	UHMK1	turquoise
DSTYK	DSTYK	turquoise
ARHGEF10L	ARHGEF10L	turquoise
TSNAX	TSNAX	turquoise
LINC01138	LINC01138	turquoise
NOS1AP	NOS1AP	turquoise
RNPEP	RNPEP	turquoise
ANGEL2	ANGEL2	turquoise
KIAA0040	KIAA0040	turquoise
NEK7	NEK7	turquoise
RPS6KC1	RPS6KC1	turquoise
NUP133	NUP133	turquoise
ERO1B	ERO1B	turquoise
IPO9	IPO9	turquoise
ABL2	ABL2	turquoise
PRKAB2	PRKAB2	turquoise
ADSS2	ADSS2	turquoise
GPR137B	GPR137B	turquoise
EPRS1	EPRS1	turquoise
ACBD6	ACBD6	turquoise
ST7L	ST7L	turquoise
RBBP5	RBBP5	turquoise
XPR1	XPR1	turquoise
PCNX2	PCNX2	turquoise
PRKACB	PRKACB	turquoise
SDCCAG8	SDCCAG8	turquoise
EDEM3	EDEM3	turquoise
UBR4	UBR4	turquoise
ZNF281	ZNF281	turquoise
ARID4B	ARID4B	turquoise
ADGRL2	ADGRL2	turquoise
SMYD3	SMYD3	turquoise
KLHL20	KLHL20	turquoise
LYST	LYST	turquoise
KCTD3	KCTD3	turquoise
KCNK1	KCNK1	turquoise
HNRNPU	HNRNPU	turquoise
CDC73	CDC73	turquoise
LRRC40	LRRC40	turquoise
SRSF11	SRSF11	turquoise
ANKRD13C	ANKRD13C	turquoise
ATP1A1-AS1	ATP1A1-AS1	turquoise
ZBTB41	ZBTB41	turquoise
CLK2	CLK2	turquoise
CD46	CD46	turquoise
PGD	PGD	turquoise
C1orf131	C1orf131	turquoise
FAM102B	FAM102B	turquoise
HENMT1	HENMT1	turquoise
PRPF38B	PRPF38B	turquoise
STXBP3	STXBP3	turquoise
KHDC4	KHDC4	turquoise
ARHGEF2	ARHGEF2	turquoise
UBQLN4	UBQLN4	turquoise
SMG5	SMG5	turquoise
IGSF3	IGSF3	turquoise
KDM1A	KDM1A	turquoise
AHCTF1	AHCTF1	turquoise
FRRS1	FRRS1	turquoise
PBX1	PBX1	turquoise
H6PD	H6PD	turquoise
ZNF692	ZNF692	turquoise
INTS11	INTS11	turquoise
FGGY	FGGY	turquoise
GRHL3	GRHL3	turquoise
KIAA2013	KIAA2013	turquoise
RBBP4	RBBP4	turquoise
KIAA1522	KIAA1522	turquoise
S100PBP	S100PBP	turquoise
CLCC1	CLCC1	turquoise
USP21	USP21	turquoise
PPOX	PPOX	turquoise
FCER1G	FCER1G	turquoise
GPR89B	GPR89B	turquoise
SIPA1L2	SIPA1L2	turquoise
MFN2	MFN2	turquoise
ZMPSTE24	ZMPSTE24	turquoise
SMAP2	SMAP2	turquoise
MTFR1L	MTFR1L	turquoise
RNF220	RNF220	turquoise
EIF2B3	EIF2B3	turquoise
NOL9	NOL9	turquoise
ZBTB48	ZBTB48	turquoise
HEATR1	HEATR1	turquoise
STX12	STX12	turquoise
PPP1R8	PPP1R8	turquoise
ATP13A2	ATP13A2	turquoise
PADI3	PADI3	turquoise
MIA3	MIA3	turquoise
BROX	BROX	turquoise
DISP1	DISP1	turquoise
GORAB	GORAB	turquoise
HMGCS2	HMGCS2	turquoise
PHGDH	PHGDH	turquoise
LRRC47	LRRC47	turquoise
DENND4B	DENND4B	turquoise
CEP104	CEP104	turquoise
ACP6	ACP6	turquoise
C1orf21	C1orf21	turquoise
B3GALNT2	B3GALNT2	turquoise
NRDC	NRDC	turquoise
RO60	RO60	turquoise
WARS2	WARS2	turquoise
PACC1	PACC1	turquoise
FAM76A	FAM76A	turquoise
ARHGEF11	ARHGEF11	turquoise
USP33	USP33	turquoise
PUM1	PUM1	turquoise
TNFRSF25	TNFRSF25	turquoise
RCOR3	RCOR3	turquoise
ZCCHC17	ZCCHC17	turquoise
POGK	POGK	turquoise
BSDC1	BSDC1	turquoise
RGL1	RGL1	turquoise
FUBP1	FUBP1	turquoise
PATJ	PATJ	turquoise
PTBP2	PTBP2	turquoise
ITGB3BP	ITGB3BP	turquoise
RASAL2	RASAL2	turquoise
LGALS8	LGALS8	turquoise
CCNL2	CCNL2	turquoise
SLC35E2B	SLC35E2B	turquoise
CDK11A	CDK11A	turquoise
NADK	NADK	turquoise
GNB1	GNB1	turquoise
MAPKAPK2	MAPKAPK2	turquoise
UBXN11	UBXN11	turquoise
SDE2	SDE2	turquoise
ACBD3	ACBD3	turquoise
NVL	NVL	turquoise
HEYL	HEYL	turquoise
PABPC4	PABPC4	turquoise
TARS2	TARS2	turquoise
GOLPH3L	GOLPH3L	turquoise
TRIM11	TRIM11	turquoise
NIPAL3	NIPAL3	turquoise
RCAN3	RCAN3	turquoise
ASH1L	ASH1L	turquoise
WDR26	WDR26	turquoise
TXLNA	TXLNA	turquoise
YTHDF2	YTHDF2	turquoise
SRSF4	SRSF4	turquoise
MECR	MECR	turquoise
MARK1	MARK1	turquoise
GAS5	GAS5	turquoise
RC3H1	RC3H1	turquoise
USF1	USF1	turquoise
ARHGAP30	ARHGAP30	turquoise
NECTIN4	NECTIN4	turquoise
LRIF1	LRIF1	turquoise
CEPT1	CEPT1	turquoise
DENND2D	DENND2D	turquoise
ARNT	ARNT	turquoise
GPBP1L1	GPBP1L1	turquoise
MIER1	MIER1	turquoise
WDR47	WDR47	turquoise
TOR1AIP2	TOR1AIP2	turquoise
UCHL5	UCHL5	turquoise
RNF19B	RNF19B	turquoise
GMEB1	GMEB1	turquoise
LRRC8B	LRRC8B	turquoise
ZC3H11A	ZC3H11A	turquoise
CDK11B	CDK11B	turquoise
CTSK	CTSK	turquoise
EPB41	EPB41	turquoise
RBMXL1	RBMXL1	turquoise
GBP2	GBP2	turquoise
AHDC1	AHDC1	turquoise
DDAH1	DDAH1	turquoise
SLC16A1	SLC16A1	turquoise
NOC2L	NOC2L	turquoise
HES4	HES4	turquoise
AGRN	AGRN	turquoise
SSBP3	SSBP3	turquoise
COG2	COG2	turquoise
C1orf198	C1orf198	turquoise
ADAR	ADAR	turquoise
EFCAB14	EFCAB14	turquoise
CYP4B1	CYP4B1	turquoise
FCRLB	FCRLB	turquoise
TRAF5	TRAF5	turquoise
SLC30A1	SLC30A1	turquoise
ATF6	ATF6	turquoise
DENND1B	DENND1B	turquoise
AMPD2	AMPD2	turquoise
AKT3	AKT3	turquoise
MEF2D	MEF2D	turquoise
EPS15	EPS15	turquoise
LINC01128	LINC01128	turquoise
TRMT13	TRMT13	turquoise
DBT	DBT	turquoise
KPNA6	KPNA6	turquoise
DIPK1A	DIPK1A	turquoise
MTF2	MTF2	turquoise
HP1BP3	HP1BP3	turquoise
TYW3	TYW3	turquoise
INAVA	INAVA	turquoise
MTR	MTR	turquoise
TMEM63A	TMEM63A	turquoise
EPHX1	EPHX1	turquoise
TARDBP	TARDBP	turquoise
EXOSC10	EXOSC10	turquoise
RSRP1	RSRP1	turquoise
MACO1	MACO1	turquoise
YARS1	YARS1	turquoise
HNRNPR	HNRNPR	turquoise
GON4L	GON4L	turquoise
FNBP1L	FNBP1L	turquoise
ZFYVE9	ZFYVE9	turquoise
TMCO4	TMCO4	turquoise
B4GALT2	B4GALT2	turquoise
TMEM222	TMEM222	turquoise
RSBN1	RSBN1	turquoise
IRF2BP2	IRF2BP2	turquoise
RBM15	RBM15	turquoise
SNX27	SNX27	turquoise
THEM4	THEM4	turquoise
MAN1C1	MAN1C1	turquoise
SELENON	SELENON	turquoise
SNHG3	SNHG3	turquoise
SNHG12	SNHG12	turquoise
PPP1R15B	PPP1R15B	turquoise
PIK3C2B	PIK3C2B	turquoise
MDM4	MDM4	turquoise
CDC42BPA	CDC42BPA	turquoise
ZMYM1	ZMYM1	turquoise
SFPQ	SFPQ	turquoise
GLMN	GLMN	turquoise
RPAP2	RPAP2	turquoise
EVI5	EVI5	turquoise
MUTYH	MUTYH	turquoise
PRRC2C	PRRC2C	turquoise
ZBTB17	ZBTB17	turquoise
ZBTB8OS	ZBTB8OS	turquoise
ZRANB2	ZRANB2	turquoise
SETDB1	SETDB1	turquoise
PRUNE1	PRUNE1	turquoise
KIF1B	KIF1B	turquoise
ATAD3A	ATAD3A	turquoise
MIB2	MIB2	turquoise
LBR	LBR	turquoise
RALGPS2	RALGPS2	turquoise
RPRD2	RPRD2	turquoise
NSUN4	NSUN4	turquoise
ZNF124	ZNF124	turquoise
PI4KB	PI4KB	turquoise
MACF1	MACF1	turquoise
NBPF1	NBPF1	turquoise
HSPG2	HSPG2	turquoise
SRGAP2	SRGAP2	turquoise
RASSF5	RASSF5	turquoise
CROCC	CROCC	turquoise
RABGAP1L	RABGAP1L	turquoise
ITPKB	ITPKB	turquoise
NPL	NPL	turquoise
RCC1	RCC1	turquoise
CCDC18	CCDC18	turquoise
NBPF11	NBPF11	turquoise
NBPF15	NBPF15	turquoise
ZNF362	ZNF362	turquoise
PHC2	PHC2	turquoise
EIF4G3	EIF4G3	turquoise
STK40	STK40	turquoise
TRAPPC12	TRAPPC12	turquoise
RNASEH1	RNASEH1	turquoise
ADAM17	ADAM17	turquoise
SMC6	SMC6	turquoise
LRATD1	LRATD1	turquoise
ASAP2	ASAP2	turquoise
TTC32	TTC32	turquoise
THUMPD2	THUMPD2	turquoise
NOL10	NOL10	turquoise
LDAH	LDAH	turquoise
ATAD2B	ATAD2B	turquoise
SRBD1	SRBD1	turquoise
TTC27	TTC27	turquoise
LTBP1	LTBP1	turquoise
PPP1CB	PPP1CB	turquoise
MSH2	MSH2	turquoise
PRKCE	PRKCE	turquoise
SELENOI	SELENOI	turquoise
MAP4K3	MAP4K3	turquoise
FOSL2	FOSL2	turquoise
STRN	STRN	turquoise
SERTAD2	SERTAD2	turquoise
PAPOLG	PAPOLG	turquoise
AFTPH	AFTPH	turquoise
FEZ2	FEZ2	turquoise
ANXA4	ANXA4	turquoise
HAAO	HAAO	turquoise
ACYP2	ACYP2	turquoise
WDPCP	WDPCP	turquoise
PEX13	PEX13	turquoise
ZNF638	ZNF638	turquoise
FAM228B	FAM228B	turquoise
ATL2	ATL2	turquoise
NBAS	NBAS	turquoise
PPP4R3B	PPP4R3B	turquoise
USP34	USP34	turquoise
ETAA1	ETAA1	turquoise
HNRNPLL	HNRNPLL	turquoise
TMEM150A	TMEM150A	turquoise
MAT2A	MAT2A	turquoise
PNPT1	PNPT1	turquoise
MPHOSPH10	MPHOSPH10	turquoise
PSME4	PSME4	turquoise
GGCX	GGCX	turquoise
ASB3	ASB3	turquoise
EPAS1	EPAS1	turquoise
CAMKMT	CAMKMT	turquoise
SOCS5	SOCS5	turquoise
KCMF1	KCMF1	turquoise
RNF103	RNF103	turquoise
MAP4K3-DT	MAP4K3-DT	turquoise
FOXN2	FOXN2	turquoise
ZNF512	ZNF512	turquoise
SPTBN1	SPTBN1	turquoise
CNOT11	CNOT11	turquoise
SLC8A1	SLC8A1	turquoise
MRPS9	MRPS9	turquoise
TMEM214	TMEM214	turquoise
RMND5A	RMND5A	turquoise
TMEM131	TMEM131	turquoise
C2orf49	C2orf49	turquoise
RNF149	RNF149	turquoise
GCFC2	GCFC2	turquoise
CLIP4	CLIP4	turquoise
TTC7A	TTC7A	turquoise
GTF3C2	GTF3C2	turquoise
TMEM87B	TMEM87B	turquoise
PPP1R21	PPP1R21	turquoise
VAMP5	VAMP5	turquoise
CRIM1	CRIM1	turquoise
YIPF4	YIPF4	turquoise
RANBP2	RANBP2	turquoise
EML4	EML4	turquoise
RETSAT	RETSAT	turquoise
GALM	GALM	turquoise
LINC02245	LINC02245	turquoise
DDX18	DDX18	turquoise
BIRC6	BIRC6	turquoise
GCC2	GCC2	turquoise
MAP3K20	MAP3K20	turquoise
HS6ST1	HS6ST1	turquoise
TMEM185B	TMEM185B	turquoise
NCKAP5	NCKAP5	turquoise
NCK2	NCK2	turquoise
HIBCH	HIBCH	turquoise
LIMS1	LIMS1	turquoise
MGAT4A	MGAT4A	turquoise
NPAS2	NPAS2	turquoise
ELMOD3	ELMOD3	turquoise
FHL2	FHL2	turquoise
PTPN4	PTPN4	turquoise
SNRNP200	SNRNP200	turquoise
CCDC138	CCDC138	turquoise
RAB1A	RAB1A	turquoise
MFSD6	MFSD6	turquoise
PARD3B	PARD3B	turquoise
PTPN18	PTPN18	turquoise
CDCA7	CDCA7	turquoise
CBWD2	CBWD2	turquoise
TGFBRAP1	TGFBRAP1	turquoise
SLC20A1	SLC20A1	turquoise
MAP4K4	MAP4K4	turquoise
MGAT5	MGAT5	turquoise
INSIG2	INSIG2	turquoise
FARSB	FARSB	turquoise
HNMT	HNMT	turquoise
CEP68	CEP68	turquoise
SEPTIN10	SEPTIN10	turquoise
KYNU	KYNU	turquoise
SPOPL	SPOPL	turquoise
ANKRD36C	ANKRD36C	turquoise
FAM117B	FAM117B	turquoise
ITGAV	ITGAV	turquoise
CWC22	CWC22	turquoise
ZC3H6	ZC3H6	turquoise
ZC3H8	ZC3H8	turquoise
BMPR2	BMPR2	turquoise
SPRED2	SPRED2	turquoise
DARS1	DARS1	turquoise
LNPK	LNPK	turquoise
RBMS1	RBMS1	turquoise
ARL4C	ARL4C	turquoise
MCEE	MCEE	turquoise
SPAG16	SPAG16	turquoise
BARD1	BARD1	turquoise
FMNL2	FMNL2	turquoise
UBE2E3	UBE2E3	turquoise
LY75	LY75	turquoise
WDFY1	WDFY1	turquoise
PECR	PECR	turquoise
ARHGAP15	ARHGAP15	turquoise
SCHLAP1	SCHLAP1	turquoise
ITPRID2	ITPRID2	turquoise
NCKAP1	NCKAP1	turquoise
PIKFYVE	PIKFYVE	turquoise
MLPH	MLPH	turquoise
EPB41L5	EPB41L5	turquoise
SESTD1	SESTD1	turquoise
C2orf27A	C2orf27A	turquoise
ITGB6	ITGB6	turquoise
CAB39	CAB39	turquoise
ANAPC1	ANAPC1	turquoise
ATF2	ATF2	turquoise
SGPP2	SGPP2	turquoise
CUL3	CUL3	turquoise
TANC1	TANC1	turquoise
PLA2R1	PLA2R1	turquoise
STAM2	STAM2	turquoise
INO80D	INO80D	turquoise
XRCC5	XRCC5	turquoise
MERTK	MERTK	turquoise
TANK	TANK	turquoise
PSMD14	PSMD14	turquoise
GPC1	GPC1	turquoise
TLK1	TLK1	turquoise
KLF7	KLF7	turquoise
MTERF4	MTERF4	turquoise
TTN-AS1	TTN-AS1	turquoise
SLC39A10	SLC39A10	turquoise
POLR1B	POLR1B	turquoise
GPR39	GPR39	turquoise
ZDBF2	ZDBF2	turquoise
CCDC115	CCDC115	turquoise
SLC25A12	SLC25A12	turquoise
AGAP1	AGAP1	turquoise
LANCL1	LANCL1	turquoise
GORASP2	GORASP2	turquoise
UGGT1	UGGT1	turquoise
ERCC3	ERCC3	turquoise
STK39	STK39	turquoise
MAL	MAL	turquoise
PPP3R1	PPP3R1	turquoise
SP100	SP100	turquoise
ASB1	ASB1	turquoise
MREG	MREG	turquoise
ATG16L1	ATG16L1	turquoise
SPATS2L	SPATS2L	turquoise
PLEKHM3	PLEKHM3	turquoise
CCNT2	CCNT2	turquoise
BAZ2B	BAZ2B	turquoise
CREB1	CREB1	turquoise
INPP5D	INPP5D	turquoise
SLC35F5	SLC35F5	turquoise
WDR43	WDR43	turquoise
CCDC93	CCDC93	turquoise
RBKS	RBKS	turquoise
MTX2	MTX2	turquoise
WDR75	WDR75	turquoise
SLC11A1	SLC11A1	turquoise
SMARCAL1	SMARCAL1	turquoise
FARP2	FARP2	turquoise
KCNS3	KCNS3	turquoise
D2HGDH	D2HGDH	turquoise
MARCHF7	MARCHF7	turquoise
MRPS5	MRPS5	turquoise
COL5A2	COL5A2	turquoise
STK25	STK25	turquoise
ATG4B	ATG4B	turquoise
SEPTIN2	SEPTIN2	turquoise
ROCK2	ROCK2	turquoise
E2F6	E2F6	turquoise
GPD2	GPD2	turquoise
NAB1	NAB1	turquoise
GLS	GLS	turquoise
RHOQ	RHOQ	turquoise
PIGF	PIGF	turquoise
UGT1A10	UGT1A10	turquoise
FAM168B	FAM168B	turquoise
HEATR5B	HEATR5B	turquoise
CEBPZOS	CEBPZOS	turquoise
CEBPZ	CEBPZ	turquoise
NDUFAF7	NDUFAF7	turquoise
PRKD3	PRKD3	turquoise
CDC42EP3	CDC42EP3	turquoise
CCDC142	CCDC142	turquoise
ATIC	ATIC	turquoise
PTCD3	PTCD3	turquoise
KDM3A	KDM3A	turquoise
ILKAP	ILKAP	turquoise
TRAF3IP1	TRAF3IP1	turquoise
DIS3L2	DIS3L2	turquoise
VPS54	VPS54	turquoise
PELI1	PELI1	turquoise
PLEKHB2	PLEKHB2	turquoise
PMS1	PMS1	turquoise
INPP4A	INPP4A	turquoise
PREPL	PREPL	turquoise
ANKRD36	ANKRD36	turquoise
PDK1	PDK1	turquoise
MOGS	MOGS	turquoise
STAT1	STAT1	turquoise
RAB3GAP1	RAB3GAP1	turquoise
PASK	PASK	turquoise
EXOC6B	EXOC6B	turquoise
FANCL	FANCL	turquoise
KIDINS220	KIDINS220	turquoise
COPS7B	COPS7B	turquoise
ING5	ING5	turquoise
RNPEPL1	RNPEPL1	turquoise
RETREG2	RETREG2	turquoise
ANKZF1	ANKZF1	turquoise
UXS1	UXS1	turquoise
SLC30A6	SLC30A6	turquoise
LPIN1	LPIN1	turquoise
PRPF40A	PRPF40A	turquoise
ARL6IP6	ARL6IP6	turquoise
MTIF2	MTIF2	turquoise
TRIP12	TRIP12	turquoise
ORC4	ORC4	turquoise
MBD5	MBD5	turquoise
HDAC4	HDAC4	turquoise
LCLAT1	LCLAT1	turquoise
NOSTRIN	NOSTRIN	turquoise
WDSUB1	WDSUB1	turquoise
EHBP1	EHBP1	turquoise
ACTR2	ACTR2	turquoise
VRK2	VRK2	turquoise
CERS6	CERS6	turquoise
DGKD	DGKD	turquoise
DYNC1I2	DYNC1I2	turquoise
MTA3	MTA3	turquoise
BABAM2	BABAM2	turquoise
EIPR1	EIPR1	turquoise
SPAST	SPAST	turquoise
PKP4	PKP4	turquoise
GTF3C3	GTF3C3	turquoise
PGAP1	PGAP1	turquoise
IL1R1	IL1R1	turquoise
MITD1	MITD1	turquoise
CLASP1	CLASP1	turquoise
KLHL23	KLHL23	turquoise
UBR3	UBR3	turquoise
DDX1	DDX1	turquoise
NDUFA10	NDUFA10	turquoise
PLEKHA3	PLEKHA3	turquoise
PSMD1	PSMD1	turquoise
FASTKD1	FASTKD1	turquoise
PPIG	PPIG	turquoise
TAF1B	TAF1B	turquoise
HPCAL1	HPCAL1	turquoise
CHPF	CHPF	turquoise
OLA1	OLA1	turquoise
CIR1	CIR1	turquoise
GIGYF2	GIGYF2	turquoise
DHX57	DHX57	turquoise
SOS1	SOS1	turquoise
USP37	USP37	turquoise
CNOT9	CNOT9	turquoise
BCS1L	BCS1L	turquoise
USP40	USP40	turquoise
TBC1D8	TBC1D8	turquoise
ITSN2	ITSN2	turquoise
IMMT	IMMT	turquoise
PUM2	PUM2	turquoise
CTDSP1	CTDSP1	turquoise
SP140L	SP140L	turquoise
ACOXL	ACOXL	turquoise
BCL2L11	BCL2L11	turquoise
ANTXR1	ANTXR1	turquoise
GCA	GCA	turquoise
EIF2AK2	EIF2AK2	turquoise
DNAJC10	DNAJC10	turquoise
FRZB	FRZB	turquoise
RNF144A	RNF144A	turquoise
KIAA1841	KIAA1841	turquoise
RIF1	RIF1	turquoise
CYRIA	CYRIA	turquoise
KANSL3	KANSL3	turquoise
SEMA4C	SEMA4C	turquoise
LRRFIP1	LRRFIP1	turquoise
ACSL3	ACSL3	turquoise
XPO1	XPO1	turquoise
COBLL1	COBLL1	turquoise
GALNT3	GALNT3	turquoise
TTC21B	TTC21B	turquoise
AGPS	AGPS	turquoise
ADCY3	ADCY3	turquoise
WDR33	WDR33	turquoise
POLR2D	POLR2D	turquoise
PSD4	PSD4	turquoise
PAX8-AS1	PAX8-AS1	turquoise
REV1	REV1	turquoise
NABP1	NABP1	turquoise
TET3	TET3	turquoise
GFPT1	GFPT1	turquoise
AAK1	AAK1	turquoise
EPC2	EPC2	turquoise
LYPD6B	LYPD6B	turquoise
SMPD4	SMPD4	turquoise
THADA	THADA	turquoise
STARD7	STARD7	turquoise
ORC2	ORC2	turquoise
DYNC2LI1	DYNC2LI1	turquoise
LRPPRC	LRPPRC	turquoise
ST3GAL5	ST3GAL5	turquoise
POLR1A	POLR1A	turquoise
RPIA	RPIA	turquoise
GMCL1	GMCL1	turquoise
TIA1	TIA1	turquoise
PCBP1-AS1	PCBP1-AS1	turquoise
C2orf74	C2orf74	turquoise
STAMBP	STAMBP	turquoise
ACVR1	ACVR1	turquoise
EIF5B	EIF5B	turquoise
ORMDL1	ORMDL1	turquoise
ANKAR	ANKAR	turquoise
R3HDM1	R3HDM1	turquoise
IRS1	IRS1	turquoise
RHBDD1	RHBDD1	turquoise
AGFG1	AGFG1	turquoise
TNS1	TNS1	turquoise
ASXL2	ASXL2	turquoise
DNMT3A	DNMT3A	turquoise
FBXO11	FBXO11	turquoise
EIF2AK3	EIF2AK3	turquoise
SP3	SP3	turquoise
HDLBP	HDLBP	turquoise
IKZF2	IKZF2	turquoise
TRIB2	TRIB2	turquoise
ALMS1	ALMS1	turquoise
NBEAL1	NBEAL1	turquoise
METTL8	METTL8	turquoise
MAP3K2	MAP3K2	turquoise
NCOA1	NCOA1	turquoise
GTDC1	GTDC1	turquoise
FAM126B	FAM126B	turquoise
IWS1	IWS1	turquoise
TAMM41	TAMM41	turquoise
STT3B	STT3B	turquoise
RAD18	RAD18	turquoise
IQSEC1	IQSEC1	turquoise
EPM2AIP1	EPM2AIP1	turquoise
LMCD1	LMCD1	turquoise
UBE2E2	UBE2E2	turquoise
VGLL4	VGLL4	turquoise
KAT2B	KAT2B	turquoise
TBC1D5	TBC1D5	turquoise
SRGAP3	SRGAP3	turquoise
SLC4A7	SLC4A7	turquoise
PDCD6IP	PDCD6IP	turquoise
SUMF1	SUMF1	turquoise
SNRK	SNRK	turquoise
UBP1	UBP1	turquoise
GOLGA4	GOLGA4	turquoise
TCAIM	TCAIM	turquoise
NR2C2	NR2C2	turquoise
ANO10	ANO10	turquoise
OXSR1	OXSR1	turquoise
SMIM4	SMIM4	turquoise
PTPRG	PTPRG	turquoise
ATG7	ATG7	turquoise
OXNAD1	OXNAD1	turquoise
PBRM1	PBRM1	turquoise
SMARCC1	SMARCC1	turquoise
NUP210	NUP210	turquoise
CTDSPL	CTDSPL	turquoise
SFMBT1	SFMBT1	turquoise
MAGI1	MAGI1	turquoise
VGLL3	VGLL3	turquoise
GBE1	GBE1	turquoise
DOCK3	DOCK3	turquoise
CTNNB1	CTNNB1	turquoise
DENND6A	DENND6A	turquoise
UBA3	UBA3	turquoise
EOGT	EOGT	turquoise
GNL3	GNL3	turquoise
TMF1	TMF1	turquoise
RBM5	RBM5	turquoise
TBC1D23	TBC1D23	turquoise
TOMM70	TOMM70	turquoise
SENP7	SENP7	turquoise
DCBLD2	DCBLD2	turquoise
CMSS1	CMSS1	turquoise
CBLB	CBLB	turquoise
CCDC191	CCDC191	turquoise
CRYBG3	CRYBG3	turquoise
NEPRO	NEPRO	turquoise
ALCAM	ALCAM	turquoise
BBX	BBX	turquoise
TMEM39A	TMEM39A	turquoise
SLMAP	SLMAP	turquoise
IP6K1	IP6K1	turquoise
DZIP3	DZIP3	turquoise
HEG1	HEG1	turquoise
RBM6	RBM6	turquoise
QTRT2	QTRT2	turquoise
NR1D2	NR1D2	turquoise
RFT1	RFT1	turquoise
FHIT	FHIT	turquoise
TGFBR2	TGFBR2	turquoise
SNX4	SNX4	turquoise
NEK4	NEK4	turquoise
HCLS1	HCLS1	turquoise
HSPBAP1	HSPBAP1	turquoise
UPK1B	UPK1B	turquoise
UBE2E1	UBE2E1	turquoise
KPNA1	KPNA1	turquoise
PPP4R2	PPP4R2	turquoise
ZNF621	ZNF621	turquoise
OSBPL11	OSBPL11	turquoise
MSL2	MSL2	turquoise
PDIA5	PDIA5	turquoise
SLC35A5	SLC35A5	turquoise
STAG1	STAG1	turquoise
PODXL2	PODXL2	turquoise
RASA2	RASA2	turquoise
HACD2	HACD2	turquoise
FSTL1	FSTL1	turquoise
USF3	USF3	turquoise
EIF2A	EIF2A	turquoise
PRICKLE2	PRICKLE2	turquoise
CEP70	CEP70	turquoise
PPM1L	PPM1L	turquoise
PARP14	PARP14	turquoise
CHCHD6	CHCHD6	turquoise
B3GALNT1	B3GALNT1	turquoise
NCK1	NCK1	turquoise
PLD1	PLD1	turquoise
PHC3	PHC3	turquoise
PXYLP1	PXYLP1	turquoise
FNDC3B	FNDC3B	turquoise
GPR160	GPR160	turquoise
ARMC8	ARMC8	turquoise
GFM1	GFM1	turquoise
EEFSEC	EEFSEC	turquoise
SLC25A36	SLC25A36	turquoise
SKIL	SKIL	turquoise
FXR1	FXR1	turquoise
TNIK	TNIK	turquoise
PRKCI	PRKCI	turquoise
NAALADL2	NAALADL2	turquoise
DCUN1D1	DCUN1D1	turquoise
MCCC1	MCCC1	turquoise
GOLGB1	GOLGB1	turquoise
ATP11B	ATP11B	turquoise
DHX36	DHX36	turquoise
IQCJ-SCHIP1	IQCJ-SCHIP1	turquoise
MECOM	MECOM	turquoise
DVL3	DVL3	turquoise
ATR	ATR	turquoise
IQCB1	IQCB1	turquoise
TIPARP	TIPARP	turquoise
ULK4	ULK4	turquoise
KLHL24	KLHL24	turquoise
DNAJC13	DNAJC13	turquoise
POGLUT1	POGLUT1	turquoise
ACAP2	ACAP2	turquoise
TRA2B	TRA2B	turquoise
ADAMTS9	ADAMTS9	turquoise
TRAK1	TRAK1	turquoise
GOLIM4	GOLIM4	turquoise
CCDC50	CCDC50	turquoise
GK5	GK5	turquoise
MUC20-OT1	MUC20-OT1	turquoise
TTC14	TTC14	turquoise
ABCC5	ABCC5	turquoise
PIK3CB	PIK3CB	turquoise
SHQ1	SHQ1	turquoise
LRCH3	LRCH3	turquoise
FBXO45	FBXO45	turquoise
BCL6	BCL6	turquoise
YEATS2	YEATS2	turquoise
SENP2	SENP2	turquoise
BDH1	BDH1	turquoise
RNF168	RNF168	turquoise
RUBCN	RUBCN	turquoise
XXYLT1	XXYLT1	turquoise
MB21D2	MB21D2	turquoise
SENP5	SENP5	turquoise
UBXN7	UBXN7	turquoise
TOPBP1	TOPBP1	turquoise
ETV5	ETV5	turquoise
SEC22A	SEC22A	turquoise
CD96	CD96	turquoise
U2SURP	U2SURP	turquoise
HPS3	HPS3	turquoise
GATA2	GATA2	turquoise
GATA2-AS1	GATA2-AS1	turquoise
C3orf38	C3orf38	turquoise
ZBTB11	ZBTB11	turquoise
IRAK2	IRAK2	turquoise
ZBTB20	ZBTB20	turquoise
VHL	VHL	turquoise
THRB	THRB	turquoise
XPC	XPC	turquoise
GPD1L	GPD1L	turquoise
CCNL1	CCNL1	turquoise
NCEH1	NCEH1	turquoise
TBL1XR1	TBL1XR1	turquoise
DIPK2A	DIPK2A	turquoise
RABL3	RABL3	turquoise
ATXN7	ATXN7	turquoise
MYLK	MYLK	turquoise
WDR48	WDR48	turquoise
NBEAL2	NBEAL2	turquoise
MFN1	MFN1	turquoise
ATP13A3	ATP13A3	turquoise
TMEM44-AS1	TMEM44-AS1	turquoise
LSG1	LSG1	turquoise
EDEM1	EDEM1	turquoise
CCDC66	CCDC66	turquoise
VPS8	VPS8	turquoise
PIK3R4	PIK3R4	turquoise
CLDN1	CLDN1	turquoise
ATP2C1	ATP2C1	turquoise
TFDP2	TFDP2	turquoise
TRANK1	TRANK1	turquoise
SUCLG2	SUCLG2	turquoise
WWTR1	WWTR1	turquoise
CDV3	CDV3	turquoise
NMD3	NMD3	turquoise
ARHGEF3	ARHGEF3	turquoise
RNF13	RNF13	turquoise
RYK	RYK	turquoise
CCDC14	CCDC14	turquoise
ZNF148	ZNF148	turquoise
DAG1	DAG1	turquoise
EIF4A2	EIF4A2	turquoise
LRRC58	LRRC58	turquoise
CNOT10	CNOT10	turquoise
SERPINI1	SERPINI1	turquoise
KPNA4	KPNA4	turquoise
WDR82	WDR82	turquoise
BAP1	BAP1	turquoise
ZXDC	ZXDC	turquoise
QRICH1	QRICH1	turquoise
USP19	USP19	turquoise
SLC25A26	SLC25A26	turquoise
TFRC	TFRC	turquoise
RAF1	RAF1	turquoise
GSK3B	GSK3B	turquoise
USP4	USP4	turquoise
RYBP	RYBP	turquoise
HRH1	HRH1	turquoise
ECT2	ECT2	turquoise
XRN1	XRN1	turquoise
DLG1	DLG1	turquoise
ARIH2	ARIH2	turquoise
AMOTL2	AMOTL2	turquoise
MYNN	MYNN	turquoise
OPA1	OPA1	turquoise
CGGBP1	CGGBP1	turquoise
ZNF654	ZNF654	turquoise
TP63	TP63	turquoise
FOXP1	FOXP1	turquoise
TBCCD1	TBCCD1	turquoise
TRNT1	TRNT1	turquoise
CRBN	CRBN	turquoise
ACAD9	ACAD9	turquoise
SACM1L	SACM1L	turquoise
FYCO1	FYCO1	turquoise
NSUN3	NSUN3	turquoise
NKTR	NKTR	turquoise
ZNF445	ZNF445	turquoise
CAPN7	CAPN7	turquoise
BTD	BTD	turquoise
TSEN2	TSEN2	turquoise
PLXNB1	PLXNB1	turquoise
IP6K2	IP6K2	turquoise
MKRN2	MKRN2	turquoise
ZMAT3	ZMAT3	turquoise
PIK3CA	PIK3CA	turquoise
OSBPL10	OSBPL10	turquoise
NISCH	NISCH	turquoise
RSRC1	RSRC1	turquoise
PRKAR2A	PRKAR2A	turquoise
PLXNA1	PLXNA1	turquoise
PLS1	PLS1	turquoise
UBA5	UBA5	turquoise
LIMD1	LIMD1	turquoise
PPARG	PPARG	turquoise
DCP1A	DCP1A	turquoise
ITGB5	ITGB5	turquoise
FLNB	FLNB	turquoise
KALRN	KALRN	turquoise
THUMPD3-AS1	THUMPD3-AS1	turquoise
SETD5	SETD5	turquoise
MBNL1	MBNL1	turquoise
TNK2	TNK2	turquoise
ITPR1	ITPR1	turquoise
MAP4	MAP4	turquoise
LPP	LPP	turquoise
DCAF1	DCAF1	turquoise
ZBTB38	ZBTB38	turquoise
TSC22D2	TSC22D2	turquoise
TOP2B	TOP2B	turquoise
RAD54L2	RAD54L2	turquoise
TASOR	TASOR	turquoise
SLC6A6	SLC6A6	turquoise
ANKRD28	ANKRD28	turquoise
CLASP2	CLASP2	turquoise
FILIP1L	FILIP1L	turquoise
PLXND1	PLXND1	turquoise
CEP63	CEP63	turquoise
SETD2	SETD2	turquoise
TMCC1	TMCC1	turquoise
PIGG	PIGG	turquoise
GAK	GAK	turquoise
DHX15	DHX15	turquoise
QDPR	QDPR	turquoise
TBC1D14	TBC1D14	turquoise
RGS12	RGS12	turquoise
KIAA0232	KIAA0232	turquoise
SH3BP2	SH3BP2	turquoise
LDB2	LDB2	turquoise
RNF4	RNF4	turquoise
ARAP2	ARAP2	turquoise
C4orf19	C4orf19	turquoise
EXOC1	EXOC1	turquoise
TBC1D19	TBC1D19	turquoise
SEL1L3	SEL1L3	turquoise
ZNF518B	ZNF518B	turquoise
ZNF721	ZNF721	turquoise
TBC1D1	TBC1D1	turquoise
FAM114A1	FAM114A1	turquoise
SLAIN2	SLAIN2	turquoise
ZNF141	ZNF141	turquoise
BOD1L1	BOD1L1	turquoise
APBB2	APBB2	turquoise
RBM47	RBM47	turquoise
RELL1	RELL1	turquoise
RFC1	RFC1	turquoise
ZNF718	ZNF718	turquoise
DCUN1D4	DCUN1D4	turquoise
PCGF3	PCGF3	turquoise
PDS5A	PDS5A	turquoise
CLOCK	CLOCK	turquoise
ACOX3	ACOX3	turquoise
CENPC	CENPC	turquoise
TMEM33	TMEM33	turquoise
LIMCH1	LIMCH1	turquoise
SDAD1	SDAD1	turquoise
UBE2K	UBE2K	turquoise
TMEM128	TMEM128	turquoise
ANKRD17	ANKRD17	turquoise
KLF3	KLF3	turquoise
FRYL	FRYL	turquoise
HNRNPD	HNRNPD	turquoise
LIN54	LIN54	turquoise
NUDT9	NUDT9	turquoise
ATP10D	ATP10D	turquoise
SLC30A9	SLC30A9	turquoise
STX18	STX18	turquoise
PARM1	PARM1	turquoise
CDS1	CDS1	turquoise
BANK1	BANK1	turquoise
SCFD2	SCFD2	turquoise
THAP6	THAP6	turquoise
CHIC2	CHIC2	turquoise
MRPL1	MRPL1	turquoise
TBCK	TBCK	turquoise
PAPSS1	PAPSS1	turquoise
CENPE	CENPE	turquoise
PPA2	PPA2	turquoise
UBA6	UBA6	turquoise
SEC24B	SEC24B	turquoise
SEC31A	SEC31A	turquoise
USP53	USP53	turquoise
LARP1B	LARP1B	turquoise
SEC24D	SEC24D	turquoise
PDE5A	PDE5A	turquoise
PPP3CA	PPP3CA	turquoise
PGRMC2	PGRMC2	turquoise
CEP135	CEP135	turquoise
LRBA	LRBA	turquoise
SCLT1	SCLT1	turquoise
ARHGAP24	ARHGAP24	turquoise
FAM13A	FAM13A	turquoise
TMEM154	TMEM154	turquoise
THAP9-AS1	THAP9-AS1	turquoise
INPP4B	INPP4B	turquoise
ZNF330	ZNF330	turquoise
N4BP2	N4BP2	turquoise
CCSER1	CCSER1	turquoise
CCNG2	CCNG2	turquoise
PRMT9	PRMT9	turquoise
RAPGEF2	RAPGEF2	turquoise
CBR4	CBR4	turquoise
JADE1	JADE1	turquoise
MAML3	MAML3	turquoise
PTPN13	PTPN13	turquoise
TMEM175	TMEM175	turquoise
SH3RF1	SH3RF1	turquoise
SMARCA5	SMARCA5	turquoise
TBC1D9	TBC1D9	turquoise
CLCN3	CLCN3	turquoise
TSPAN5	TSPAN5	turquoise
GAB1	GAB1	turquoise
FNIP2	FNIP2	turquoise
TMA16	TMA16	turquoise
PDLIM5	PDLIM5	turquoise
CYP4V2	CYP4V2	turquoise
CEP44	CEP44	turquoise
ARHGAP10	ARHGAP10	turquoise
FAT1	FAT1	turquoise
TMEM184C	TMEM184C	turquoise
IRF2	IRF2	turquoise
MAP9	MAP9	turquoise
FBXW7	FBXW7	turquoise
MARCHF1	MARCHF1	turquoise
GALNT7	GALNT7	turquoise
NAF1	NAF1	turquoise
ARFIP1	ARFIP1	turquoise
KLHL2	KLHL2	turquoise
OTUD4	OTUD4	turquoise
DNAJB14	DNAJB14	turquoise
ZNF827	ZNF827	turquoise
FAM160A1	FAM160A1	turquoise
WWC2	WWC2	turquoise
HPGD	HPGD	turquoise
TRAPPC11	TRAPPC11	turquoise
METAP1	METAP1	turquoise
PGM2	PGM2	turquoise
NFXL1	NFXL1	turquoise
NIPAL1	NIPAL1	turquoise
USP46	USP46	turquoise
RUFY3	RUFY3	turquoise
GRSF1	GRSF1	turquoise
SLC10A7	SLC10A7	turquoise
RAP1GDS1	RAP1GDS1	turquoise
NEK1	NEK1	turquoise
COX18	COX18	turquoise
MFSD8	MFSD8	turquoise
MOB1B	MOB1B	turquoise
DCAF16	DCAF16	turquoise
LCORL	LCORL	turquoise
ELF2	ELF2	turquoise
NAA15	NAA15	turquoise
RAB33B-AS1	RAB33B-AS1	turquoise
LETM1	LETM1	turquoise
CD38	CD38	turquoise
SPATA5	SPATA5	turquoise
SPRY1	SPRY1	turquoise
NOA1	NOA1	turquoise
POLR2B	POLR2B	turquoise
REST	REST	turquoise
ANXA5	ANXA5	turquoise
FBXL5	FBXL5	turquoise
LIAS	LIAS	turquoise
UGDH	UGDH	turquoise
MAPK10	MAPK10	turquoise
CTBP1	CTBP1	turquoise
PAICS	PAICS	turquoise
SMARCAD1	SMARCAD1	turquoise
FAM193A	FAM193A	turquoise
ANAPC4	ANAPC4	turquoise
YTHDC1	YTHDC1	turquoise
GUCY1B1	GUCY1B1	turquoise
WDFY3	WDFY3	turquoise
TMEM165	TMEM165	turquoise
FGFR3	FGFR3	turquoise
KLHL8	KLHL8	turquoise
HSD17B11	HSD17B11	turquoise
CNGA1	CNGA1	turquoise
PRIMPOL	PRIMPOL	turquoise
TET2	TET2	turquoise
NELFA	NELFA	turquoise
NSD2	NSD2	turquoise
USO1	USO1	turquoise
NAAA	NAAA	turquoise
MAEA	MAEA	turquoise
UVSSA	UVSSA	turquoise
GASK1B	GASK1B	turquoise
HAUS3	HAUS3	turquoise
SH3D19	SH3D19	turquoise
ATP8A1	ATP8A1	turquoise
OCIAD1	OCIAD1	turquoise
SEPTIN11	SEPTIN11	turquoise
G3BP2	G3BP2	turquoise
RAB28	RAB28	turquoise
TDO2	TDO2	turquoise
ELOVL6	ELOVL6	turquoise
ENPEP	ENPEP	turquoise
AP1AR	AP1AR	turquoise
ALPK1	ALPK1	turquoise
KIAA1109	KIAA1109	turquoise
NOP14	NOP14	turquoise
ABRAXAS1	ABRAXAS1	turquoise
ANTXR2	ANTXR2	turquoise
RBPJ	RBPJ	turquoise
PI4K2B	PI4K2B	turquoise
ELMOD2	ELMOD2	turquoise
SMAD1	SMAD1	turquoise
ABHD18	ABHD18	turquoise
BMP2K	BMP2K	turquoise
STIM2	STIM2	turquoise
SPARCL1	SPARCL1	turquoise
PKD2	PKD2	turquoise
AFAP1	AFAP1	turquoise
NFKB1	NFKB1	turquoise
MANBA	MANBA	turquoise
USP38	USP38	turquoise
SETD7	SETD7	turquoise
AASDH	AASDH	turquoise
PPAT	PPAT	turquoise
NUP54	NUP54	turquoise
GUF1	GUF1	turquoise
GNPDA2	GNPDA2	turquoise
MTHFD2L	MTHFD2L	turquoise
CAMK2D	CAMK2D	turquoise
SPP1	SPP1	turquoise
WFS1	WFS1	turquoise
AFF1	AFF1	turquoise
HTT	HTT	turquoise
RCHY1	RCHY1	turquoise
TACC3	TACC3	turquoise
DDX60L	DDX60L	turquoise
ADD1	ADD1	turquoise
CNOT6L	CNOT6L	turquoise
SLC12A7	SLC12A7	turquoise
CLPTM1L	CLPTM1L	turquoise
ICE1	ICE1	turquoise
MARCHF6	MARCHF6	turquoise
LPCAT1	LPCAT1	turquoise
BRD9	BRD9	turquoise
SEMA5A	SEMA5A	turquoise
MTRR	MTRR	turquoise
NUP155	NUP155	turquoise
TRIO	TRIO	turquoise
RICTOR	RICTOR	turquoise
ZFR	ZFR	turquoise
SLC38A9	SLC38A9	turquoise
PPWD1	PPWD1	turquoise
ATPSCKMT	ATPSCKMT	turquoise
PRKAA1	PRKAA1	turquoise
RAI14	RAI14	turquoise
MAP3K1	MAP3K1	turquoise
CWC27	CWC27	turquoise
EMB	EMB	turquoise
ITGA1	ITGA1	turquoise
PDE4D	PDE4D	turquoise
MTREX	MTREX	turquoise
TRAPPC13	TRAPPC13	turquoise
CCNH	CCNH	turquoise
ZSWIM6	ZSWIM6	turquoise
JMY	JMY	turquoise
POC5	POC5	turquoise
SERINC5	SERINC5	turquoise
NIPBL	NIPBL	turquoise
ATG10	ATG10	turquoise
GOLPH3	GOLPH3	turquoise
GPBP1	GPBP1	turquoise
MSH3	MSH3	turquoise
MAST4	MAST4	turquoise
SLF1	SLF1	turquoise
WDR41	WDR41	turquoise
SLC30A5	SLC30A5	turquoise
GFM2	GFM2	turquoise
SELENOP	SELENOP	turquoise
NDUFS4	NDUFS4	turquoise
STARD4	STARD4	turquoise
FAM172A	FAM172A	turquoise
PLPP1	PLPP1	turquoise
ATG12	ATG12	turquoise
ADGRV1	ADGRV1	turquoise
PJA2	PJA2	turquoise
FCHO2	FCHO2	turquoise
APC	APC	turquoise
HSPA4	HSPA4	turquoise
GRAMD2B	GRAMD2B	turquoise
TRIM23	TRIM23	turquoise
MCTP1	MCTP1	turquoise
SREK1	SREK1	turquoise
CSNK1G3	CSNK1G3	turquoise
EPB41L4A	EPB41L4A	turquoise
RAD50	RAD50	turquoise
SSBP2	SSBP2	turquoise
SLC25A46	SLC25A46	turquoise
LMNB1	LMNB1	turquoise
NREP	NREP	turquoise
SREK1IP1	SREK1IP1	turquoise
FNIP1	FNIP1	turquoise
RIOK2	RIOK2	turquoise
SCAMP1	SCAMP1	turquoise
LINC01184	LINC01184	turquoise
FBXL17	FBXL17	turquoise
NNT	NNT	turquoise
TCF7	TCF7	turquoise
HMGCS1	HMGCS1	turquoise
MAP1B	MAP1B	turquoise
ARL15	ARL15	turquoise
FER	FER	turquoise
MARCHF3	MARCHF3	turquoise
C5orf15	C5orf15	turquoise
PGGT1B	PGGT1B	turquoise
SMAD5	SMAD5	turquoise
ZCCHC10	ZCCHC10	turquoise
YTHDC2	YTHDC2	turquoise
FEM1C	FEM1C	turquoise
WDR70	WDR70	turquoise
SNX24	SNX24	turquoise
HAVCR2	HAVCR2	turquoise
TMED7	TMED7	turquoise
STK32A	STK32A	turquoise
CTNNA1	CTNNA1	turquoise
SNX18	SNX18	turquoise
PIK3R1	PIK3R1	turquoise
PANK3	PANK3	turquoise
LHFPL2	LHFPL2	turquoise
STK10	STK10	turquoise
PCBD2	PCBD2	turquoise
MTMR12	MTMR12	turquoise
GTF2H2	GTF2H2	turquoise
AFF4	AFF4	turquoise
FCHSD1	FCHSD1	turquoise
TTC33	TTC33	turquoise
LNPEP	LNPEP	turquoise
SLC26A2	SLC26A2	turquoise
NDFIP1	NDFIP1	turquoise
CREBRF	CREBRF	turquoise
GPX3	GPX3	turquoise
SLC12A2	SLC12A2	turquoise
MAML1	MAML1	turquoise
SAP30L	SAP30L	turquoise
RARS1	RARS1	turquoise
TRIM41	TRIM41	turquoise
CXXC5	CXXC5	turquoise
COMMD10	COMMD10	turquoise
TNFAIP8	TNFAIP8	turquoise
DHFR	DHFR	turquoise
FAF2	FAF2	turquoise
SH3PXD2B	SH3PXD2B	turquoise
ETF1	ETF1	turquoise
RNF44	RNF44	turquoise
ARHGAP26	ARHGAP26	turquoise
DELE1	DELE1	turquoise
ELL2	ELL2	turquoise
GRPEL2	GRPEL2	turquoise
ERGIC1	ERGIC1	turquoise
FBN2	FBN2	turquoise
RASA1	RASA1	turquoise
CYFIP2	CYFIP2	turquoise
RGS14	RGS14	turquoise
PTGER4	PTGER4	turquoise
UIMC1	UIMC1	turquoise
SIL1	SIL1	turquoise
CNOT6	CNOT6	turquoise
RNF14	RNF14	turquoise
NEURL1B	NEURL1B	turquoise
ZFYVE16	ZFYVE16	turquoise
MGAT4B	MGAT4B	turquoise
FAM193B	FAM193B	turquoise
MRNIP	MRNIP	turquoise
SFXN1	SFXN1	turquoise
SEPTIN8	SEPTIN8	turquoise
CPEB4	CPEB4	turquoise
NDST1	NDST1	turquoise
LARS1	LARS1	turquoise
TMEM161B-AS1	TMEM161B-AS1	turquoise
RBM22	RBM22	turquoise
GALNT10	GALNT10	turquoise
FAM13B	FAM13B	turquoise
OTULIN	OTULIN	turquoise
PHYKPL	PHYKPL	turquoise
PARP8	PARP8	turquoise
GRK6	GRK6	turquoise
DBN1	DBN1	turquoise
HMGXB3	HMGXB3	turquoise
ERAP1	ERAP1	turquoise
SLIT3	SLIT3	turquoise
XRCC4	XRCC4	turquoise
AP3B1	AP3B1	turquoise
NAIP	NAIP	turquoise
TTC37	TTC37	turquoise
ADAM19	ADAM19	turquoise
FBXO38	FBXO38	turquoise
NSUN2	NSUN2	turquoise
SRD5A1	SRD5A1	turquoise
TENT4A	TENT4A	turquoise
LYRM7	LYRM7	turquoise
ANKHD1	ANKHD1	turquoise
HARS2	HARS2	turquoise
PURA	PURA	turquoise
PFDN1	PFDN1	turquoise
LYSMD3	LYSMD3	turquoise
CEP120	CEP120	turquoise
LARP1	LARP1	turquoise
SPRY4	SPRY4	turquoise
PPIP5K2	PPIP5K2	turquoise
MGAT1	MGAT1	turquoise
CLINT1	CLINT1	turquoise
IPO11	IPO11	turquoise
BRD8	BRD8	turquoise
CSNK1A1	CSNK1A1	turquoise
RAPGEF6	RAPGEF6	turquoise
SEMA6A	SEMA6A	turquoise
NSD1	NSD1	turquoise
ABLIM3	ABLIM3	turquoise
DCTN4	DCTN4	turquoise
RNF145	RNF145	turquoise
TMEM161B	TMEM161B	turquoise
MRPS27	MRPS27	turquoise
CHD1	CHD1	turquoise
CAST	CAST	turquoise
HSPA9	HSPA9	turquoise
ANKRA2	ANKRA2	turquoise
UTP15	UTP15	turquoise
SEC24A	SEC24A	turquoise
C5orf24	C5orf24	turquoise
SRFBP1	SRFBP1	turquoise
NDUFAF2	NDUFAF2	turquoise
LMBRD2	LMBRD2	turquoise
NADK2	NADK2	turquoise
SKP2	SKP2	turquoise
G3BP1	G3BP1	turquoise
ERBIN	ERBIN	turquoise
KIF3A	KIF3A	turquoise
CNOT8	CNOT8	turquoise
CDC42SE2	CDC42SE2	turquoise
MAPK9	MAPK9	turquoise
TBC1D9B	TBC1D9B	turquoise
TMEM267	TMEM267	turquoise
PCDH1	PCDH1	turquoise
DROSHA	DROSHA	turquoise
PPP2R2B	PPP2R2B	turquoise
HMGCR	HMGCR	turquoise
RUFY1	RUFY1	turquoise
HNRNPH1	HNRNPH1	turquoise
TCOF1	TCOF1	turquoise
SLC1A3	SLC1A3	turquoise
CDC23	CDC23	turquoise
FAM53C	FAM53C	turquoise
KDM3B	KDM3B	turquoise
CPLANE1	CPLANE1	turquoise
FBXW11	FBXW11	turquoise
FAM114A2	FAM114A2	turquoise
MFAP3	MFAP3	turquoise
EFNA5	EFNA5	turquoise
PRRC1	PRRC1	turquoise
CDK7	CDK7	turquoise
RAD17	RAD17	turquoise
GTF2H2C	GTF2H2C	turquoise
OCLN	OCLN	turquoise
ENC1	ENC1	turquoise
MAN2A1	MAN2A1	turquoise
WDR36	WDR36	turquoise
DCP2	DCP2	turquoise
TTC1	TTC1	turquoise
PWWP2A	PWWP2A	turquoise
CERT1	CERT1	turquoise
POLK	POLK	turquoise
ERCC8	ERCC8	turquoise
BDP1	BDP1	turquoise
HSD17B4	HSD17B4	turquoise
TNPO1	TNPO1	turquoise
JADE2	JADE2	turquoise
WDR55	WDR55	turquoise
TCERG1	TCERG1	turquoise
DIAPH1	DIAPH1	turquoise
HDAC3	HDAC3	turquoise
PAM	PAM	turquoise
ZNF131	ZNF131	turquoise
TRIM52	TRIM52	turquoise
ARHGEF28	ARHGEF28	turquoise
DMXL1	DMXL1	turquoise
PRELID2	PRELID2	turquoise
TENT2	TENT2	turquoise
MCCC2	MCCC2	turquoise
GMDS-DT	GMDS-DT	turquoise
GMDS	GMDS	turquoise
EXOC2	EXOC2	turquoise
KDM1B	KDM1B	turquoise
TXNDC5	TXNDC5	turquoise
CARMIL1	CARMIL1	turquoise
BTN2A1	BTN2A1	turquoise
HIVEP1	HIVEP1	turquoise
JARID2	JARID2	turquoise
RREB1	RREB1	turquoise
SMIM13	SMIM13	turquoise
HCG18	HCG18	turquoise
CDKAL1	CDKAL1	turquoise
E2F3	E2F3	turquoise
KIF13A	KIF13A	turquoise
LEMD2	LEMD2	turquoise
CDYL	CDYL	turquoise
MYLIP	MYLIP	turquoise
TRIM26	TRIM26	turquoise
ZFAND3	ZFAND3	turquoise
NEDD9	NEDD9	turquoise
SRPK1	SRPK1	turquoise
KCTD20	KCTD20	turquoise
ZNF318	ZNF318	turquoise
SUPT3H	SUPT3H	turquoise
CASC15	CASC15	turquoise
TRAM2	TRAM2	turquoise
STK38	STK38	turquoise
BTBD9	BTBD9	turquoise
ELOVL5	ELOVL5	turquoise
RUNX2	RUNX2	turquoise
BICRAL	BICRAL	turquoise
TJAP1	TJAP1	turquoise
PHIP	PHIP	turquoise
CYB5R4	CYB5R4	turquoise
PRIM2	PRIM2	turquoise
ZNF451	ZNF451	turquoise
NUDT3	NUDT3	turquoise
FILIP1	FILIP1	turquoise
MDN1	MDN1	turquoise
IBTK	IBTK	turquoise
SEC63	SEC63	turquoise
SESN1	SESN1	turquoise
ZNF292	ZNF292	turquoise
CEP85L	CEP85L	turquoise
MAP3K7	MAP3K7	turquoise
LCA5	LCA5	turquoise
MFSD4B	MFSD4B	turquoise
TSPYL4	TSPYL4	turquoise
LRRC1	LRRC1	turquoise
GCLC	GCLC	turquoise
REV3L	REV3L	turquoise
GJA1	GJA1	turquoise
NUS1	NUS1	turquoise
SENP6	SENP6	turquoise
TRERF1	TRERF1	turquoise
CD2AP	CD2AP	turquoise
FBXL4	FBXL4	turquoise
ANKS1A	ANKS1A	turquoise
NT5DC1	NT5DC1	turquoise
ADGRF1	ADGRF1	turquoise
TRMT11	TRMT11	turquoise
HBS1L	HBS1L	turquoise
EPB41L2	EPB41L2	turquoise
BCLAF1	BCLAF1	turquoise
ADGRG6	ADGRG6	turquoise
FUT9	FUT9	turquoise
FAM83B	FAM83B	turquoise
ASCC3	ASCC3	turquoise
EFHC1	EFHC1	turquoise
MED23	MED23	turquoise
TBC1D32	TBC1D32	turquoise
MAN1A1	MAN1A1	turquoise
SASH1	SASH1	turquoise
CDK19	CDK19	turquoise
LMBRD1	LMBRD1	turquoise
SMPDL3A	SMPDL3A	turquoise
HECA	HECA	turquoise
TAB2	TAB2	turquoise
TNFRSF21	TNFRSF21	turquoise
RNGTT	RNGTT	turquoise
MYO6	MYO6	turquoise
PHACTR2	PHACTR2	turquoise
RPS6KA2	RPS6KA2	turquoise
OARD1	OARD1	turquoise
PLEKHG1	PLEKHG1	turquoise
ADAT2	ADAT2	turquoise
PDSS2	PDSS2	turquoise
NHSL1	NHSL1	turquoise
HIVEP2	HIVEP2	turquoise
AKAP12	AKAP12	turquoise
ARID1B	ARID1B	turquoise
FOXO3	FOXO3	turquoise
LAMA4	LAMA4	turquoise
RARS2	RARS2	turquoise
MAP3K4	MAP3K4	turquoise
BCKDHB	BCKDHB	turquoise
PLAGL1	PLAGL1	turquoise
QKI	QKI	turquoise
SH3BGRL2	SH3BGRL2	turquoise
ARFGEF3	ARFGEF3	turquoise
SLC17A5	SLC17A5	turquoise
SERINC1	SERINC1	turquoise
ZDHHC14	ZDHHC14	turquoise
PDE7B	PDE7B	turquoise
TULP4	TULP4	turquoise
PHF10	PHF10	turquoise
TUBE1	TUBE1	turquoise
SHPRH	SHPRH	turquoise
ILRUN	ILRUN	turquoise
L3MBTL3	L3MBTL3	turquoise
RAB23	RAB23	turquoise
LATS1	LATS1	turquoise
RGS17	RGS17	turquoise
STXBP5	STXBP5	turquoise
CASP8AP2	CASP8AP2	turquoise
GSTA4	GSTA4	turquoise
SMOC2	SMOC2	turquoise
PHF3	PHF3	turquoise
NUP153	NUP153	turquoise
FARS2	FARS2	turquoise
ZBTB24	ZBTB24	turquoise
DTNBP1	DTNBP1	turquoise
RNF144B	RNF144B	turquoise
WRNIP1	WRNIP1	turquoise
BPHL	BPHL	turquoise
ALDH5A1	ALDH5A1	turquoise
TDP2	TDP2	turquoise
FIG4	FIG4	turquoise
SRF	SRF	turquoise
CUL9	CUL9	turquoise
CRYBG1	CRYBG1	turquoise
QRSL1	QRSL1	turquoise
TFB1M	TFB1M	turquoise
CCHCR1	CCHCR1	turquoise
C6orf89	C6orf89	turquoise
MRS2	MRS2	turquoise
PREP	PREP	turquoise
SCAF8	SCAF8	turquoise
CILK1	CILK1	turquoise
REPS1	REPS1	turquoise
FAM120B	FAM120B	turquoise
LAMA2	LAMA2	turquoise
LYRM4	LYRM4	turquoise
TRIM38	TRIM38	turquoise
DDX39B	DDX39B	turquoise
UBR2	UBR2	turquoise
MAP3K5	MAP3K5	turquoise
PEX7	PEX7	turquoise
TMEM63B	TMEM63B	turquoise
POLR1C	POLR1C	turquoise
XPO5	XPO5	turquoise
POLH	POLH	turquoise
GTPBP2	GTPBP2	turquoise
VEGFA	VEGFA	turquoise
VARS1	VARS1	turquoise
IGF2R	IGF2R	turquoise
PPP1R10	PPP1R10	turquoise
ATAT1	ATAT1	turquoise
FAM135A	FAM135A	turquoise
RCAN2	RCAN2	turquoise
CEP57L1	CEP57L1	turquoise
SLC35B3	SLC35B3	turquoise
PTPRK	PTPRK	turquoise
MTHFD1L	MTHFD1L	turquoise
FBXO9	FBXO9	turquoise
RIPK1	RIPK1	turquoise
RANBP9	RANBP9	turquoise
SNX9	SNX9	turquoise
SYNJ2	SYNJ2	turquoise
MAPK14	MAPK14	turquoise
CMTR1	CMTR1	turquoise
SIRT5	SIRT5	turquoise
AHI1	AHI1	turquoise
C6orf62	C6orf62	turquoise
MDC1	MDC1	turquoise
SLC22A23	SLC22A23	turquoise
PDE10A	PDE10A	turquoise
COL12A1	COL12A1	turquoise
ZNF76	ZNF76	turquoise
PPARD	PPARD	turquoise
TEAD3	TEAD3	turquoise
PNISR	PNISR	turquoise
USP45	USP45	turquoise
C2	C2	turquoise
H1-3	H1-3	turquoise
BTN3A1	BTN3A1	turquoise
MCM9	MCM9	turquoise
PRPF4B	PRPF4B	turquoise
RMND1	RMND1	turquoise
AFDN	AFDN	turquoise
ECHDC1	ECHDC1	turquoise
RXRB	RXRB	turquoise
VPS52	VPS52	turquoise
CUL7	CUL7	turquoise
NUP43	NUP43	turquoise
LRP11	LRP11	turquoise
SNX14	SNX14	turquoise
ATXN1	ATXN1	turquoise
SNRNP48	SNRNP48	turquoise
NFYA	NFYA	turquoise
DOP1A	DOP1A	turquoise
MAP7	MAP7	turquoise
IL20RA	IL20RA	turquoise
DST	DST	turquoise
SYNE1	SYNE1	turquoise
MANEA	MANEA	turquoise
MMS22L	MMS22L	turquoise
AK9	AK9	turquoise
TMEM181	TMEM181	turquoise
UFL1	UFL1	turquoise
LFNG	LFNG	turquoise
INTS1	INTS1	turquoise
PMS2	PMS2	turquoise
MIOS	MIOS	turquoise
BRAT1	BRAT1	turquoise
FOXK1	FOXK1	turquoise
SUN1	SUN1	turquoise
SDK1	SDK1	turquoise
ICA1	ICA1	turquoise
C1GALT1	C1GALT1	turquoise
PRKAR1B	PRKAR1B	turquoise
AP5Z1	AP5Z1	turquoise
SCIN	SCIN	turquoise
COX19	COX19	turquoise
ARL4A	ARL4A	turquoise
DNAAF5	DNAAF5	turquoise
OSBPL3	OSBPL3	turquoise
SNX13	SNX13	turquoise
AHR	AHR	turquoise
NOD1	NOD1	turquoise
CYTH3	CYTH3	turquoise
MAFK	MAFK	turquoise
ITGB8	ITGB8	turquoise
GLCCI1	GLCCI1	turquoise
TRA2A	TRA2A	turquoise
TNS3	TNS3	turquoise
TMEM184A	TMEM184A	turquoise
TMEM248	TMEM248	turquoise
ASL	ASL	turquoise
ANKMY2	ANKMY2	turquoise
USP42	USP42	turquoise
BCL7B	BCL7B	turquoise
TRIM73	TRIM73	turquoise
STYXL1	STYXL1	turquoise
GRB10	GRB10	turquoise
SKAP2	SKAP2	turquoise
STK17A	STK17A	turquoise
SNHG15	SNHG15	turquoise
TBL2	TBL2	turquoise
NUDCD3	NUDCD3	turquoise
VKORC1L1	VKORC1L1	turquoise
HUS1	HUS1	turquoise
GATAD1	GATAD1	turquoise
STEAP1	STEAP1	turquoise
VOPP1	VOPP1	turquoise
POM121C	POM121C	turquoise
ERV3-1	ERV3-1	turquoise
BET1	BET1	turquoise
LMTK2	LMTK2	turquoise
BBS9	BBS9	turquoise
RBM48	RBM48	turquoise
MTERF1	MTERF1	turquoise
ZKSCAN1	ZKSCAN1	turquoise
GUSB	GUSB	turquoise
PEX1	PEX1	turquoise
VPS50	VPS50	turquoise
VPS41	VPS41	turquoise
ANKIB1	ANKIB1	turquoise
STEAP2	STEAP2	turquoise
PPP1R9A	PPP1R9A	turquoise
HIP1	HIP1	turquoise
ZNRF2	ZNRF2	turquoise
ARPC1A	ARPC1A	turquoise
FAM133B	FAM133B	turquoise
TPST1	TPST1	turquoise
RINT1	RINT1	turquoise
PDK4	PDK4	turquoise
TECPR1	TECPR1	turquoise
THAP5	THAP5	turquoise
TMEM243	TMEM243	turquoise
PLOD3	PLOD3	turquoise
CASD1	CASD1	turquoise
KMT2E	KMT2E	turquoise
SEMA3C	SEMA3C	turquoise
TMEM168	TMEM168	turquoise
TES	TES	turquoise
PNPLA8	PNPLA8	turquoise
DNAJB9	DNAJB9	turquoise
AUTS2	AUTS2	turquoise
TYW1	TYW1	turquoise
PUS7	PUS7	turquoise
ZNF277	ZNF277	turquoise
IMMP2L	IMMP2L	turquoise
TCAF1	TCAF1	turquoise
SND1	SND1	turquoise
FAM3C	FAM3C	turquoise
BAIAP2L1	BAIAP2L1	turquoise
LSM8	LSM8	turquoise
ZNF800	ZNF800	turquoise
PLEKHA8	PLEKHA8	turquoise
HIBADH	HIBADH	turquoise
ARMC10	ARMC10	turquoise
PARP12	PARP12	turquoise
PODXL	PODXL	turquoise
DYNC2I1	DYNC2I1	turquoise
MKRN1	MKRN1	turquoise
GNAI1	GNAI1	turquoise
KLHDC10	KLHDC10	turquoise
GNGT1	GNGT1	turquoise
POT1	POT1	turquoise
LINC-PINT	LINC-PINT	turquoise
CBLL1	CBLL1	turquoise
BMT2	BMT2	turquoise
BAZ1B	BAZ1B	turquoise
TMEM209	TMEM209	turquoise
SLC35B4	SLC35B4	turquoise
CREB3L2	CREB3L2	turquoise
POR	POR	turquoise
NCAPG2	NCAPG2	turquoise
AHCYL2	AHCYL2	turquoise
AVL9	AVL9	turquoise
ESYT2	ESYT2	turquoise
UBE3C	UBE3C	turquoise
HIPK2	HIPK2	turquoise
DENND11	DENND11	turquoise
TPK1	TPK1	turquoise
TSPAN12	TSPAN12	turquoise
DOCK4	DOCK4	turquoise
UBE2H	UBE2H	turquoise
SLC37A3	SLC37A3	turquoise
CADPS2	CADPS2	turquoise
CRCP	CRCP	turquoise
CPED1	CPED1	turquoise
LUC7L2	LUC7L2	turquoise
EXOC4	EXOC4	turquoise
ING3	ING3	turquoise
PRKAG2	PRKAG2	turquoise
ZNF862	ZNF862	turquoise
PTN	PTN	turquoise
SRPK2	SRPK2	turquoise
AGK	AGK	turquoise
AKR1B1	AKR1B1	turquoise
TRIM24	TRIM24	turquoise
KDM7A	KDM7A	turquoise
MACC1	MACC1	turquoise
ZC3HC1	ZC3HC1	turquoise
CHCHD3	CHCHD3	turquoise
NRF1	NRF1	turquoise
ZNF282	ZNF282	turquoise
OGDH	OGDH	turquoise
ZNF398	ZNF398	turquoise
ZMIZ2	ZMIZ2	turquoise
MKLN1	MKLN1	turquoise
COPG2	COPG2	turquoise
PAXIP1-DT	PAXIP1-DT	turquoise
HBP1	HBP1	turquoise
MDFIC	MDFIC	turquoise
CDK13	CDK13	turquoise
MCM7	MCM7	turquoise
AP4M1	AP4M1	turquoise
TAF6	TAF6	turquoise
PILRA	PILRA	turquoise
PPP1R35	PPP1R35	turquoise
TSC22D4	TSC22D4	turquoise
ZNF3	ZNF3	turquoise
TRRAP	TRRAP	turquoise
CYP51A1	CYP51A1	turquoise
KRIT1	KRIT1	turquoise
CDK6	CDK6	turquoise
SLC25A13	SLC25A13	turquoise
CCM2	CCM2	turquoise
ZNF92	ZNF92	turquoise
IFRD1	IFRD1	turquoise
FASTK	FASTK	turquoise
AGAP3	AGAP3	turquoise
HERPUD2	HERPUD2	turquoise
RSBN1L	RSBN1L	turquoise
PHTF2	PHTF2	turquoise
GARS1-DT	GARS1-DT	turquoise
TMEM176B	TMEM176B	turquoise
TMEM176A	TMEM176A	turquoise
CAPZA2	CAPZA2	turquoise
BRAF	BRAF	turquoise
MEST	MEST	turquoise
GALNT11	GALNT11	turquoise
CPSF4	CPSF4	turquoise
ZNF394	ZNF394	turquoise
CYP3A5	CYP3A5	turquoise
YWHAG	YWHAG	turquoise
DMTF1	DMTF1	turquoise
DPY19L1	DPY19L1	turquoise
SUMF2	SUMF2	turquoise
RNF216	RNF216	turquoise
PHF14	PHF14	turquoise
URGCP	URGCP	turquoise
CEP41	CEP41	turquoise
DLD	DLD	turquoise
LAMB1	LAMB1	turquoise
CNOT4	CNOT4	turquoise
NUP205	NUP205	turquoise
SCRN1	SCRN1	turquoise
FKBP14	FKBP14	turquoise
DNAJC30	DNAJC30	turquoise
RBM28	RBM28	turquoise
METTL2B	METTL2B	turquoise
GTPBP10	GTPBP10	turquoise
CDK14	CDK14	turquoise
[truncated: 2,803 more rows]
