# Supplementary material for: Integrate single-cell and transcriptome analyses to explore the prognostic genes related to TRPM4 in bladder cancer
Source: Front Bioeng Biotechnol. 2026 Apr 13;14:1773551. doi: 10.3389/fbioe.2026.1773551 (PMC13111456; doi:10.3389/fbioe.2026.1773551)
Supplement: Supplementary file 10 [file Table5.xlsx]

## Sheet: 08_marker_genes
x
IGFBP3
FBLN1
ERBB2
COL6A1
MGAT1
KIAA1522
STAT1
MBOAT7
FSTL1
SRC
CCNL2
C1S
PLXNB1
ASCC2
ERBB3
ACOX1
TAGLN
COL12A1
TIMP2
TPM1
EPS8L2
TMC6
NADSYN1
PPP1R13L
CLIC4
TOB1
LLGL2
TNK2
PPP1R37
IP6K2
PTPRU
MDM2
SPARCL1
COL18A1
ZMYND8
ISYNA1
UNC93B1
DTX4
THEM6
MYH11
TXNRD1
PAM
ACTA2
TNS1
DAPK1
TRPM4
LMNB1
ACSF2
MYCL
DENND2D
DGAT1
RASSF7
PCGF3
TBX2
TUBB6
RSRP1
CGN
SPP1
LDLR
ENGASE
HID1
LAMA4
GPD1L
WWTR1
KCTD12
MYLK
PWWP2B
RABEP2
RAB11FIP4
RAB40C
UPK2
FAM193B
AMOTL1
CACNB3
KLF13
TMEM184A
CBLC
EPN3
UPK1B
HEG1
SLC37A1
MAP3K20
ZNF83
POGLUT3
PGGHG
FBN1
RNF128
VSIG10
GCLM
PLPP1
ZNF692
DKK3
PALM2AKAP2
ZNF320
ITGA1
MTHFD1L
ANGPTL2
PTPRS
ACP6
NDUFA4L2
KIFC2
TCF4
UCK2
FGD3
TM7SF2
NFIA
GOLGA8A
CD99L2
DGAT2
PGPEP1
SH3BGRL2
FRY
SYTL2
PNMA1
PIP4K2A
CSPG4
SPRED1
EPB41L2
AKAP12
KLF7
FGFR1
FILIP1L
ABLIM3
LMCD1
MFHAS1
FERMT2
LYPD6B
CHST11
JCAD
ZNF480
ZNF761
STC1
CDKAL1
MAP1B
ZNF600
SRD5A1
MZF1
SPECC1
ADARB1
NEURL1B
CREM
CTNNAL1
LARGE1
SORBS1
BCAT1
KYNU
GPR160
CENATAC
CDCA7
CYP2J2
ADAM12
REV3L
ZNF43
GOLGA8B
AKT3
KITLG
CEBPA
ZNF737
MSRB3
CSAD
SMOC2
RUNX2
DDR2
GRK5
ETV5
HDAC4
SAMD4A
KRT20
C12orf75
C2
NMT2
NPEPL1
ZNF224
PDE5A
DIPK1A
ZNF738
PLAGL1
SELENOP
ELMO1
PRICKLE2
SRGAP3
ZNF846
PIGL
RAB30
RCAN2
ADAMTS9
WASHC1
SLC11A1
DOCK11
NFATC1
RAB23
ERG
KLF12
TNIK
NBPF11
TRPS1
POU2F2
ZNF682
C1orf54
AFAP1
PPP2R2B
PDE7B
CPED1
PDE3A
ARHGAP15
GTF2IRD2B
TDO2
ARHGAP24
PRKG1
RERG
ZNF66
TOX3
GPR39
NREP
NPIPB5
HELB
FILIP1
HDAC10
SOX5
H1-3
