# Supplementary material for: Integrate single-cell and transcriptome analyses to explore the prognostic genes related to TRPM4 in bladder cancer
Source: Front Bioeng Biotechnol. 2026 Apr 13;14:1773551. doi: 10.3389/fbioe.2026.1773551 (PMC13111456; doi:10.3389/fbioe.2026.1773551)
Supplement: Supplementary file 11 [file Table7.xlsx]

## Sheet: 11_GSEA_gsea_filtered
ID	Description	setSize	enrichmentScore	NES	pvalue	p.adjust	qvalue	rank	leading_edge	core_enrichment
KEGG_METABOLISM_OF_XENOBIOTICS_BY_CYTOCHROME_P450	KEGG_METABOLISM_OF_XENOBIOTICS_BY_CYTOCHROME_P450	68	-0.716498	-2.62822	1e-10	6.2e-09	4.52631578947369e-09	1502	tags=43%, list=8%, signal=39%	UGT2B17/CYP2E1/MGST2/GSTM4/UGT1A1/CYP3A7/UGT2B4/UGT2B10/CYP2C18/CYP2B6/ADH4/ADH1C/GSTM2/UGT2B7/CYP3A5/CYP2C19/CYP3A43/ADH1A/GSTA2/CYP2C8/ADH6/UGT2B11/GSTM1/CYP2C9/UGT2B28/UGT2A3/CYP1A1/UGT2B15/CYP1A2
KEGG_DRUG_METABOLISM_CYTOCHROME_P450	KEGG_DRUG_METABOLISM_CYTOCHROME_P450	70	-0.693032	-2.55467	1e-10	6.2e-09	4.52631578947369e-09	1502	tags=44%, list=8%, signal=41%	UGT2B17/CYP2E1/CYP2D6/MGST2/MAOA/GSTM4/FMO5/UGT1A1/CYP3A7/UGT2B4/UGT2B10/CYP2C18/CYP2B6/ADH4/ADH1C/GSTM2/UGT2B7/CYP3A5/CYP2C19/CYP3A43/ADH1A/GSTA2/CYP2C8/ADH6/UGT2B11/GSTM1/CYP2C9/UGT2B28/UGT2A3/UGT2B15/CYP1A2
KEGG_FOCAL_ADHESION	KEGG_FOCAL_ADHESION	199	0.551750743014129	2.14024496787488	1e-10	6.2e-09	4.52631578947369e-09	4965	tags=53%, list=26%, signal=40%	HGF/COL2A1/TNC/ACTN2/SPP1/THBS4/LAMA1/LAMA3/LAMC2/FLNC/MYLK/ITGB3/SHC4/FN1/MYL7/COL11A1/FLNA/ITGA5/PDGFC/COL5A2/COL5A3/IBSP/CAV1/AKT3/EGFR/COL6A3/ITGA4/ITGA11/RELN/THBS1/COL6A1/ITGA7/EGF/COL3A1/VEGFC/MYL9/COL5A1/ACTN1/COL6A2/IGF1/ITGB8/PDGFRB/THBS2/COL1A2/LAMA2/LAMA4/COL1A1/ITGA2/PARVB/PDGFRA/COL6A6/TNXB/PAK3/TNN/ITGA1/CAV2/COL4A2/FYN/COL4A1/ITGAV/ITGB1/ITGA6/ITGA10/CAPN2/TLN1/PIK3CD/PARVA/ITGB5/…
KEGG_ECM_RECEPTOR_INTERACTION	KEGG_ECM_RECEPTOR_INTERACTION	83	0.655574121634256	2.26102855050914	2.08683529312308e-10	9.70378411302232e-09	7.08425665297045e-09	3012	tags=60%, list=16%, signal=51%	COL2A1/TNC/SPP1/THBS4/LAMA1/LAMA3/LAMC2/ITGB3/FN1/COL11A1/ITGA5/COL5A2/COL5A3/CD44/IBSP/COL6A3/ITGA4/ITGA11/RELN/THBS1/SV2A/COL6A1/ITGA7/COL3A1/COL5A1/COL6A2/ITGB8/THBS2/COL1A2/LAMA2/LAMA4/COL1A1/ITGA2/HSPG2/COL6A6/TNXB/SDC2/TNN/ITGA1/COL4A2/SV2B/COL4A1/ITGAV/ITGB1/ITGA6/ITGA10/ITGB5/LAMC1/CD47/VTN
KEGG_RETINOL_METABOLISM	KEGG_RETINOL_METABOLISM	64	-0.684396	-2.47854	3.71293446338154e-10	1.38121162037793e-08	1.00835483321309e-08	727	tags=39%, list=4%, signal=38%	UGT1A1/CYP4A22/CYP3A7/UGT2B4/DGAT2/UGT2B10/CYP4A11/CYP2C18/CYP2B6/ADH4/ADH1C/UGT2B7/CYP3A5/CYP2C19/CYP3A43/ADH1A/CYP2C8/ADH6/UGT2B11/CYP2C9/UGT2B28/UGT2A3/CYP1A1/UGT2B15/CYP1A2
KEGG_REGULATION_OF_ACTIN_CYTOSKELETON	KEGG_REGULATION_OF_ACTIN_CYTOSKELETON	212	0.513186918636776	2.00666806840735	1.06167870285001e-09	3.29120397883502e-08	2.40274653802896e-08	4867	tags=46%, list=25%, signal=35%	FGF19/FGF5/FGF3/FGF20/ACTN2/INSRR/FGF10/FGF4/CHRM2/MYLK/FGF8/ITGB3/FN1/MYL7/FGF7/MSN/ITGA5/PDGFC/FGFR1/FGF1/FGF2/EGFR/FGF9/ITGA4/ITGAM/CFL2/ITGA11/ITGA7/FGD1/EGF/MYL9/ARHGEF4/ACTN1/F2R/IQGAP2/CHRM3/ITGB8/FGF16/PDGFRB/ITGA2/MYH10/PDGFRA/BDKRB2/BDKRB1/APC2/CHRM4/PAK3/ITGA1/ENAH/MOS/DIAPH3/ITGAV/ITGB1/WASF1/ITGA6/FGF13/FGF23/ITGA10/NCKAP1L/PIK3CD/GNG12/ITGB5/MRAS/CD14/VCL/ITGB2/NRAS/PIK3R5/GSN/CHRM5…
KEGG_ARRHYTHMOGENIC_RIGHT_VENTRICULAR_CARDIOMYOPATHY_ARVC	KEGG_ARRHYTHMOGENIC_RIGHT_VENTRICULAR_CARDIOMYOPATHY_ARVC	74	0.651827966216125	2.20141435950759	3.4064383698516e-09	9.05139338274853e-08	6.60797819114069e-08	2800	tags=51%, list=14%, signal=44%	CDH2/ACTN2/CACNA2D1/DES/CACNG7/CACNG6/CACNG8/ITGB3/DSC2/CTNNA2/DSP/SGCD/ITGA5/SGCA/SGCG/DMD/RYR2/ITGA4/ITGA11/ITGA7/LEF1/CACNA1S/SGCB/ACTN1/ITGB8/CACNA1C/TCF7L1/LAMA2/ITGA2/ITGA1/SLC8A1/ITGAV/ITGB1/ITGA6/CACNG5/GJA1/ITGA10/ITGB5
KEGG_RIBOSOME	KEGG_RIBOSOME	87	-0.592087	-2.25068	1.7160544535733e-08	3.98982660455793e-07	2.91277663830206e-07	6627	tags=79%, list=34%, signal=52%	RPL10/RPS27/RPL36AL/RPL35A/RPL27/RPL11/RPS26/RPL10A/RPS4X/RPL41/RPS7/RPS23/RPLP0/RPL23A/RPL39/RPS21/RPL35/RPS25/UBA52/RPL37A/RPL22/RPS16/RPL31/RPL12/RPL15/RPL8/RPL30/RPL23/RPS18/RPS9/RPS3/RPL38/RPS8/RPL26/RPL27A/RPL4/RPL18A/RPL37/RPS20/RPL24/RPS4Y1/RPLP2/RPS24/RPL6/RPL13A/RPS2/RPLP1/RPSA/RPL3/RPL9/RPS11/RPS15A/RPS6/RPL19/RPL36A/RPS19/RPL13/RPL18/RPL14/RPL36/RPS17/RPL34/RPS15/RPL29/FAU/RPL28/RPL32…
KEGG_PATHWAYS_IN_CANCER	KEGG_PATHWAYS_IN_CANCER	325	0.445807818058496	1.81348305031886	2.82176677220904e-08	5.83165132923202e-07	4.25740249842066e-07	4452	tags=38%, list=23%, signal=29%	FGF19/CCNA1/FGF5/FGF3/HGF/FGF20/TGFB2/FGF10/FGF4/WNT5B/LAMA1/LAMA3/LAMC2/FGF8/GLI2/MMP9/FN1/WNT3A/KITLG/FGF7/CTNNA2/CDK6/RARB/FGFR1/NTRK1/FGF1/RUNX1T1/FGF2/AKT3/EGFR/FGF9/TGFB3/LEF1/AXIN2/EGF/VEGFC/RET/IGF1/FGF16/FZD9/PDGFRB/TCF7L1/LAMA2/LAMA4/IL6/CSF1R/ITGA2/PDGFRA/APC2/FAS/FZD8/COL4A2/COL4A1/ITGAV/ITGB1/WNT2B/HIF1A/ITGA6/NKX3-1/FZD1/GLI3/FGF13/PLD1/GLI1/CDKN2B/TGFBR2/FGF23/PTGS2/RXRG/CXCL8/PIK3…
KEGG_PORPHYRIN_AND_CHLOROPHYLL_METABOLISM	KEGG_PORPHYRIN_AND_CHLOROPHYLL_METABOLISM	41	-0.710388	-2.33825	3.33917411935754e-08	6.21086386200503e-07	4.53424696207498e-07	2168	tags=37%, list=11%, signal=33%	UGT1A4/PPOX/UGT1A6/HMOX1/UGT2B17/ALAS1/UGT1A1/UGT2B4/UGT2B10/UGT2B7/UGT2B11/FTMT/UGT2B28/UGT2A3/UGT2B15
KEGG_CYTOKINE_CYTOKINE_RECEPTOR_INTERACTION	KEGG_CYTOKINE_CYTOKINE_RECEPTOR_INTERACTION	260	0.464378082646028	1.85276869636381	4.14774821888213e-08	7.01346517010978e-07	5.12018679651478e-07	4297	tags=44%, list=22%, signal=35%	HGF/CD70/TGFB2/PRL/CXCL5/IL24/BMPR1B/PPBP/IFNK/INHBA/TNFRSF11B/CSF2/CXCL12/INHBE/KITLG/OSMR/NGFR/PDGFC/GDF5/CCL24/IL12RB2/IL1R2/EGFR/IL1RAP/TGFB3/IL11/EGF/VEGFC/IL12A/IL22RA2/IL7R/CXCR1/PDGFRB/CCL20/CSF1/CCL26/IL20RB/TNFSF11/IL6/CSF1R/TPO/TNFRSF9/PDGFRA/CXCL3/FAS/TNFSF4/CCL7/EDAR/CCL23/TNFRSF19/IL2RA/TNF/CXCL1/LIFR/IL22RA1/TNFRSF10D/IL6ST/IL5/GHR/CSF3/CXCL9/IL15/CCL18/CRLF2/TGFBR2/LIF/CCL8/CCL28/…
KEGG_MELANOMA	KEGG_MELANOMA	71	0.618572718027918	2.07385388022648	1.76629290635711e-07	2.54632666055294e-06	1.85894815626106e-06	4325	tags=51%, list=22%, signal=40%	FGF19/FGF5/FGF3/HGF/FGF20/FGF10/FGF4/FGF8/FGF7/CDK6/PDGFC/FGFR1/FGF1/FGF2/AKT3/EGFR/FGF9/EGF/IGF1/FGF16/PDGFRB/PDGFRA/FGF13/FGF23/PIK3CD/E2F2/MITF/NRAS/PIK3R5/IGF1R/PIK3CG/MET/PDGFA/PIK3CA/CDKN2A/FGF11
KEGG_OXIDATIVE_PHOSPHORYLATION	KEGG_OXIDATIVE_PHOSPHORYLATION	129	-0.492931	-2.00916	1.77969067673055e-07	2.54632666055294e-06	1.85894815626106e-06	5218	tags=52%, list=27%, signal=38%	COX17/NDUFB4/ATP6V1F/ATP5F1C/ATP6V0E2/NDUFA6/COX8A/ATP5F1E/ATP5PD/COX7A2/UQCRHL/NDUFS5/SDHA/ATP6V1E2/NDUFC1/UQCRH/NDUFA9/UQCRB/COX5A/TCIRG1/NDUFV3/ATP5MC2/NDUFB10/COX7B/NDUFB1/ATP5MG/NDUFA4L2/NDUFS8/NDUFC2/NDUFA1/COX4I1/UQCR11/NDUFS7/ATP5MF/COX7C/ATP5PO/NDUFB7/NDUFB8/NDUFA2/COX6B1/COX5B/COX6A1/NDUFA3/COX4I2/ATP6V1B1/ATP5F1D/UQCRQ/COX6C/UQCR10/ATP5ME/NDUFA7/MT-CO3/MT-CO2/NDUFA11/MT-ND4/ATP6V0C/MT-…
KEGG_HYPERTROPHIC_CARDIOMYOPATHY_HCM	KEGG_HYPERTROPHIC_CARDIOMYOPATHY_HCM	83	0.596986847294635	2.05896520540916	2.62156673023779e-07	3.48293865588735e-06	2.54272261805019e-06	2830	tags=47%, list=15%, signal=40%	ACTC1/TGFB2/CACNA2D1/DES/CACNG7/CACNG6/CACNG8/ITGB3/SGCD/ITGA5/SGCA/TPM1/SGCG/DMD/TPM2/RYR2/ITGA4/ITGA11/ITGA7/TGFB3/CACNA1S/SGCB/PRKAA2/IGF1/ITGB8/CACNA1C/LAMA2/IL6/ITGA2/ITGA1/SLC8A1/TNF/ITGAV/ITGB1/ITGA6/CACNG5/ITGA10/ITGB5/MYL3
KEGG_CELL_ADHESION_MOLECULES_CAMS	KEGG_CELL_ADHESION_MOLECULES_CAMS	130	0.531501833897262	1.96387454847178	3.31475132861718e-07	4.11029164748531e-06	3.00072225537977e-06	3859	tags=42%, list=20%, signal=33%	NCAM1/CDH2/CNTN1/CLDN10/CLDN19/CLDN14/NRCAM/CLDN17/NRXN1/CNTNAP2/NEGR1/NCAM2/JAM3/CLDN6/CADM3/PDCD1LG2/ITGA4/ITGAM/VCAN/CLDN8/NFASC/CDH3/CLDN9/ITGB8/ICAM1/CNTN2/CD80/NECTIN3/CD86/SIGLEC1/SDC2/CD274/CADM1/NLGN1/ITGAV/ITGB1/ITGA6/NRXN2/CD226/VCAM1/CNTNAP1/L1CAM/CDH15/CD8B/CD4/ITGB2/JAM2/CD28/PTPRC/GLG1/NEO1/PVR/SDC3/SELPLG
KEGG_DILATED_CARDIOMYOPATHY	KEGG_DILATED_CARDIOMYOPATHY	90	0.586483507571076	2.05480561698481	4.64580593897419e-07	5.40074940405749e-06	3.94282214557678e-06	2830	tags=46%, list=15%, signal=39%	ACTC1/TGFB2/CACNA2D1/DES/CACNG7/PLN/CACNG6/CACNG8/ITGB3/ADCY7/SGCD/ITGA5/SGCA/TPM1/SGCG/DMD/TPM2/RYR2/ITGA4/ITGA11/ITGA7/TGFB3/CACNA1S/SGCB/IGF1/ITGB8/CACNA1C/LAMA2/ITGA2/ITGA1/SLC8A1/TNF/ADCY9/ITGAV/ITGB1/ITGA6/CACNG5/ITGA10/ADCY3/ITGB5/MYL3
KEGG_STEROID_HORMONE_BIOSYNTHESIS	KEGG_STEROID_HORMONE_BIOSYNTHESIS	55	-0.638935	-2.2298	5.157961897627e-07	5.64341713505071e-06	4.11998194918813e-06	1689	tags=44%, list=9%, signal=40%	UGT1A4/UGT1A6/HSD11B2/UGT2B17/AKR1D1/CYP11A1/COMT/HSD3B2/UGT1A1/CYP3A7/UGT2B4/UGT2B10/SRD5A2/SULT1E1/UGT2B7/CYP3A5/CYP3A43/HSD17B2/HSD3B1/UGT2B11/UGT2B28/UGT2A3/CYP1A1/UGT2B15
KEGG_LINOLEIC_ACID_METABOLISM	KEGG_LINOLEIC_ACID_METABOLISM	29	-0.758433	-2.33707	8.08433648367213e-07	8.3538143664612e-06	6.09870997891056e-06	1428	tags=62%, list=7%, signal=58%	ALOX15/PLA2G2A/CYP2E1/PLA2G4B/PLA2G2D/JMJD7-PLA2G4B/CYP3A7/CYP2J2/CYP2C18/PLA2G6/PLA2G10/PLA2G2F/CYP3A5/CYP2C19/CYP3A43/CYP2C8/CYP2C9/CYP1A2
KEGG_ARACHIDONIC_ACID_METABOLISM	KEGG_ARACHIDONIC_ACID_METABOLISM	58	-0.589184	-2.08259	2.75901585928397e-06	2.70093131487799e-05	1.97181742851874e-05	1428	tags=38%, list=7%, signal=35%	ALOX15/PLA2G2A/CYP2E1/GPX2/PLA2G4B/PLA2G2D/JMJD7-PLA2G4B/ALOX5/CYP4A22/CYP2J2/CYP4A11/CYP2C18/PLA2G6/CYP2B6/GGT6/PLA2G10/GPX6/PLA2G2F/CYP2C19/CYP2C8/CYP4F2/CYP2C9
KEGG_NEUROACTIVE_LIGAND_RECEPTOR_INTERACTION	KEGG_NEUROACTIVE_LIGAND_RECEPTOR_INTERACTION	272	0.413801579322629	1.65691758740426	1.27313172180633e-05	0.000118401250127989	8.64389432173775e-05	4048	tags=47%, list=21%, signal=37%	NTSR1/GPR50/CHRND/GRM5/GABRB2/GRIA1/GABRP/PRL/GABRG1/ADRA1D/CHRM2/GLP2R/DRD5/GRIA3/GPR156/DRD2/CHRNA1/P2RX1/PTGFR/GRIK2/ADCYAP1R1/GRID2/GABRA2/F2RL2/PTGER3/CHRNA9/FSHR/GRPR/ADRB3/CHRNB2/FPR3/RXFP1/NPBWR1/MC4R/TACR2/GRIA4/NPFFR2/HTR7/LPAR4/TSHB/MCHR1/EDNRA/HTR1D/HCRTR2/ADRA1B/GRM1/MCHR2/ADRA1A/F2R/P2RX7/CHRM3/AGTR1/FPR2/GRM8/SSTR1/GRIK5/MLNR/ADORA1/HTR2A/HTR1B/GABRA3/CTSG/GRIN2A/MTNR1B/P2RY14/SSTR…
KEGG_PENTOSE_AND_GLUCURONATE_INTERCONVERSIONS	KEGG_PENTOSE_AND_GLUCURONATE_INTERCONVERSIONS	28	-0.697722	-2.13917	1.64323104710416e-05	0.00014554332131494	0.000106254037632299	2168	tags=39%, list=11%, signal=35%	UGT1A4/UGT1A6/UGT2B17/UGT1A1/UGT2B4/UGT2B10/UGT2B7/UGT2B11/UGT2B28/UGT2A3/UGT2B15
KEGG_PARKINSONS_DISEASE	KEGG_PARKINSONS_DISEASE	126	-0.456133	-1.85024	1.99204840438037e-05	0.000168418637824886	0.000122954183811037	4843	tags=48%, list=25%, signal=36%	NDUFA6/COX8A/UBE2J2/ATP5F1E/ATP5PD/COX7A2/UQCRHL/NDUFS5/SDHA/NDUFC1/UQCRH/NDUFA9/UQCRB/COX5A/NDUFV3/ATP5MC2/NDUFB10/COX7B/NDUFB1/NDUFA4L2/NDUFS8/NDUFC2/NDUFA1/COX4I1/UQCR11/NDUFS7/COX7C/CASP9/ATP5PO/NDUFB7/SEPTIN5/NDUFB8/NDUFA2/SLC6A3/UBA7/COX6B1/COX5B/COX6A1/NDUFA3/COX4I2/ATP5F1D/UQCRQ/COX6C/UQCR10/NDUFA7/MT-CO3/MT-CO2/MT-ND4/MT-ATP6/MT-ND2/MT-ND4L/MT-ND3/SLC25A31/MT-ATP8/MT-CO1/MT-CYB/MT-ND1/MT…
KEGG_VIRAL_MYOCARDITIS	KEGG_VIRAL_MYOCARDITIS	68	0.570071627926693	1.89760289821484	3.16084885405073e-05	0.000255616472544972	0.00018661304447256	2230	tags=31%, list=12%, signal=27%	MYH2/MYH11/MYH1/MYH4/MYH15/SGCD/MYH13/MYH8/SGCA/SGCG/CAV1/DMD/MYH3/SGCB/ICAM1/LAMA2/CD80/MYH10/CD86/PRF1/FYN
KEGG_PPAR_SIGNALING_PATHWAY	KEGG_PPAR_SIGNALING_PATHWAY	69	-0.52225	-1.92963	5.23629108847103e-05	0.000405812559356505	0.000296263837900335	3387	tags=38%, list=17%, signal=31%	CYP8B1/PCK2/DBI/RXRA/APOA5/CD36/NR1H3/ADIPOQ/ACOX3/SLC27A2/FABP3/ACAA1/FABP4/ACOX1/APOC3/CPT1B/CYP4A22/ACSL5/CYP4A11/PPARG/FABP7/UCP1/APOA2/FABP6/AQP7/HMGCS2
KEGG_ASCORBATE_AND_ALDARATE_METABOLISM	KEGG_ASCORBATE_AND_ALDARATE_METABOLISM	25	-0.695918	-2.07584	0.000100515583414453	0.000747835940603533	0.000545958326756399	2168	tags=44%, list=11%, signal=39%	UGT1A4/UGT1A6/UGT2B17/UGT1A1/UGT2B4/UGT2B10/UGT2B7/UGT2B11/UGT2B28/UGT2A3/UGT2B15
KEGG_CALCIUM_SIGNALING_PATHWAY	KEGG_CALCIUM_SIGNALING_PATHWAY	177	0.437431324597224	1.68107975931307	0.00014384099179609	0.00102901632592588	0.000751234329623305	3526	tags=40%, list=18%, signal=33%	NTSR1/GRM5/ADRA1D/CHRM2/DRD5/PLN/MYLK/P2RX1/PTGFR/CACNA1E/ADCY7/NOS1/PTGER3/CAMK2A/GRPR/CAMK4/ADRB3/PLCD4/RYR2/EGFR/TACR2/PLCZ1/HTR7/EDNRA/RYR1/ADRA1B/GRM1/CACNA1S/CALML5/ADRA1A/CAMK2B/F2R/P2RX7/CHRM3/AGTR1/PDGFRB/CACNA1C/CALML3/HTR2A/SPHK1/GRIN2A/PLCB4/CACNA1B/PDGFRA/BDKRB2/BDKRB1/SLC8A3/CACNA1G/SLC8A1/ADCY9/ATP2B4/PDE1C/CD38/ITPR2/PDE1A/TRHR/HTR2B/ADRB2/ADCY3/TRPC1/GNAL/TBXA2R/HRH1/ITPR3/HRH2/T…
KEGG_HEMATOPOIETIC_CELL_LINEAGE	KEGG_HEMATOPOIETIC_CELL_LINEAGE	84	0.512608165590835	1.76931054844254	0.000173931864218494	0.00119819728683851	0.000874745048116402	4180	tags=48%, list=22%, signal=38%	ANPEP/ITGB3/CSF2/KITLG/ITGA5/IL1R2/CD44/ITGA4/ITGAM/CD1A/IL11/IL7R/MME/CSF1/IL6/CSF1R/ITGA2/TPO/ITGA1/CR1/IL2RA/DNTT/TNF/THPO/ITGA6/CD38/IL5/CSF3/CD33/KIT/CD14/CD8B/CD59/CD4/FCGR1A/CD1E/CSF2RA/CR2/GP5/CD1B
KEGG_STARCH_AND_SUCROSE_METABOLISM	KEGG_STARCH_AND_SUCROSE_METABOLISM	50	-0.548569	-1.87513	0.000368277395791957	0.00244641412918943	0.0017860069194422	727	tags=22%, list=4%, signal=21%	UGT1A1/UGT2B4/UGT2B10/TREH/AMY2B/UGT2B7/G6PC/UGT2B11/UGT2B28/UGT2A3/UGT2B15
KEGG_DRUG_METABOLISM_OTHER_ENZYMES	KEGG_DRUG_METABOLISM_OTHER_ENZYMES	51	-0.52972	-1.82855	0.000469037775011289	0.00300831124662413	0.00219622043471711	727	tags=22%, list=4%, signal=21%	UGT1A1/CYP3A7/UGT2B4/UGT2B10/UGT2B7/CYP3A5/CYP3A43/UGT2B11/UGT2B28/UGT2A3/UGT2B15
KEGG_MAPK_SIGNALING_PATHWAY	KEGG_MAPK_SIGNALING_PATHWAY	267	0.380341367643419	1.51857720717032	0.000658191710224221	0.00408078860339017	0.00297918353048858	4767	tags=36%, list=25%, signal=27%	FGF19/FGF5/FGF3/FGF20/NTRK2/TGFB2/CACNA2D1/FGF10/FGF4/CACNG7/CACNG6/CACNG8/FLNC/FGF8/BDNF/CACNA1E/FGF7/FLNA/FGFR1/NTRK1/IL1R2/FGF1/FGF2/AKT3/PLA2G5/EGFR/MAP3K20/FGF9/NGF/TGFB3/EGF/CACNA1S/FGF16/PDGFRB/CACNA1C/MAPK8IP1/CACNA1B/PDGFRA/MAPT/RASGRP4/FAS/CACNA1G/MOS/TNF/CACNG5/CDC25B/FGF13/MAPK12/TGFBR2/FGF23/GNG12/MAP4K4/DUSP7/MRAS/CD14/RASGRF2/DUSP8/PLA2G4E/DUSP14/NRAS/TGFBR1/TGFB1/MYC/CACNA1H/CACNB…
KEGG_LEUKOCYTE_TRANSENDOTHELIAL_MIGRATION	KEGG_LEUKOCYTE_TRANSENDOTHELIAL_MIGRATION	115	0.448134393116187	1.62848971907547	0.000887021597980892	0.00515581303826394	0.00376400612301102	4627	tags=42%, list=24%, signal=32%	CLDN10/CLDN19/ACTN2/CLDN14/CLDN17/MMP9/CXCL12/MYL7/JAM3/CLDN6/CTNNA2/MSN/ITGA4/ITGAM/CLDN8/CYBB/MYL9/CLDN9/ACTN1/NCF2/ICAM1/ITGB1/VCAM1/MAPK12/PIK3CD/MMP2/ARHGAP5/VCL/ITGB2/PIK3R5/THY1/JAM2/CTNNB1/ROCK1/PIK3CG/GNAI3/PRKCA/PIK3CA/PTPN11/CLDN1/MYL2/PECAM1/RAP1B/ARHGAP35/CTNNA3/MAPK14/ACTB/ACTN4
KEGG_HUNTINGTONS_DISEASE	KEGG_HUNTINGTONS_DISEASE	178	-0.362618	-1.54335	0.000866858993784177	0.00515581303826394	0.00376400612301102	6053	tags=47%, list=31%, signal=32%	NDUFA5/COX7B2/CASP8/SOD1/SLC25A6/NDUFA10/ATP5PF/TAF4/NDUFB9/NDUFS6/TBPL2/POLR2F/NDUFV1/GPX1/NDUFB2/NDUFV2/CYC1/NDUFB4/ATP5F1C/NDUFA6/COX8A/ATP5F1E/ATP5PD/COX7A2/UQCRHL/NDUFS5/SDHA/GRIN1/NDUFC1/UQCRH/POLR2J2/POLR2H/NDUFA9/UQCRB/COX5A/NDUFV3/DNAH1/ATP5MC2/NDUFB10/POLR2K/COX7B/NDUFB1/POLR2I/GRIN2B/NDUFA4L2/NDUFS8/NDUFC2/NDUFA1/DNAL4/COX4I1/DNALI1/UQCR11/NDUFS7/BBC3/COX7C/CASP9/ATP5PO/NDUFB7/POLR2J/N…
KEGG_OLFACTORY_TRANSDUCTION	KEGG_OLFACTORY_TRANSDUCTION	355	-0.303207	-1.38606	0.000962641315700153	0.00542579650667359	0.0039611078062303	6741	tags=56%, list=35%, signal=37%	OR4P4/OR51G1/OR4S1/OR8I2/OR6C65/OR4C3/OR4C11/OR5B21/OR10K1/OR7A17/OR1S1/OR52K1/OR8H1/OR6C74/OR6C1/OR4A47/OR10G8/OR2B6/OR4K15/OR6N2/OR10C1/OR13C4/OR2G2/OR4X2/OR52B2/OR4C15/OR8H2/OR14C36/OR2T12/OR10A2/OR1C1/OR5J2/OR4B1/OR5B17/OR2M5/OR5T1/OR13C8/OR8G1/OR51I2/OR1E2/OR2D3/OR4D5/OR52R1/OR10G9/OR4A5/OR2A7/OR1D2/OR2T11/OR10H4/OR2M2/OR4A16/OR5AU1/OR51F1/OR2T1/OR2F2/OR51V1/OR2M7/OR51B6/OR4D9/OR6K2/OR2T3/OR…
KEGG_FATTY_ACID_METABOLISM	KEGG_FATTY_ACID_METABOLISM	42	-0.558799	-1.84181	0.00131141502862797	0.00695732454095451	0.00507920127777663	2648	tags=40%, list=14%, signal=35%	HADH/ACADS/ECHS1/ACADVL/ACOX3/ACADSB/ECI1/ACAA1/ACOX1/CPT1B/CYP4A22/ACSL5/CYP4A11/ADH4/ADH1C/ADH1A/ADH6
KEGG_MELANOGENESIS	KEGG_MELANOGENESIS	101	0.453619794410707	1.61477917273232	0.00138398391406084	0.00695732454095451	0.00507920127777663	4160	tags=37%, list=21%, signal=29%	GNAO1/WNT5B/ADCY7/WNT3A/KITLG/CAMK2A/DCT/POMC/LEF1/CALML5/CAMK2B/FZD9/TCF7L1/CALML3/TYRP1/PLCB4/FZD8/CREB3L1/ADCY9/WNT2B/FZD1/ADCY3/FZD7/KIT/WNT4/WNT9A/MITF/EDN1/NRAS/WNT10B/FZD10/CTNNB1/CAMK2D/GNAI3/ADCY5/PRKCA/WNT11
KEGG_TIGHT_JUNCTION	KEGG_TIGHT_JUNCTION	131	0.422981781788471	1.56773677416146	0.00138265211969083	0.00695732454095451	0.00507920127777663	1844	tags=21%, list=10%, signal=19%	CLDN10/CLDN19/ACTN2/MYH2/MYH11/CLDN14/MYH1/PPP2R2C/CLDN17/MYH4/MYL7/JAM3/CLDN6/CTNNA2/MYH15/MYH13/MYH8/AKT3/MAP3K20/CLDN8/MYH3/MYL9/CLDN9/ACTN1/MYH10/PRKCQ/AMOTL1
KEGG_CHEMOKINE_SIGNALING_PATHWAY	KEGG_CHEMOKINE_SIGNALING_PATHWAY	186	0.399537411092203	1.54535064532434	0.00130377999451284	0.00695732454095451	0.00507920127777663	5184	tags=40%, list=27%, signal=30%	CXCL5/PPBP/SHC4/GNG4/ADCY7/CXCL12/GNB4/CCL24/AKT3/GNG2/CXCR1/GRK1/CCL20/CCL26/GRK5/HCK/PLCB4/CXCL3/CCL7/CCL23/ADCY9/CXCL1/CXCL9/CCL18/GNG11/ADCY3/CCL8/CCL28/CXCL8/PIK3CD/CCR1/GNG12/CCR8/CXCL11/CCL13/CXCL6/CXCL10/CXCL14/DOCK2/CCL2/CCL11/PF4/NRAS/PIK3R5/CCL21/CCL4L2/SHC1/STAT1/ROCK1/CXCL2/JAK2/PIK3CG/ELMO1/GNAI3/ADCY5/CCL4/CCL3/PIK3CA/LYN/CCR5/CXCL16/STAT3/GNGT2/RAP1B/PF4V1/CHUK/FOXO3/MAPK1/ROCK2/A…
KEGG_PEROXISOME	KEGG_PEROXISOME	78	-0.440485	-1.63903	0.00154625933118347	0.00756853251579277	0.00552541423054481	5239	tags=46%, list=27%, signal=34%	PEX13/PEX14/MLYCD/PHYH/PXMP4/HMGCL/PEX16/ABCD1/PEX19/ACSL1/PMVK/HSD17B4/MVK/NUDT12/ECH1/PRDX5/GSTK1/ABCD3/ACOX3/SLC27A2/PAOX/CRAT/FAR2/PEX11A/NOS2/ACAA1/DECR2/IDH1/CROT/PEX11G/ACOX1/AMACR/AGXT/HAO2/ACSL5/BAAT
KEGG_AXON_GUIDANCE	KEGG_AXON_GUIDANCE	129	0.418526432590324	1.54615727786137	0.00240064448061656	0.0114492275229405	0.00835851924425199	4274	tags=35%, list=22%, signal=27%	EPHA5/DPYSL5/NTNG1/EPHA6/SEMA3A/ROBO2/CXCL12/SLIT2/UNC5C/NTN1/EPHA3/CFL2/SEMA5B/DPYSL2/NRP1/SEMA6D/ROBO1/SEMA3D/PAK3/EPHB3/UNC5A/FYN/PLXNC1/ITGB1/EPHB2/EPHB1/LRRC4C/NTN3/L1CAM/NFATC3/SRGAP1/NRAS/EPHA7/SEMA4F/NCK1/SEMA3E/EFNB2/ROCK1/EPHA4/GNAI3/ABL1/MET/RHOD/ABLIM2/SEMA6B
KEGG_GAP_JUNCTION	KEGG_GAP_JUNCTION	89	0.450009955366278	1.56866314254655	0.00441025450283784	0.020507683438196	0.0149716534438442	4354	tags=42%, list=22%, signal=32%	TUBB2B/GRM5/TUBAL3/DRD2/ADCY7/PRKG1/PDGFC/EGFR/TUBA1A/EGF/GJD2/GRM1/TUBB6/PDGFRB/TUBB2A/HTR2A/GUCY1A1/PLCB4/PDGFRA/ADCY9/GUCY1B1/ITPR2/GJA1/HTR2B/ADCY3/LPAR1/TUBA1B/ITPR3/NRAS/TUBA4A/GNAI3/ADCY5/PDGFA/PRKCA/TUBA1C/PRKG2/GUCY1A2
KEGG_TGF_BETA_SIGNALING_PATHWAY	KEGG_TGF_BETA_SIGNALING_PATHWAY	85	0.447412540540395	1.55337594420329	0.00492170242495074	0.022327723196118	0.016300375168643	5134	tags=48%, list=27%, signal=36%	TGFB2/THBS4/BMPR1B/INHBA/INHBE/LEFTY1/GDF5/THBS1/TGFB3/LEFTY2/THBS2/DCN/LTBP1/TNF/CHRD/CDKN2B/TGFBR2/NOG/ACVR1/AMHR2/BMP4/FST/TGFBR1/TGFB1/MYC/SMAD1/BMP8A/INHBC/ROCK1/TFDP1/PPP2CB/RBL1/ACVR1C/MAPK1/COMP/ROCK2/SMURF2/INHBB/BMPR2/BMP6/SMAD7
KEGG_ADHERENS_JUNCTION	KEGG_ADHERENS_JUNCTION	73	0.463658504157287	1.56246101760512	0.00588862723803898	0.0254717364250058	0.0185956649622284	4858	tags=44%, list=25%, signal=33%	ACTN2/SORBS1/CTNNA2/FGFR1/EGFR/SNAI2/LEF1/ACTN1/TCF7L1/NECTIN3/FYN/PTPRJ/WASF1/TGFBR2/FER/VCL/SSX2IP/TGFBR1/CTNNB1/WASF3/IGF1R/WASF2/IQGAP1/SNAI1/LMO7/MET/BAIAP2/CTNNA3/ACTB/ACTN4/MAPK1/ACTN3
KEGG_SMALL_CELL_LUNG_CANCER	KEGG_SMALL_CELL_LUNG_CANCER	84	0.438585949369585	1.51381659268708	0.00581537327042146	0.0254717364250058	0.0185956649622284	3956	tags=36%, list=20%, signal=29%	LAMA1/LAMA3/LAMC2/FN1/CDK6/RARB/AKT3/LAMA2/LAMA4/ITGA2/COL4A2/COL4A1/ITGAV/ITGB1/ITGA6/CDKN2B/PTGS2/RXRG/PIK3CD/E2F2/LAMC1/CCNE2/PIK3R5/MYC/LAMB2/LAMB3/BCL2/LAMB4/PIK3CG/TRAF3
KEGG_LEISHMANIA_INFECTION	KEGG_LEISHMANIA_INFECTION	69	0.459972740160539	1.5336257517928	0.00673035347076285	0.0284510396718611	0.020770708079627	4181	tags=33%, list=22%, signal=26%	TGFB2/FCGR3B/ITGA4/ITGAM/TGFB3/FCGR2A/IL12A/FCGR3A/NCF2/CR1/TLR2/TNF/ITGB1/MAPK12/PTGS2/IL10/ITGB2/TGFB1/FCGR1A/STAT1/JAK2/JUN/IRAK1
KEGG_CYSTEINE_AND_METHIONINE_METABOLISM	KEGG_CYSTEINE_AND_METHIONINE_METABOLISM	34	-0.52305	-1.6596	0.00765454500716939	0.0316387860296335	0.0230979252847919	2066	tags=24%, list=11%, signal=21%	LDHB/MAT1A/TAT/DNMT3B/MPST/DNMT3L/LDHAL6A/BHMT
KEGG_NOD_LIKE_RECEPTOR_SIGNALING_PATHWAY	KEGG_NOD_LIKE_RECEPTOR_SIGNALING_PATHWAY	62	0.463197459297675	1.51572567156392	0.00987533713257147	0.0399307110143107	0.0291514528627396	6220	tags=53%, list=32%, signal=36%	CARD18/NOD2/MEFV/IL6/NAIP/CCL7/NLRP3/TNF/CASP5/CXCL1/MAPK12/CCL8/CXCL8/CCL13/CCL2/CCL11/NLRC4/CXCL2/TNFAIP3/IL18/HSP90B1/MAPK14/CHUK/MAPK1/CASP1/NOD1/TAB2/NFKB1/MAPK11/IKBKG/BIRC2/MAP3K7/HSP90AA1
KEGG_GLIOMA	KEGG_GLIOMA	65	0.454046089691011	1.49891043964013	0.0106418450992602	0.042114535924732	0.0307457562778179	4697	tags=42%, list=24%, signal=32%	SHC4/CAMK2A/CDK6/AKT3/EGFR/EGF/CALML5/CAMK2B/IGF1/PDGFRB/CALML3/PDGFRA/PIK3CD/E2F2/NRAS/PIK3R5/CAMK2D/TGFA/IGF1R/SHC1/PIK3CG/PDGFA/PRKCA/PIK3CA/CDKN2A/CALM2/MAPK1
