# Supplementary material for: Integrate single-cell and transcriptome analyses to explore the prognostic genes related to TRPM4 in bladder cancer
Source: Front Bioeng Biotechnol. 2026 Apr 13;14:1773551. doi: 10.3389/fbioe.2026.1773551 (PMC13111456; doi:10.3389/fbioe.2026.1773551)
Supplement: Supplementary file 12 [file Table8.xlsx]

## Sheet: 13_pRRophetic_Selected_Drugs
Drug	P_value
TGX221	1.03412458544046e-25
NU-7441	6.46627691214389e-23
Sunitinib	6.29139705900515e-22
GW843682X	1.33130076191519e-21
Crizotinib	1.62898926921038e-21
CMK	2.72820975612819e-21
Parthenolide	2.87464269574602e-21
STF-62247	4.10581404757155e-21
piperlongumine	7.65282856915935e-21
WH-4-023	1.09828831871281e-20
Gemcitabine	1.30378893177077e-20
AMG-706	1.96519050017045e-20
KIN001-260	2.50815278333194e-19
Genentech Cpd 10	4.85181498173611e-19
OSU-03012	8.9970864743235e-18
SB 505124	9.97191664698708e-18
Talazoparib	2.7469815563416e-17
Bexarotene	6.6503070926589e-17
BAY 61-3606	6.19198867948282e-16
QL-XI-92	7.29635625402298e-16
Midostaurin	7.86044980063986e-16
KU-55933	8.85359811546082e-16
CH5424802	1.43253496815646e-15
KIN001-270	2.02434415454093e-15
Epothilone B	2.29303958844542e-15
Navitoclax	2.46719353267874e-15
MK-2206	2.52973634835191e-14
XMD15-27	3.25910652462684e-14
GSK429286A	4.78964692372761e-14
IOX2	6.87706551810075e-14
CX-5461	7.02162121161262e-14
Masitinib	7.47344749884215e-14
FK866	1.69406733236366e-13
XMD14-99	2.36493577691462e-13
XAV939	3.64571353067442e-13
AS601245	4.28445157110769e-13
Temozolomide	5.5640873041414e-13
I-BET-762	5.86960996407604e-13
BX-795	5.98837722064078e-13
OSI-930	1.29200910620187e-12
IPA-3	1.60472820849802e-12
FTI-277	2.15351807137358e-12
GNF-2	2.7040375734878e-12
BMS-754807	3.20018132149721e-12
Y-39983	1.09158386956595e-11
SL 0101-1	2.98451138102948e-11
Bleomycin	1.0998640538684e-10
THZ-2-49	1.528691201255e-10
WZ3105	3.37454147910719e-10
ZM-447439	5.43928410936119e-10
XMD13-2	8.71975040452093e-10
PIK-93	8.92157945145814e-10
KIN001-244	1.20666110028149e-09
JW-7-24-1	1.8324847754388e-09
EX-527	5.39498243214072e-09
KIN001-266	6.59878918154805e-09
Veliparib	7.59705768862068e-09
JNJ-26854165	8.69460720265933e-09
Nilotinib	2.38499634058581e-08
T0901317	3.00034848594233e-08
rTRAIL	4.22111863833833e-08
Lisitinib	4.3088739714025e-08
Ruxolitinib	4.3088739714025e-08
BX-912	4.53607153506687e-08
QL-XII-61	4.63016581981033e-08
FMK	6.19513788499951e-08
NSC-87877	7.14090063213273e-08
PD-173074	7.86078988975038e-08
CAL-101	1.04154189877794e-07
NSC-207895	1.04676483069146e-07
GSK-650394	1.21578864218036e-07
PHA-665752	1.78817961838893e-07
Tubastatin A	1.91540252217789e-07
FR-180204	2.23990412366735e-07
681640	4.3994497113921e-07
AUY922	6.24598726022636e-07
Pazopanib	1.68657684154544e-06
Tamoxifen	1.70966933441046e-06
Lenalidomide	2.15196884032062e-06
5-Fluorouracil	2.80096900843901e-06
GDC0449	3.00707026604377e-06
Tivozanib	3.68383959337651e-06
PD-0325901	5.17737077332079e-06
Bosutinib	6.87912444189041e-06
Foretinib	6.96799033193146e-06
Nutlin-3a (-)	9.99436541151094e-06
MLN4924	1.1770460405206e-05
Bryostatin 1	1.31724371064017e-05
LY317615	1.53543422489525e-05
HG-5-88-01	1.81736011111655e-05
QL-XII-47	2.0210005137274e-05
ATRA	4.32087454036387e-05
Phenformin	0.000100505631141284
AG-014699	0.000104733573439936
BIRB 0796	0.000114547861642312
XMD11-85h	0.000124300594874189
Rapamycin	0.000154462817110725
KIN001-236	0.000256739699345153
VX-702	0.000288509716796175
RO-3306	0.000440819067291284
KIN001-102	0.000624820294842681
JNK Inhibitor VIII	0.000699800077124833
THZ-2-102-1	0.000872608707139312
CP466722	0.00113414340301166
TPCA-1	0.00114876916498785
Cyclopamine	0.00178487260448455
KIN001-055	0.00238626583795973
GSK690693	0.00294244920047199
CP724714	0.00387543973876254
PI-103	0.00528853384280982
AT-7519	0.00588134703799181
AKT inhibitor VIII	0.00684562558124372

## Sheet: 13_pRRophetic_Correlation
Gene	Drug	Correlation	Pvalue
FAM193B	5-Fluorouracil	0.112117321050925	0.0242177129805633
FAM193B	681640	0.3647365316023	3.7100125920144e-14
FAM193B	AC220	-0.141177	0.00446785092045727
FAM193B	AG-014699	0.366982794378738	2.51854229397679e-14
FAM193B	AKT inhibitor VIII	-0.0205508	0.680464835207863
FAM193B	AMG-706	0.47874069154702	1.55606780311648e-24
FAM193B	AP-24534	0.0101240153434871	0.839240644967103
FAM193B	AS601245	0.335162315597919	4.61714878821401e-12
FAM193B	AS605240	-0.171582	0.00053260305888068
FAM193B	AT-7519	-0.159101	0.00133454187183402
FAM193B	ATRA	0.422182841294929	6.81009471955069e-19
FAM193B	AUY922	0.176855567878588	0.000354354374570966
FAM193B	Axitinib	-0.0738319	0.138492538236265
FAM193B	BAY 61-3606	0.328051637291802	1.36722103796649e-11
FAM193B	Bexarotene	0.507458932750382	7.93204184886148e-28
FAM193B	BHG712	-0.0467958	0.348149987220033
FAM193B	BIRB 0796	0.153564900283303	0.00196525967965135
FAM193B	BIX02189	-0.239866	1.0733031243685e-06
FAM193B	Bleomycin	0.431376085272452	9.69334735639471e-20
FAM193B	BMS-754807	0.345005616339392	9.804024415064e-13
FAM193B	BMS345541	-0.143254	0.00390991374434367
FAM193B	Bosutinib	0.361790347685281	6.13804840614918e-14
FAM193B	Bryostatin 1	0.152853331989058	0.00206363358327062
FAM193B	BX-795	0.375412057870521	5.72844179022855e-15
FAM193B	BX-912	0.00340451761242995	0.945611997836599
FAM193B	CAL-101	0.0904840980182596	0.0692475833579385
FAM193B	CCT007093	0.0251126282034279	0.614772361345019
FAM193B	CCT018159	0.102078111545064	0.0402915937383143
FAM193B	Cetuximab	0.216192828456217	1.16567797956976e-05
FAM193B	CH5424802	0.346682260506882	7.48842049892219e-13
FAM193B	CMK	0.541693648101908	3.49299389723729e-32
FAM193B	CP466722	0.0351942406281019	0.480547532916773
FAM193B	CP724714	-0.145728	0.00332779520594616
FAM193B	Crizotinib	0.549298056531372	3.20775626033817e-33
FAM193B	CX-5461	0.240014988430873	1.05645574060055e-06
FAM193B	Cyclopamine	0.0931045256061992	0.0615335141525895
FAM193B	Dabrafenib	0.164649896797574	0.000894173782578805
FAM193B	EHT 1864	-0.0361265	0.468992362713924
FAM193B	EKB-569	0.117524148166536	0.0181236883264731
FAM193B	Epothilone B	0.365979956249469	2.99513271333626e-14
FAM193B	EX-527	0.203119262440355	3.90634852663767e-05
FAM193B	FK866	0.197425533172345	6.46123847509052e-05
FAM193B	FMK	0.278574528521173	1.23333797347002e-08
FAM193B	Foretinib	0.102725711487538	0.0390341892438239
FAM193B	FR-180204	-0.321629	3.55886403281368e-11
FAM193B	FTI-277	0.420759795699826	9.1603464611866e-19
FAM193B	GDC0449	0.243189383765024	7.52238469913767e-07
FAM193B	Gefitinib	0.372262230751134	1.00127482379461e-14
FAM193B	Gemcitabine	0.446257689908092	3.63062652376364e-21
FAM193B	Genentech Cpd 10	0.242748156826559	7.88821821368187e-07
FAM193B	GNF-2	0.329969959897849	1.02293063025892e-11
FAM193B	GSK-650394	0.190713587892493	0.000114845679410892
FAM193B	GSK1070916	-0.165236	0.000856503466574925
FAM193B	GSK1904529A	0.0715424594029588	0.151181724694745
FAM193B	GSK2126458	-0.167218	0.000739747195341505
FAM193B	GSK429286A	0.314224464036433	1.04270510898943e-10
FAM193B	GSK690693	-0.306577	3.06895506573018e-10
FAM193B	GW 441756	0.0462262789905503	0.354054636056872
FAM193B	GW-2580	0.163862985978056	0.000947151376485495
FAM193B	GW843682X	0.480118604421669	1.0991333041553e-24
FAM193B	HG-5-88-01	0.340136287166761	2.12465214202556e-12
FAM193B	I-BET-762	0.284258612490053	6.01871222159083e-09
FAM193B	Imatinib	0.01308785197778	0.793121992797462
FAM193B	IOX2	0.378444048552434	3.32727956576539e-15
FAM193B	IPA-3	0.296682121741965	1.18517645351545e-09
FAM193B	Ispinesib Mesylate	-0.0610792	0.220568727458279
FAM193B	JNJ-26854165	0.39899026457192	7.19493125268032e-17
FAM193B	JNK Inhibitor VIII	0.260502331728316	1.08550380228361e-07
FAM193B	JW-7-24-1	0.168725581639973	0.000660964133568919
FAM193B	KIN001-055	0.173983088605858	0.000443060223638318
FAM193B	KIN001-102	-0.366798	2.60047805605878e-14
FAM193B	KIN001-135	0.258417491222209	1.38087970741789e-07
FAM193B	KIN001-236	-0.0861309	0.0837984243391869
FAM193B	KIN001-244	0.084956522676758	0.088120152076847
FAM193B	KIN001-260	0.298125640849371	9.76239335053328e-10
FAM193B	KIN001-266	0.159672103506435	0.0012814197429545
FAM193B	KIN001-270	0.236302003233086	1.56240013594594e-06
FAM193B	KU-55933	0.470976225748045	1.07180143345617e-23
FAM193B	Lenalidomide	0.260919172438795	1.03424596343358e-07
FAM193B	LFM-A13	0.351637942404735	3.34518691034134e-13
FAM193B	Linifanib	-0.248224	4.34735836795552e-07
FAM193B	Lisitinib	0.347116389961082	6.9819680207249e-13
FAM193B	LY317615	-0.191608	0.000106487386237865
FAM193B	Masitinib	0.194371067123593	8.41471649912646e-05
FAM193B	Methotrexate	0.012174642335702	0.807263266730526
FAM193B	Midostaurin	0.476049198123043	3.05471332159981e-24
FAM193B	MK-2206	0.362593637314642	5.35347989707098e-14
FAM193B	MLN4924	0.307739183286116	2.60981950877851e-10
FAM193B	MP470	0.0999474103713992	0.044672706889718
FAM193B	MPS-1-IN-1	-0.184885	0.000186307898173456
FAM193B	Navitoclax	0.445924654107972	3.91452584851295e-21
FAM193B	NG-25	-0.367694	2.22661691495431e-14
FAM193B	Nilotinib	0.401687854552893	4.26240013631645e-17
FAM193B	NPK76-II-72-1	-0.301415	6.25028946679462e-10
FAM193B	NSC-207895	0.260060376842747	1.142522679163e-07
FAM193B	NSC-87877	0.225927392099017	4.50848529188821e-06
FAM193B	NU-7441	0.53530263650157	2.48042395140389e-31
FAM193B	Nutlin-3a (-)	0.256118088307172	1.79633286283922e-07
FAM193B	OSI-930	0.288871977262209	3.32219398857354e-09
FAM193B	OSU-03012	0.3051451437807	3.74351089405996e-10
FAM193B	PAC-1	-0.11138	0.0251720007627405
FAM193B	Parthenolide	0.606645911378173	5.70514884827056e-42
FAM193B	Pazopanib	0.0259539530689772	0.602966521101777
FAM193B	PD-0325901	0.351673338832671	3.32581811550754e-13
FAM193B	PD-0332991	0.225603546631086	4.65643736510904e-06
FAM193B	PD-173074	0.224375317879714	5.26078679171981e-06
FAM193B	PF-4708671	0.147979999107355	0.00286768118140022
FAM193B	PHA-665752	0.326273899470232	1.78571330311933e-11
FAM193B	PHA-793887	0.0189713934531804	0.703817003061176
FAM193B	Phenformin	0.0742133883212444	0.136460293719591
FAM193B	PI-103	-0.0677441	0.174152102102212
FAM193B	PIK-93	-0.475694	3.33727530760817e-24
FAM193B	piperlongumine	0.476539197517482	2.70291120387132e-24
FAM193B	QL-X-138	-0.155277	0.0017459373802125
FAM193B	QL-XI-92	0.246193257490041	5.431251246814e-07
FAM193B	QL-XII-47	0.0184306197482313	0.711878477427871
FAM193B	QL-XII-61	0.0926090666084795	0.0629350908286359
FAM193B	QS11	-0.042642	0.39264750733716
FAM193B	Rapamycin	-0.174095	0.000439251681966074
FAM193B	RO-3306	0.267412096633704	4.81598186168081e-08
FAM193B	rTRAIL	-0.209151	2.25694696444174e-05
FAM193B	Ruxolitinib	0.196050805066275	7.28058631042796e-05
FAM193B	SB 216763	0.184987464978351	0.000184753201922553
FAM193B	SB 505124	0.22225098624321	6.48655405439021e-06
FAM193B	SB52334	-0.27792	1.33821054255602e-08
FAM193B	SB590885	0.240523914450019	1.00078698824207e-06
FAM193B	SGC0946	-0.0433114	0.385252876954543
FAM193B	SL 0101-1	0.423884781624286	4.76821050820216e-19
FAM193B	STF-62247	0.458517684041748	2.14261119503085e-22
FAM193B	Sunitinib	0.575597147521074	5.09582460827755e-37
FAM193B	T0901317	0.170609326758576	0.000573468983174476
FAM193B	TAK-715	-0.155126	0.00176428206676088
FAM193B	Talazoparib	0.389274536560438	4.55964747494937e-16
FAM193B	Tamoxifen	0.146198530556876	0.00322652339059413
FAM193B	Temozolomide	0.415767079493053	2.56360534818433e-18
FAM193B	TG101348	-0.113281	0.0227740472100516
FAM193B	TGX221	0.586896615450887	9.26952856158337e-39
FAM193B	THZ-2-102-1	-0.0419599	0.400269345997443
FAM193B	THZ-2-49	0.283331207879445	6.77361672922881e-09
FAM193B	Tivozanib	0.136999735982685	0.00581304796579324
FAM193B	TL-1-85	-0.184313	0.000195218987158495
FAM193B	TL-2-105	-0.209481	2.18938426339521e-05
FAM193B	TPCA-1	-0.344224	1.11095709880065e-12
FAM193B	Tubastatin A	-0.316716	7.28621319183281e-11
FAM193B	UNC1215	0.0851409662742562	0.0874297719205333
FAM193B	Veliparib	0.290170634895901	2.80498557304731e-09
FAM193B	VNLG/124	0.030660495070456	0.538882779669979
FAM193B	VX-11e	-0.172468	0.0004977863425507
FAM193B	VX-702	0.27416553489849	2.12787764088191e-08
FAM193B	WH-4-023	0.558892399363247	1.44341190889604e-34
FAM193B	WZ3105	-0.451106	1.20203146356611e-21
FAM193B	XAV939	0.517520435636305	4.67785058213547e-29
FAM193B	XL-184	-0.226876	4.10029853420852e-06
FAM193B	XMD11-85h	0.268254422426522	4.35481810594402e-08
FAM193B	XMD13-2	0.145018346314374	0.00348620558553767
FAM193B	XMD14-99	0.320533217614009	4.18006871313066e-11
FAM193B	XMD15-27	0.298804815497485	8.90770330859226e-10
FAM193B	Y-39983	0.274428778770005	2.0602590628089e-08
FAM193B	YM201636	-0.23969	1.09350745880138e-06
FAM193B	Zibotentan	0.0922610168993376	0.0639353089954967
FAM193B	ZM-447439	0.374068449503151	7.27459444524635e-15
FAM193B	ZSTK474	-0.116203	0.0194740954339148
FBN1	5-Fluorouracil	-0.19443	8.37197343806788e-05
FBN1	681640	0.050076937184398	0.315356772766087
FBN1	AC220	-0.0959846	0.0538871279377099
FBN1	AG-014699	-0.0291446	0.559147016778718
FBN1	AKT inhibitor VIII	0.442660721280019	8.15148430321175e-21
FBN1	AMG-706	-0.321	3.90336820468218e-11
FBN1	AP-24534	0.106003020343528	0.0331685411166706
FBN1	AS601245	-0.383515	1.32413174489503e-15
FBN1	AS605240	0.162500723966144	0.00104576151473384
FBN1	AT-7519	0.173343405088141	0.000465442165714187
FBN1	ATRA	-0.0845236	0.0897578985234069
FBN1	AUY922	0.0422506868749636	0.397008918252961
FBN1	Axitinib	0.106725143870783	0.0319823767131256
FBN1	BAY 61-3606	-0.340821	1.90731274990425e-12
FBN1	Bexarotene	-0.359325	9.31658994028263e-14
FBN1	BHG712	0.225572790865938	4.67072688149506e-06
FBN1	BIRB 0796	0.292854575868672	1.97176813994224e-09
FBN1	BIX02189	0.223894417824076	5.51721973910268e-06
FBN1	Bleomycin	-0.246187	5.43502800225628e-07
FBN1	BMS-754807	-0.501696	3.84909966488292e-27
FBN1	BMS345541	0.00410143597120587	0.934501385055626
FBN1	Bosutinib	0.100657977738377	0.0431691537811328
FBN1	Bryostatin 1	0.0389931235841714	0.434437371852892
FBN1	BX-795	-0.466063	3.54404323364575e-23
FBN1	BX-912	-0.236805	1.48230030539584e-06
FBN1	CAL-101	-0.421532	7.79973359354724e-19
FBN1	CCT007093	0.283016188770151	7.05032519605973e-09
FBN1	CCT018159	0.312324431101377	1.36742551793119e-10
FBN1	Cetuximab	0.172567231488408	0.000494010238416518
FBN1	CH5424802	-0.497861	1.08287077009555e-26
FBN1	CMK	-0.554439	6.16582131166101e-34
FBN1	CP466722	-0.222544	6.30289314265896e-06
FBN1	CP724714	0.57670990566306	3.45810842498143e-37
FBN1	Crizotinib	-0.584595	2.12316767406246e-38
FBN1	CX-5461	-0.418312	1.52049038813036e-18
FBN1	Cyclopamine	-0.0737343	0.139016434607732
FBN1	Dabrafenib	0.00768348168364521	0.877641411168447
FBN1	EHT 1864	0.442290287197426	8.85470629825967e-21
FBN1	EKB-569	0.260654472673071	1.06651782788186e-07
FBN1	Epothilone B	-0.136643	0.00594323102391576
FBN1	EX-527	-0.0406902	0.414691401944243
FBN1	FK866	-0.110147	0.0268414603493434
FBN1	FMK	-0.276973	1.50519753682636e-08
FBN1	Foretinib	-0.155632	0.00170327461082748
FBN1	FR-180204	0.525991101119633	4.00727911152262e-30
FBN1	FTI-277	-0.361563	6.3801845603684e-14
FBN1	GDC0449	0.157000446641045	0.00154792529438677
FBN1	Gefitinib	0.242551429121679	8.05677867006116e-07
FBN1	Gemcitabine	-0.209393	2.20725677172408e-05
FBN1	Genentech Cpd 10	-0.405374	2.06824255307568e-17
FBN1	GNF-2	-0.157528	0.00149161516337765
FBN1	GSK-650394	0.111348153942068	0.0252145665657012
FBN1	GSK1070916	0.16876598270425	0.000658964457514276
FBN1	GSK1904529A	0.209680977636601	2.14917855754614e-05
FBN1	GSK2126458	-0.102616	0.0392445438855016
FBN1	GSK429286A	-0.349039	5.11397403705881e-13
FBN1	GSK690693	0.336907932753521	3.52177517269097e-12
FBN1	GW 441756	0.505918960651684	1.21328471846746e-27
FBN1	GW-2580	0.178323382220593	0.000315703287064734
FBN1	GW843682X	-0.381007	2.09267385554747e-15
FBN1	HG-5-88-01	-0.337298	3.31405042538896e-12
FBN1	I-BET-762	-0.498644	8.77676236217077e-27
FBN1	Imatinib	0.0627095492419592	0.208471653353319
FBN1	IOX2	-0.385724	8.81926722382597e-16
FBN1	IPA-3	-0.328452	1.28703970413891e-11
FBN1	Ispinesib Mesylate	0.065822524039202	0.18671843149819
FBN1	JNJ-26854165	-0.273948	2.18547574036791e-08
FBN1	JNK Inhibitor VIII	0.168709566803683	0.000661758352595786
FBN1	JW-7-24-1	-0.408661	1.07711200697909e-17
FBN1	KIN001-055	0.0456235387883658	0.360371847693337
FBN1	KIN001-102	0.146750860422103	0.00311113186219738
FBN1	KIN001-135	-0.00242597	0.961229723058429
FBN1	KIN001-236	0.47281684000073	6.81351686885345e-24
FBN1	KIN001-244	-0.225786	4.57269256835762e-06
FBN1	KIN001-260	-0.58755	7.31796505313704e-39
FBN1	KIN001-266	-0.101518	0.041407201805158
FBN1	KIN001-270	-0.338708	2.65899168864385e-12
FBN1	KU-55933	-0.215781	1.21239363046956e-05
FBN1	Lenalidomide	-0.0785065	0.115140290082332
FBN1	LFM-A13	0.168235491252146	0.000685673328823372
FBN1	Linifanib	0.418751935599976	1.38850865808143e-18
FBN1	Lisitinib	-0.372754	9.18125306871254e-15
FBN1	LY317615	0.132161799528918	0.00781718858311101
FBN1	Masitinib	-0.44508	4.73603174405408e-21
FBN1	Methotrexate	0.344314066590509	1.09512704615274e-12
FBN1	Midostaurin	-0.49756	1.17402251532679e-26
FBN1	MK-2206	-0.012076	0.808794533367068
FBN1	MLN4924	0.134975042106053	0.00658761162281662
FBN1	MP470	0.1546282490156	0.00182622644884913
FBN1	MPS-1-IN-1	0.500683292098922	5.06444641372587e-27
FBN1	Navitoclax	-0.112644	0.0235551630066772
FBN1	NG-25	0.401210230259224	4.67802945307736e-17
FBN1	Nilotinib	-0.151675	0.00223653896971898
FBN1	NPK76-II-72-1	0.518362033482018	3.67579694326211e-29
FBN1	NSC-207895	-0.0368694	0.459893957763083
FBN1	NSC-87877	-0.0537584	0.281050319580256
FBN1	NU-7441	-0.359504	9.04005956269415e-14
FBN1	Nutlin-3a (-)	-0.217843	9.9530073477999e-06
FBN1	OSI-930	-0.160539	0.00120443189077026
FBN1	OSU-03012	-0.243748	7.08232999818749e-07
FBN1	PAC-1	-0.042892	0.389875478323272
FBN1	Parthenolide	-0.49855	9.00149255982301e-27
FBN1	Pazopanib	-0.311123	1.62157567839349e-10
FBN1	PD-0325901	0.00023958559063285	0.996169618444015
FBN1	PD-0332991	-0.0867963	0.0814264919925427
FBN1	PD-173074	-0.39071	3.48442587406207e-16
FBN1	PF-4708671	0.156279415034446	0.00162809591622156
FBN1	PHA-665752	-0.267685	4.66159203456661e-08
FBN1	PHA-793887	0.121366889935626	0.0146500959899302
FBN1	Phenformin	-0.109333	0.0279955796973693
FBN1	PI-103	-0.175503	0.000393822207852684
FBN1	PIK-93	0.452774272383885	8.18268285323897e-22
FBN1	piperlongumine	-0.419209	1.26350376343847e-18
FBN1	QL-X-138	-0.0471571	0.344437264378644
FBN1	QL-XI-92	-0.433623	5.96428499905068e-20
FBN1	QL-XII-47	-0.328161	1.34481034138742e-11
FBN1	QL-XII-61	-0.0979865	0.0490518903394952
FBN1	QS11	0.193325735082123	9.20237344671749e-05
FBN1	Rapamycin	0.63518917229639	4.98722434744489e-47
FBN1	RO-3306	0.27393586758715	2.18862052071391e-08
FBN1	rTRAIL	0.574136248676559	8.45852303140917e-37
FBN1	Ruxolitinib	0.0785057284204973	0.115143669929221
FBN1	SB 216763	0.267144576072952	4.97206833807827e-08
FBN1	SB 505124	-0.446167	3.70596268621377e-21
FBN1	SB52334	0.060084117017679	0.228194504086528
FBN1	SB590885	0.104816011596925	0.0351998096633091
FBN1	SGC0946	0.3681913685583	2.04216789643338e-14
FBN1	SL 0101-1	-0.114295	0.0215777055641858
FBN1	STF-62247	-0.355632	1.72915641367454e-13
FBN1	Sunitinib	-0.545981	9.15720670561274e-33
FBN1	T0901317	0.0729187343966245	0.143452221689505
FBN1	TAK-715	0.42165717249239	7.59954227546391e-19
FBN1	Talazoparib	-0.323549	2.67967939309286e-11
FBN1	Tamoxifen	-0.0260439	0.601711016735398
FBN1	Temozolomide	-0.219111	8.80775774262565e-06
FBN1	TG101348	-0.287362	4.0401587760227e-09
FBN1	TGX221	-0.533635	4.10803013939646e-31
FBN1	THZ-2-102-1	0.078927300787152	0.113199295839433
FBN1	THZ-2-49	-0.639182	8.86009355750401e-48
FBN1	Tivozanib	0.0347180722286406	0.48650884822114
FBN1	TL-1-85	0.0526778921873032	0.290847003936555
FBN1	TL-2-105	-0.0882718	0.0763606826300489
FBN1	TPCA-1	0.439270489629507	1.73181564317577e-20
FBN1	Tubastatin A	0.485375565427226	2.87554676217554e-25
FBN1	UNC1215	0.140669499321167	0.00461480895383455
FBN1	Veliparib	-0.139931	0.00483627768772949
FBN1	VNLG/124	0.158898841695118	0.00135385337431809
FBN1	VX-11e	0.535809469672792	2.12654157398748e-31
FBN1	VX-702	0.0744108439732282	0.135417343589165
FBN1	WH-4-023	-0.413625	3.9661641018871e-18
FBN1	WZ3105	0.615937974175076	1.46661419626766e-43
FBN1	XAV939	-0.205181	3.24426494422679e-05
FBN1	XL-184	0.29670705393028	1.18122392404044e-09
FBN1	XMD11-85h	0.310222483838323	1.84155660471356e-10
FBN1	XMD13-2	0.0714250779324246	0.151855324519129
FBN1	XMD14-99	-0.378504	3.29169327063741e-15
FBN1	XMD15-27	-0.287122	4.16737229087422e-09
FBN1	Y-39983	-0.379392	2.80435919938528e-15
FBN1	YM201636	-0.177283	0.000342655475980988
FBN1	Zibotentan	0.109141564282802	0.0282729994699577
FBN1	ZM-447439	-0.229468	3.15755949139758e-06
FBN1	ZSTK474	-0.139474	0.00497814593234236
MAP1B	5-Fluorouracil	-0.282602	7.43068271423806e-09
MAP1B	681640	0.111497115190992	0.0250187931792454
MAP1B	AC220	-0.224583	5.15356091954053e-06
MAP1B	AG-014699	0.102393317299691	0.0396753675621448
MAP1B	AKT inhibitor VIII	0.371454135372145	1.15437486651369e-14
MAP1B	AMG-706	-0.280798	9.33338135133829e-09
MAP1B	AP-24534	0.135043839251438	0.00655984507263573
MAP1B	AS601245	-0.347686	6.36807061085318e-13
MAP1B	AS605240	-0.0399641	0.423073779243443
MAP1B	AT-7519	0.0921168875637424	0.0643533167439561
MAP1B	ATRA	0.0235801186353649	0.636533052517401
MAP1B	AUY922	0.0626963580531748	0.208567570038844
MAP1B	Axitinib	0.0213106524417304	0.669335539635973
MAP1B	BAY 61-3606	-0.327099	1.57793169067009e-11
MAP1B	Bexarotene	-0.240022	1.05569895738403e-06
MAP1B	BHG712	0.0379446994938676	0.446902098687393
MAP1B	BIRB 0796	0.219192890431491	8.73795119085444e-06
MAP1B	BIX02189	0.0549769336300569	0.270273588961653
MAP1B	Bleomycin	-0.143608	0.00382131111166762
MAP1B	BMS-754807	-0.458947	1.93653676617462e-22
MAP1B	BMS345541	-0.113579	0.0224172601753171
MAP1B	Bosutinib	0.190902589844829	0.000113030519745394
MAP1B	Bryostatin 1	0.0698638165595056	0.161032513911179
MAP1B	BX-795	-0.387615	6.21280547838904e-16
MAP1B	BX-912	-0.357252	1.31977946580915e-13
MAP1B	CAL-101	-0.486503	2.15032911760417e-25
MAP1B	CCT007093	0.291810349024265	2.26256897006197e-09
MAP1B	CCT018159	0.355713552437537	1.70592929920179e-13
MAP1B	Cetuximab	0.261764876896406	9.37326827221594e-08
MAP1B	CH5424802	-0.464423	5.26027604620066e-23
MAP1B	CMK	-0.425559	3.35110577710572e-19
MAP1B	CP466722	-0.330416	9.55988782647889e-12
MAP1B	CP724714	0.472075447353091	8.18016250950464e-24
MAP1B	Crizotinib	-0.443352	6.98331999969934e-21
MAP1B	CX-5461	-0.463895	5.97026823487491e-23
MAP1B	Cyclopamine	-0.0931496	0.0614073729907665
MAP1B	Dabrafenib	-0.0143654	0.773453018038604
MAP1B	EHT 1864	0.419465524833054	1.19808969660314e-18
MAP1B	EKB-569	0.219046937030481	8.86216072277092e-06
MAP1B	Epothilone B	-0.109518	0.0277296081014774
MAP1B	EX-527	-0.0757368	0.128571911839247
MAP1B	FK866	-0.160791	0.00118290681039152
MAP1B	FMK	-0.281907	8.11404996578497e-09
MAP1B	Foretinib	-0.255258	1.98065342856316e-07
MAP1B	FR-180204	0.372134947932218	1.02399504282701e-14
MAP1B	FTI-277	-0.229932	3.01227903399534e-06
MAP1B	GDC0449	0.146669973973161	0.00312779280036536
MAP1B	Gefitinib	0.363819243810335	4.34204695396305e-14
MAP1B	Gemcitabine	-0.19853	5.86702097830228e-05
MAP1B	Genentech Cpd 10	-0.4985	9.12238834811103e-27
MAP1B	GNF-2	-0.113472	0.0225446123950825
MAP1B	GSK-650394	0.0880125396173859	0.0772317152338623
MAP1B	GSK1070916	0.0175963021741325	0.724378794934971
MAP1B	GSK1904529A	0.228752110250507	3.39498257505452e-06
MAP1B	GSK2126458	-0.283429	6.6901556931221e-09
MAP1B	GSK429286A	-0.301347	6.30779786404499e-10
MAP1B	GSK690693	0.151625838083265	0.0022439692571102
MAP1B	GW 441756	0.412627007439348	4.85452005280588e-18
MAP1B	GW-2580	0.225591272787362	4.6621349380477e-06
MAP1B	GW843682X	-0.293793	1.74169445461667e-09
MAP1B	HG-5-88-01	-0.197507	6.41527711753002e-05
MAP1B	I-BET-762	-0.540575	4.93702647018228e-32
MAP1B	Imatinib	0.0308586800735119	0.536260777939297
MAP1B	IOX2	-0.344321	1.09391456243264e-12
MAP1B	IPA-3	-0.282407	7.61638424068393e-09
MAP1B	Ispinesib Mesylate	-0.0778431	0.118252533116952
MAP1B	JNJ-26854165	-0.173045	0.00047624360254905
MAP1B	JNK Inhibitor VIII	0.19973267961254	5.27834442143252e-05
MAP1B	JW-7-24-1	-0.489745	9.26818618279019e-26
MAP1B	KIN001-055	0.0414033583295216	0.406553140900539
MAP1B	KIN001-102	-0.0561958	0.259779561242321
MAP1B	KIN001-135	0.123758747763497	0.0127962703494836
MAP1B	KIN001-236	0.420691478805502	9.29133090134346e-19
MAP1B	KIN001-244	-0.331022	8.7177018360782e-12
MAP1B	KIN001-260	-0.612362	6.08656081140284e-43
MAP1B	KIN001-266	-0.179608	0.000285141161699968
MAP1B	KIN001-270	-0.350532	4.00899391358932e-13
MAP1B	KU-55933	-0.116058	0.0196270376374815
MAP1B	Lenalidomide	-0.00832216	0.867560439573497
MAP1B	LFM-A13	0.264425159709328	6.86261786879392e-08
MAP1B	Linifanib	0.280084	1.02101503281617e-08
MAP1B	Lisitinib	-0.286604	4.45516948533458e-09
MAP1B	LY317615	0.0312408523205455	0.53122273936317
MAP1B	Masitinib	-0.499488	6.99440466230861e-27
MAP1B	Methotrexate	0.279769011454158	1.06215558150131e-08
MAP1B	Midostaurin	-0.396038	1.26901976153724e-16
MAP1B	MK-2206	-0.121428	0.0145999073007719
MAP1B	MLN4924	0.156415457265909	0.00161268414762573
MAP1B	MP470	0.101016132309488	0.0424275967133127
MAP1B	MPS-1-IN-1	0.294038686204648	1.68582641058142e-09
MAP1B	Navitoclax	-0.0897492	0.0715476134272529
MAP1B	NG-25	0.186721261488713	0.000160219077536542
MAP1B	Nilotinib	-0.0828202	0.0964397926602378
MAP1B	NPK76-II-72-1	0.290065823709949	2.8436490475237e-09
MAP1B	NSC-207895	0.0140984251864614	0.77755182698469
MAP1B	NSC-87877	-0.0440541	0.377149076571981
MAP1B	NU-7441	-0.297942	1.00070550524252e-09
MAP1B	Nutlin-3a (-)	-0.183599	0.000206895691707366
MAP1B	OSI-930	-0.16634	0.00078953280158887
MAP1B	OSU-03012	-0.234199	1.94445740192564e-06
MAP1B	PAC-1	-0.164246	0.000920990368576213
MAP1B	Parthenolide	-0.388541	5.22879795294862e-16
MAP1B	Pazopanib	-0.312729	1.29088116855692e-10
MAP1B	PD-0325901	0.0277806465972249	0.577690449175877
MAP1B	PD-0332991	-0.0684738	0.169548931667216
MAP1B	PD-173074	-0.306509	3.09795049001391e-10
MAP1B	PF-4708671	0.164977025533384	0.000872966592635884
MAP1B	PHA-665752	-0.181173	0.000251630598732341
MAP1B	PHA-793887	0.00936667780122479	0.851120713880446
MAP1B	Phenformin	-0.21135	1.84057323683886e-05
MAP1B	PI-103	-0.281233	8.83547897276429e-09
MAP1B	PIK-93	0.235435392917203	1.7102431085202e-06
MAP1B	piperlongumine	-0.311748	1.48418088494297e-10
MAP1B	QL-X-138	-0.199016	5.6218202918505e-05
MAP1B	QL-XI-92	-0.457693	2.60129262346299e-22
MAP1B	QL-XII-47	-0.440056	1.45544556800727e-20
MAP1B	QL-XII-61	-0.14557	0.00336252095539198
MAP1B	QS11	0.131825402971062	0.0079771515053235
MAP1B	Rapamycin	0.529789553212437	1.3015402244271e-30
MAP1B	RO-3306	0.293611745208676	1.78394857260199e-09
MAP1B	rTRAIL	0.567558180492493	8.03036395015903e-36
MAP1B	Ruxolitinib	0.0358014411351464	0.473003663304915
MAP1B	SB 216763	0.355466960344808	1.77736216510941e-13
MAP1B	SB 505124	-0.512951	1.71152469998138e-28
MAP1B	SB52334	-0.169547	0.000621405569292498
MAP1B	SB590885	0.135336474000595	0.00644290560579315
MAP1B	SGC0946	0.364290862561853	4.00493901763208e-14
MAP1B	SL 0101-1	-0.0485377	0.330480537621134
MAP1B	STF-62247	-0.362966	5.02374276616607e-14
MAP1B	Sunitinib	-0.399983	5.93732602255155e-17
MAP1B	T0901317	0.0291621992702513	0.558910136829616
MAP1B	TAK-715	0.271262949155896	3.0311195718761e-08
MAP1B	Talazoparib	-0.300505	7.07447592253596e-10
MAP1B	Tamoxifen	0.00583504226506578	0.906923056567449
MAP1B	Temozolomide	-0.116104	0.0195781236478453
MAP1B	TG101348	-0.371067	1.23556211016735e-14
MAP1B	TGX221	-0.403578	2.94537477585803e-17
MAP1B	THZ-2-102-1	-0.140228	0.00474609764904018
MAP1B	THZ-2-49	-0.644439	8.75408192946392e-49
MAP1B	Tivozanib	-0.0274085	0.582799623226139
MAP1B	TL-1-85	-0.105542	0.0339461097545348
MAP1B	TL-2-105	-0.255238	1.98534014330943e-07
MAP1B	TPCA-1	0.231633779986532	2.53240160189226e-06
MAP1B	Tubastatin A	0.287276057299996	4.0853801295483e-09
MAP1B	UNC1215	0.155319441857452	0.00174074467097595
MAP1B	Veliparib	-0.0992954	0.0460907332096279
MAP1B	VNLG/124	0.170730355732298	0.000568232359451652
MAP1B	VX-11e	0.374885223209977	6.29192369977644e-15
MAP1B	VX-702	0.111371726296609	0.0251834987229332
MAP1B	WH-4-023	-0.281283	8.77977784032471e-09
MAP1B	WZ3105	0.416618250599261	2.15368465311951e-18
MAP1B	XAV939	-0.105683	0.0337056208385056
MAP1B	XL-184	0.118054463002952	0.0176051510995723
MAP1B	XMD11-85h	0.26590889796174	5.75869455446603e-08
MAP1B	XMD13-2	-0.0128557	0.796710262642117
MAP1B	XMD14-99	-0.348937	5.1986694010183e-13
MAP1B	XMD15-27	-0.308407	2.37687276448698e-10
MAP1B	Y-39983	-0.330772	9.0557860154159e-12
MAP1B	YM201636	-0.33355	5.9199115489169e-12
MAP1B	Zibotentan	0.0922676636145364	0.0639160860263455
MAP1B	ZM-447439	-0.163365	0.000982172526517641
MAP1B	ZSTK474	-0.302144	5.65751724211732e-10
POGLUT3	5-Fluorouracil	0.0565851456940566	0.256487345157112
POGLUT3	681640	-0.0110977	0.824020094090539
POGLUT3	AC220	0.08678512185379	0.0814659466827964
POGLUT3	AG-014699	0.0652761057743491	0.190410739832776
POGLUT3	AKT inhibitor VIII	0.356048557709369	1.61336990517287e-13
POGLUT3	AMG-706	-0.29899	8.68749593735118e-10
POGLUT3	AP-24534	0.063130845756205	0.205425028364003
POGLUT3	AS601245	-0.333349	6.10627527478133e-12
POGLUT3	AS605240	0.287380036597539	4.03086555327777e-09
POGLUT3	AT-7519	0.380656808443458	2.23014607379117e-15
POGLUT3	ATRA	-0.0476842	0.339065046943252
POGLUT3	AUY922	-0.0450719	0.36621447184634
POGLUT3	Axitinib	-0.0120612	0.809024860190228
POGLUT3	BAY 61-3606	-0.392643	2.42030633680569e-16
POGLUT3	Bexarotene	-0.379434	2.78282231083902e-15
POGLUT3	BHG712	0.305777260935357	3.42960167189103e-10
POGLUT3	BIRB 0796	-0.00998616	0.841400499380926
POGLUT3	BIX02189	0.418208686046438	1.55315258900109e-18
POGLUT3	Bleomycin	-0.102024	0.0403982580748963
POGLUT3	BMS-754807	-0.187138	0.000154799076392231
POGLUT3	BMS345541	0.287144363733313	4.15545164640532e-09
POGLUT3	Bosutinib	0.0102700592639909	0.836953812658508
POGLUT3	Bryostatin 1	-0.250325	3.44606261148045e-07
POGLUT3	BX-795	-0.188993	0.000132676254664156
POGLUT3	BX-912	0.0124910257775157	0.802356629703776
POGLUT3	CAL-101	-0.0873294	0.0795655891285218
POGLUT3	CCT007093	0.15661908622624	0.00158986556099717
POGLUT3	CCT018159	0.261322807218687	9.86840993530017e-08
POGLUT3	Cetuximab	0.193595521669619	8.99269920618884e-05
POGLUT3	CH5424802	-0.222267	6.47660696363817e-06
POGLUT3	CMK	-0.3781	3.53958695424758e-15
POGLUT3	CP466722	0.121714024173302	0.0143672000309569
POGLUT3	CP724714	0.396219406886925	1.22581479376203e-16
POGLUT3	Crizotinib	-0.454225	5.84687981421992e-22
POGLUT3	CX-5461	-0.106949	0.0316216952179388
POGLUT3	Cyclopamine	-0.246649	5.16734819257348e-07
POGLUT3	Dabrafenib	0.157679341135106	0.00147576672757686
POGLUT3	EHT 1864	0.23537076619159	1.72178935137605e-06
POGLUT3	EKB-569	0.257551495430767	1.52512836951518e-07
POGLUT3	Epothilone B	-0.236083	1.59858158901556e-06
POGLUT3	EX-527	-0.109733	0.0274228505979871
POGLUT3	FK866	-0.2552	1.99378371515679e-07
POGLUT3	FMK	-0.0657875	0.186953583659699
POGLUT3	Foretinib	0.131592811886648	0.00808945410262315
POGLUT3	FR-180204	0.46258561340005	8.16675197421298e-23
POGLUT3	FTI-277	-0.170057	0.000597956950000892
POGLUT3	GDC0449	0.0867771144360093	0.0814941739510235
POGLUT3	Gefitinib	0.139170740895429	0.00507429394589152
POGLUT3	Gemcitabine	-0.303581	4.64517303477988e-10
POGLUT3	Genentech Cpd 10	-0.187641	0.000148477426104494
POGLUT3	GNF-2	-0.355851	1.667211845184e-13
POGLUT3	GSK-650394	-0.0489401	0.326482656790812
POGLUT3	GSK1070916	0.245065383295981	6.14084331359028e-07
POGLUT3	GSK1904529A	-0.0552212	0.268148044913765
POGLUT3	GSK2126458	0.167747395086903	0.000711129783697083
POGLUT3	GSK429286A	-0.217484	1.0302190634255e-05
POGLUT3	GSK690693	0.3551400797648	1.87658124357902e-13
POGLUT3	GW 441756	0.0699205900738957	0.160691642704369
POGLUT3	GW-2580	-0.0072176	0.885007549228882
POGLUT3	GW843682X	-0.343055	1.33873170534222e-12
POGLUT3	HG-5-88-01	-0.215471	1.24864524773239e-05
POGLUT3	I-BET-762	-0.112355	0.0239164252480484
POGLUT3	Imatinib	-0.11945	0.0163024376816042
POGLUT3	IOX2	-0.274552	2.02933340943889e-08
POGLUT3	IPA-3	-0.21854	9.30701358587819e-06
POGLUT3	Ispinesib Mesylate	0.153114749026598	0.00202698146564604
POGLUT3	JNJ-26854165	-0.0442541	0.374984824730469
POGLUT3	JNK Inhibitor VIII	0.0844303950659747	0.0901135560718467
POGLUT3	JW-7-24-1	-0.114147	0.0217492356507541
POGLUT3	KIN001-055	0.14656013161283	0.00315054780635253
POGLUT3	KIN001-102	0.329034805879264	1.1786257364168e-11
POGLUT3	KIN001-135	-0.0531494	0.286544167683881
POGLUT3	KIN001-236	0.486441166862757	2.18498484617626e-25
POGLUT3	KIN001-244	0.0150126344313505	0.763542447550791
POGLUT3	KIN001-260	-0.295726	1.34684207701829e-09
POGLUT3	KIN001-266	-0.0388713	0.435875595248285
POGLUT3	KIN001-270	-0.237834	1.33049048382004e-06
POGLUT3	KU-55933	-0.247814	4.54814371684145e-07
POGLUT3	Lenalidomide	-0.111853	0.0245565126310305
POGLUT3	LFM-A13	0.117169268622478	0.0184780836614027
POGLUT3	Linifanib	0.216500740231178	1.1319112559315e-05
POGLUT3	Lisitinib	-0.0823885	0.0981946280804821
POGLUT3	LY317615	0.359259532239411	9.42034130017289e-14
POGLUT3	Masitinib	-0.184168	0.000197543194907963
POGLUT3	Methotrexate	0.378334475300301	3.39358850151542e-15
POGLUT3	Midostaurin	-0.213754	1.46912753870726e-05
POGLUT3	MK-2206	-0.153817	0.00193142002423423
POGLUT3	MLN4924	-0.0165979	0.739433747683728
POGLUT3	MP470	-0.0589024	0.237491209313336
POGLUT3	MPS-1-IN-1	0.35090215390439	3.77373737452166e-13
POGLUT3	Navitoclax	-0.221711	6.83902488222426e-06
POGLUT3	NG-25	0.300269977369945	7.30420658043002e-10
POGLUT3	Nilotinib	-0.202256	4.21991768218288e-05
POGLUT3	NPK76-II-72-1	0.356579777084408	1.47658451397541e-13
POGLUT3	NSC-207895	-0.14174	0.00431001163550681
POGLUT3	NSC-87877	-0.112863	0.0232845319353406
POGLUT3	NU-7441	-0.275259	1.86026065267401e-08
POGLUT3	Nutlin-3a (-)	-0.0427662	0.391269108263074
POGLUT3	OSI-930	-0.167293	0.000735623579138945
POGLUT3	OSU-03012	-0.344594	1.04713555528158e-12
POGLUT3	PAC-1	0.107315595083081	0.031039599344031
POGLUT3	Parthenolide	-0.270988	3.13384467140708e-08
POGLUT3	Pazopanib	-0.343994	1.15261642089131e-12
POGLUT3	PD-0325901	-0.00256001	0.959089518671715
POGLUT3	PD-0332991	0.169152878894176	0.000640096613351926
POGLUT3	PD-173074	-0.184384	0.00019408686868106
POGLUT3	PF-4708671	0.0701690020118637	0.159206550024839
POGLUT3	PHA-665752	-0.245919	5.59612299519404e-07
POGLUT3	PHA-793887	0.144796679833409	0.00353704317530559
POGLUT3	Phenformin	-0.111508	0.0250049840536528
POGLUT3	PI-103	0.024587140269031	0.622197265545142
POGLUT3	PIK-93	0.476807151352025	2.5277662951599e-24
POGLUT3	piperlongumine	-0.358154	1.13453648714088e-13
POGLUT3	QL-X-138	0.102559916868444	0.0393528975455971
POGLUT3	QL-XI-92	-0.222068	6.60408172634517e-06
POGLUT3	QL-XII-47	-0.0470358	0.345681084131232
POGLUT3	QL-XII-61	-0.196367	7.08378058432505e-05
POGLUT3	QS11	0.0138313583219364	0.781658232346726
POGLUT3	Rapamycin	0.22492490770996	4.9816487221924e-06
POGLUT3	RO-3306	0.0689089256320173	0.166847565745731
POGLUT3	rTRAIL	0.433857546217814	5.66850350822931e-20
POGLUT3	Ruxolitinib	-0.0939294	0.059257304534238
POGLUT3	SB 216763	0.144491670010674	0.00360809348196871
POGLUT3	SB 505124	-0.331367	8.27013480207572e-12
POGLUT3	SB52334	0.136935215440485	0.00583641061360012
POGLUT3	SB590885	0.0479131122376092	0.336748564723059
POGLUT3	SGC0946	0.227203564028859	3.96797331725311e-06
POGLUT3	SL 0101-1	-0.13988	0.00485202229114361
POGLUT3	STF-62247	-0.240781	9.73759839910772e-07
POGLUT3	Sunitinib	-0.426237	2.90364311894183e-19
POGLUT3	T0901317	-0.0261797	0.599816030891376
POGLUT3	TAK-715	0.199756319717993	5.26735639855331e-05
POGLUT3	Talazoparib	-0.26563	5.95226331000643e-08
POGLUT3	Tamoxifen	-0.212971	1.58149265208289e-05
POGLUT3	Temozolomide	-0.252432	2.7239480613641e-07
POGLUT3	TG101348	0.128332154969012	0.00981905452634389
POGLUT3	TGX221	-0.477183	2.30053620424824e-24
POGLUT3	THZ-2-102-1	0.170422236599177	0.000581652067429444
POGLUT3	THZ-2-49	-0.235477	1.70277604600364e-06
POGLUT3	Tivozanib	0.0241916830227274	0.627810314937695
POGLUT3	TL-1-85	0.110715107904504	0.0260613577086649
POGLUT3	TL-2-105	0.104167042014375	0.0363544198746114
POGLUT3	TPCA-1	0.402355636721654	3.74152039184918e-17
POGLUT3	Tubastatin A	0.438469636872703	2.06668771428917e-20
POGLUT3	UNC1215	0.191441162313088	0.000108004862816573
POGLUT3	Veliparib	-0.231156	2.65927914133109e-06
POGLUT3	VNLG/124	0.181683941760595	0.000241522937163655
POGLUT3	VX-11e	0.439697137621124	1.57586200782262e-20
POGLUT3	VX-702	0.0281335164120217	0.57286562409221
POGLUT3	WH-4-023	-0.325823	1.91034571409458e-11
POGLUT3	WZ3105	0.41396402667562	3.70196613371313e-18
POGLUT3	XAV939	-0.151039	0.00233522495129021
POGLUT3	XL-184	0.388270588845485	5.49912876319713e-16
POGLUT3	XMD11-85h	0.0584090170803681	0.241450345804965
POGLUT3	XMD13-2	-0.00178729	0.971431591490127
POGLUT3	XMD14-99	-0.152963	0.00204816276289186
POGLUT3	XMD15-27	-0.147919	0.00287940661263678
POGLUT3	Y-39983	-0.102059	0.040329756275164
POGLUT3	YM201636	0.0429559746710817	0.389168261716699
POGLUT3	Zibotentan	0.145820901362262	0.0033076386423339
POGLUT3	ZM-447439	-0.0618708	0.21463420001097
POGLUT3	ZSTK474	0.153893288418999	0.00192132288607497
RUNX2	5-Fluorouracil	-0.038175	0.444146745717686
RUNX2	681640	-0.105406	0.034177304090841
RUNX2	AC220	0.078433213827157	0.115480743802768
RUNX2	AG-014699	-0.152398	0.0021289075534182
RUNX2	AKT inhibitor VIII	0.291405350693784	2.38621099353725e-09
RUNX2	AMG-706	-0.334135	5.41078012347431e-12
RUNX2	AP-24534	-0.0579723	0.244992923356163
RUNX2	AS601245	-0.15736	0.00150934689070726
RUNX2	AS605240	0.153299577513113	0.00200142766708418
RUNX2	AT-7519	0.193912387099377	8.75217821228292e-05
RUNX2	ATRA	-0.110691	0.0260944414355439
RUNX2	AUY922	-0.14498	0.00349485753888883
RUNX2	Axitinib	0.0310112774030597	0.534246272589428
RUNX2	BAY 61-3606	-0.221099	7.26037616115551e-06
RUNX2	Bexarotene	-0.304947	3.84739942385365e-10
RUNX2	BHG712	0.18105902391293	0.000253948414673336
RUNX2	BIRB 0796	0.0323694448360955	0.516485825114712
RUNX2	BIX02189	0.202983154802017	3.95427481238365e-05
RUNX2	Bleomycin	-0.258858	1.31258505034809e-07
RUNX2	BMS-754807	-0.336598	3.6955292977881e-12
RUNX2	BMS345541	0.0891747112790918	0.0733889470388941
RUNX2	Bosutinib	-0.179337	0.000291337961701018
RUNX2	Bryostatin 1	-0.160756	0.0011858354660639
RUNX2	BX-795	-0.294274	1.63402413515006e-09
RUNX2	BX-912	-0.135991	0.00618805521896853
RUNX2	CAL-101	-0.214709	1.34226079488075e-05
RUNX2	CCT007093	0.077710908247401	0.118880618935912
RUNX2	CCT018159	0.0553500090561183	0.267031204353122
RUNX2	Cetuximab	-0.090515	0.0691523496526024
RUNX2	CH5424802	-0.31875	5.42431954220171e-11
RUNX2	CMK	-0.398504	7.90323697966214e-17
RUNX2	CP466722	-0.0151955	0.760748772359086
RUNX2	CP724714	0.272371079077495	2.64943872883533e-08
RUNX2	Crizotinib	-0.443699	6.46009225314907e-21
RUNX2	CX-5461	-0.21348	1.50750262490192e-05
RUNX2	Cyclopamine	0.0180443544580419	0.717656419209108
RUNX2	Dabrafenib	0.0531617998621182	0.286431754438721
RUNX2	EHT 1864	0.203636396393988	3.7292162522799e-05
RUNX2	EKB-569	-0.00271925	0.956547220439059
RUNX2	Epothilone B	-0.214611	1.3547426305852e-05
RUNX2	EX-527	-0.118986	0.0167254812790575
RUNX2	FK866	-0.135999	0.00618485551884668
RUNX2	FMK	-0.135913	0.00621796747738817
RUNX2	Foretinib	-0.106731	0.0319733857326293
RUNX2	FR-180204	0.363391591400345	4.67165914762053e-14
RUNX2	FTI-277	-0.33725	3.33889241487716e-12
RUNX2	GDC0449	-0.00542839	0.913383270313363
RUNX2	Gefitinib	0.00175380672010801	0.97196660560139
RUNX2	Gemcitabine	-0.198857	5.70073908647885e-05
RUNX2	Genentech Cpd 10	-0.252447	2.71941289214638e-07
RUNX2	GNF-2	-0.195941	7.35015008911947e-05
RUNX2	GSK-650394	-0.0863045	0.0831742373077087
RUNX2	GSK1070916	0.076928820006282	0.122649502132155
RUNX2	GSK1904529A	0.0930038043884031	0.0618163347176458
RUNX2	GSK2126458	0.0636927385950362	0.201412026447733
RUNX2	GSK429286A	-0.259474	1.22267900754641e-07
RUNX2	GSK690693	0.268126328133928	4.42208952301506e-08
RUNX2	GW 441756	0.207533279583536	2.61886741105953e-05
RUNX2	GW-2580	-0.0208892	0.675499795188274
RUNX2	GW843682X	-0.415279	2.83242155445349e-18
RUNX2	HG-5-88-01	-0.296116	1.27849455409739e-09
RUNX2	I-BET-762	-0.228474	3.49184225739038e-06
RUNX2	Imatinib	0.0386957607132102	0.437952247242979
RUNX2	IOX2	-0.21336	1.52470147301387e-05
RUNX2	IPA-3	-0.191737	0.000105335974333811
RUNX2	Ispinesib Mesylate	0.114601086998014	0.0212276142652255
RUNX2	JNJ-26854165	-0.211573	1.80260972341204e-05
RUNX2	JNK Inhibitor VIII	-0.0483758	0.332097773625325
RUNX2	JW-7-24-1	-0.127804	0.010128151273191
RUNX2	KIN001-055	-0.0723876	0.146398554793462
RUNX2	KIN001-102	0.259823726682774	1.17423015044227e-07
RUNX2	KIN001-135	-0.0534875	0.28348585333557
RUNX2	KIN001-236	0.261175433584673	1.00390122887526e-07
RUNX2	KIN001-244	-0.0994972	0.0456479731000255
RUNX2	KIN001-260	-0.302735	5.21771832139319e-10
RUNX2	KIN001-266	-0.0975128	0.0501620023523027
RUNX2	KIN001-270	-0.243608	7.19076271286866e-07
RUNX2	KU-55933	-0.211593	1.79927493781668e-05
RUNX2	Lenalidomide	-0.105217	0.0345026740852445
RUNX2	LFM-A13	-0.00270232	0.95681740936816
RUNX2	Linifanib	0.201799603696463	4.39511154844272e-05
RUNX2	Lisitinib	-0.270231	3.43379387463329e-08
RUNX2	LY317615	0.150428371886554	0.00243364396620814
RUNX2	Masitinib	-0.222763	6.1683581953859e-06
RUNX2	Methotrexate	0.234295620346799	1.92517982783412e-06
RUNX2	Midostaurin	-0.336296	3.87317552009179e-12
RUNX2	MK-2206	-0.0175589	0.72494085699378
RUNX2	MLN4924	-0.148851	0.00270582945496647
RUNX2	MP470	0.0581910048751082	0.243214502404514
RUNX2	MPS-1-IN-1	0.334630307707367	5.01269082042032e-12
RUNX2	Navitoclax	-0.136829	0.00587513780812028
RUNX2	NG-25	0.243668122151539	7.14387998507486e-07
RUNX2	Nilotinib	-0.148832	0.00270919095592631
RUNX2	NPK76-II-72-1	0.302373512695879	5.4824958995798e-10
RUNX2	NSC-207895	-0.136128	0.0061360019748029
RUNX2	NSC-87877	-0.126951	0.0106455263173108
RUNX2	NU-7441	-0.264576	6.74142752280718e-08
RUNX2	Nutlin-3a (-)	-0.112601	0.0236086052454295
RUNX2	OSI-930	-0.219882	8.17363431114938e-06
RUNX2	OSU-03012	-0.274779	1.97341599544637e-08
RUNX2	PAC-1	0.10577399961064	0.033552481245463
RUNX2	Parthenolide	-0.356057	1.61110802983665e-13
RUNX2	Pazopanib	-0.18579	0.000172986075882507
RUNX2	PD-0325901	-0.120373	0.0154875448730618
RUNX2	PD-0332991	-0.0369643	0.458738815222143
RUNX2	PD-173074	-0.204182	3.55055528397655e-05
RUNX2	PF-4708671	0.0152466714956863	0.759968217902521
RUNX2	PHA-665752	-0.245865	5.62922305500533e-07
RUNX2	PHA-793887	0.100344059680386	0.0438280643242494
RUNX2	Phenformin	-0.00264336	0.957758751142648
RUNX2	PI-103	-0.0267274	0.592203760876433
RUNX2	PIK-93	0.415003682730235	2.99594650322209e-18
RUNX2	piperlongumine	-0.424996	3.77441951217177e-19
RUNX2	QL-X-138	0.086903334120882	0.0810501508495269
RUNX2	QL-XI-92	-0.29456	1.57316050207063e-09
RUNX2	QL-XII-47	-0.0764167	0.125167319625813
RUNX2	QL-XII-61	-0.105411	0.0341679618106076
RUNX2	QS11	0.0847285919495329	0.0889793487061583
RUNX2	Rapamycin	0.31577774990347	8.34226146424259e-11
RUNX2	RO-3306	-0.0429906	0.388785225182865
RUNX2	rTRAIL	0.222662933571593	6.22936449461873e-06
RUNX2	Ruxolitinib	-0.0440932	0.376725045930175
RUNX2	SB 216763	-0.0275654	0.580643447789634
RUNX2	SB 505124	-0.268475	4.24127950853845e-08
RUNX2	SB52334	0.125514561968938	0.0115702448980418
RUNX2	SB590885	0.0556913252856049	0.264088272489898
RUNX2	SGC0946	0.140602358994701	0.00463456111544462
RUNX2	SL 0101-1	-0.148727	0.00272824499899366
RUNX2	STF-62247	-0.237284	1.40973061828223e-06
RUNX2	Sunitinib	-0.432191	8.13210370585344e-20
RUNX2	T0901317	-0.0364898	0.464530505147209
RUNX2	TAK-715	0.250685077906501	3.31083701351949e-07
RUNX2	Talazoparib	-0.261064	1.01701489365162e-07
RUNX2	Tamoxifen	-0.132755	0.00754215817521804
RUNX2	Temozolomide	-0.289082	3.23253352154688e-09
RUNX2	TG101348	-0.0301149	0.546133936532561
RUNX2	TGX221	-0.42526	3.56949081434724e-19
RUNX2	THZ-2-102-1	0.148695766627782	0.0027340248501102
RUNX2	THZ-2-49	-0.250564	3.35570419737658e-07
RUNX2	Tivozanib	0.0130947686668063	0.79301513803278
RUNX2	TL-1-85	0.070340807121435	0.158185507466439
RUNX2	TL-2-105	0.0613905146754838	0.218221007409886
RUNX2	TPCA-1	0.352191942198086	3.05431081564442e-13
RUNX2	Tubastatin A	0.45088310683485	1.26508645531776e-21
RUNX2	UNC1215	-0.00166381	0.973404528108853
RUNX2	Veliparib	-0.145785	0.00331543062080757
RUNX2	VNLG/124	0.0669437506577123	0.17930746929169
RUNX2	VX-11e	0.244233191142505	6.7206243437822e-07
RUNX2	VX-702	0.0115938325949903	0.816290324043967
RUNX2	WH-4-023	-0.435406	4.04702278231401e-20
RUNX2	WZ3105	0.372935524763697	8.89069226229454e-15
RUNX2	XAV939	-0.269764	3.63273465440644e-08
RUNX2	XL-184	0.209669076581273	2.1515458533352e-05
RUNX2	XMD11-85h	0.0880632269434002	0.0770607745693891
RUNX2	XMD13-2	-0.111592	0.0248950965363666
RUNX2	XMD14-99	-0.267123	4.9851172217817e-08
RUNX2	XMD15-27	-0.217023	1.07671993784696e-05
RUNX2	Y-39983	-0.257548	1.52574218967264e-07
RUNX2	YM201636	0.0221902865732376	0.65654233502717
RUNX2	Zibotentan	0.0788532393444352	0.113539002843451
RUNX2	ZM-447439	-0.238394	1.25430301421338e-06
RUNX2	ZSTK474	0.0450172539403216	0.366796845081703
UNC93B1	5-Fluorouracil	0.274632227490739	2.0094283407601e-08
UNC93B1	681640	0.245038085280819	6.15907522016392e-07
UNC93B1	AC220	0.113482580681559	0.0225319920496526
UNC93B1	AG-014699	0.120636662508269	0.0152612068980551
UNC93B1	AKT inhibitor VIII	-0.0913896	0.0664971270691059
UNC93B1	AMG-706	0.413928903229446	3.72847751025384e-18
UNC93B1	AP-24534	0.1446822101565	0.00356355821511186
UNC93B1	AS601245	0.477205156413077	2.28809235665566e-24
UNC93B1	AS605240	0.129790050965394	0.00900879163276241
UNC93B1	AT-7519	0.0530960953829047	0.287028591793143
UNC93B1	ATRA	0.206782100873445	2.80497447527055e-05
UNC93B1	AUY922	0.235555118787313	1.68904842966751e-06
UNC93B1	Axitinib	0.236006445971313	1.61139013113491e-06
UNC93B1	BAY 61-3606	0.471585223038433	9.22891108874699e-24
UNC93B1	Bexarotene	0.365630343017759	3.18122315396373e-14
UNC93B1	BHG712	0.242062601628236	8.49071217855133e-07
UNC93B1	BIRB 0796	0.29200159056435	2.20636806848454e-09
UNC93B1	BIX02189	-0.0104783	0.833696195730819
UNC93B1	Bleomycin	0.2708463567614	3.18792979138714e-08
UNC93B1	BMS-754807	0.229581585122946	3.12149253518886e-06
UNC93B1	BMS345541	0.123262731566788	0.0131627531955386
UNC93B1	Bosutinib	0.109651213260284	0.0275396662476029
UNC93B1	Bryostatin 1	0.258122205934406	1.42852149545425e-07
UNC93B1	BX-795	0.258161515076239	1.42208910258412e-07
UNC93B1	BX-912	0.317289743862724	6.70565731589034e-11
UNC93B1	CAL-101	0.226896370364911	4.09212246453591e-06
UNC93B1	CCT007093	0.122283460769567	0.0139135280658852
UNC93B1	CCT018159	-0.0866262	0.0820274807421196
UNC93B1	Cetuximab	-0.0710327	0.154123471459229
UNC93B1	CH5424802	0.398511712213405	7.89126135997015e-17
UNC93B1	CMK	0.392034803149463	2.71514122989944e-16
UNC93B1	CP466722	0.226906015663601	4.08816864293481e-06
UNC93B1	CP724714	0.0517250070747356	0.299673966944493
UNC93B1	Crizotinib	0.379804018449818	2.60288392660863e-15
UNC93B1	CX-5461	0.378257676884314	3.44083440597874e-15
UNC93B1	Cyclopamine	0.377768132479087	3.75752789209757e-15
UNC93B1	Dabrafenib	0.115069687283038	0.0207009300395358
UNC93B1	EHT 1864	0.0163811749247712	0.742715559526341
UNC93B1	EKB-569	0.041244389120467	0.408358832121465
UNC93B1	Epothilone B	0.400008007417781	5.90863658167323e-17
UNC93B1	EX-527	0.342667434650826	1.4237116536881e-12
UNC93B1	FK866	0.516402740356749	6.43631739221405e-29
UNC93B1	FMK	0.338519046280145	2.7387475800515e-12
UNC93B1	Foretinib	0.237366797060186	1.39746476269586e-06
UNC93B1	FR-180204	-0.175951	0.000380313207370849
UNC93B1	FTI-277	0.336979256238279	3.48289487459344e-12
UNC93B1	GDC0449	0.261739920890352	9.40057030158764e-08
UNC93B1	Gefitinib	-0.0472159	0.343834609444187
UNC93B1	Gemcitabine	0.494312094567604	2.78863554472826e-26
UNC93B1	Genentech Cpd 10	0.482533001025495	5.95456023820496e-25
UNC93B1	GNF-2	0.440419989062595	1.34260868036955e-20
UNC93B1	GSK-650394	0.317835522179182	6.19548423158047e-11
UNC93B1	GSK1070916	0.139063186715694	0.00510880075391199
UNC93B1	GSK1904529A	0.177509893255661	0.000336609581622242
UNC93B1	GSK2126458	0.131726572160938	0.00802469920050647
UNC93B1	GSK429286A	0.390136499175145	3.88019052304017e-16
UNC93B1	GSK690693	0.068066508884139	0.172106993560968
UNC93B1	GW 441756	0.0804621735953579	0.106337150703597
UNC93B1	GW-2580	0.226044308318342	4.45618170477232e-06
UNC93B1	GW843682X	0.409692615249945	8.76301747522144e-18
UNC93B1	HG-5-88-01	-0.00480773	0.92325432074989
UNC93B1	I-BET-762	0.30719803163112	2.81462609838967e-10
UNC93B1	Imatinib	0.128121050318431	0.00994159293947093
UNC93B1	IOX2	0.370371644277745	1.39589371058361e-14
UNC93B1	IPA-3	0.38696610769431	7.00804997798484e-16
UNC93B1	Ispinesib Mesylate	0.21503447284348	1.30148787947374e-05
UNC93B1	JNJ-26854165	0.192608971401689	9.78199840298943e-05
UNC93B1	JNK Inhibitor VIII	0.169093187234356	0.000642974570091929
UNC93B1	JW-7-24-1	0.377466216431403	3.96691456324275e-15
UNC93B1	KIN001-055	0.189310279249596	0.000129204846525558
UNC93B1	KIN001-102	0.000139947824393688	0.99776257447135
UNC93B1	KIN001-135	0.172826827761353	0.000484278983365405
UNC93B1	KIN001-236	-0.116123	0.0195579056867282
UNC93B1	KIN001-244	0.370642986548448	1.33106788378185e-14
UNC93B1	KIN001-260	0.434404780428415	5.03298165347337e-20
UNC93B1	KIN001-266	0.322604667414632	3.08176976047859e-11
UNC93B1	KIN001-270	0.484467156393059	3.63135327337317e-25
UNC93B1	KU-55933	0.404554582836282	2.43078007290017e-17
UNC93B1	Lenalidomide	0.302821613840458	5.15593362268339e-10
UNC93B1	LFM-A13	0.0903238545525355	0.0697439009881757
UNC93B1	Linifanib	0.0695646239561921	0.162837877939364
UNC93B1	Lisitinib	0.162354581198401	0.00105688432543548
UNC93B1	LY317615	-0.302753	5.20480807975976e-10
UNC93B1	Masitinib	0.471741913645459	8.88003494414922e-24
UNC93B1	Methotrexate	0.0944980850442364	0.0577288323780287
UNC93B1	Midostaurin	0.305978902274016	3.33496623688074e-10
UNC93B1	MK-2206	0.442246408263655	8.94186558535649e-21
UNC93B1	MLN4924	0.124691691667099	0.0121312672064925
UNC93B1	MP470	0.333427784465791	6.03261559258058e-12
UNC93B1	MPS-1-IN-1	0.0929488316904478	0.061971147138145
UNC93B1	Navitoclax	0.420672058934595	9.32889995731901e-19
UNC93B1	NG-25	0.130934019787421	0.00841523168154101
UNC93B1	Nilotinib	0.300356967044926	7.21839066754401e-10
UNC93B1	NPK76-II-72-1	0.0706681917157803	0.156253540127752
UNC93B1	NSC-207895	0.355837635045556	1.67105558094599e-13
UNC93B1	NSC-87877	0.395833594939312	1.31969221834966e-16
UNC93B1	NU-7441	0.453367619640376	7.13318616124384e-22
UNC93B1	Nutlin-3a (-)	0.286907234974945	4.28457243682974e-09
UNC93B1	OSI-930	0.42498296148887	3.78446988902487e-19
UNC93B1	OSU-03012	0.393976601961271	1.87992308044402e-16
UNC93B1	PAC-1	0.300588272226726	6.99494551571035e-10
UNC93B1	Parthenolide	0.344290574632318	1.0992463275133e-12
UNC93B1	Pazopanib	0.413164194831394	4.35426243343164e-18
UNC93B1	PD-0325901	0.0636120187701152	0.201984992230881
UNC93B1	PD-0332991	-0.0414904	0.405566071925317
UNC93B1	PD-173074	0.365684393087779	3.15173068477378e-14
UNC93B1	PF-4708671	0.142274707206039	0.00416462224121715
UNC93B1	PHA-665752	0.24962906547065	3.72260118723066e-07
UNC93B1	PHA-793887	0.25335924824906	2.45467317825001e-07
UNC93B1	Phenformin	0.242609835838836	8.00637714614877e-07
UNC93B1	PI-103	0.252794361321988	2.61556602875976e-07
UNC93B1	PIK-93	-0.0866514	0.081938508366334
UNC93B1	piperlongumine	0.387004142928768	6.95878557766207e-16
UNC93B1	QL-X-138	0.137036582070118	0.00579974384865298
UNC93B1	QL-XI-92	0.417794484163056	1.69145316372582e-18
UNC93B1	QL-XII-47	0.302110409552121	5.68351500127256e-10
UNC93B1	QL-XII-61	0.32113385035774	3.82738435487712e-11
UNC93B1	QS11	0.199583068315103	5.34838780287812e-05
UNC93B1	Rapamycin	-0.0843594	0.0903852133030487
UNC93B1	RO-3306	0.141368049129148	0.00441376162426508
UNC93B1	rTRAIL	-0.279126	1.1512471180383e-08
UNC93B1	Ruxolitinib	0.376427617947899	4.77838139287392e-15
UNC93B1	SB 216763	0.0652610008726265	0.190513563482845
UNC93B1	SB 505124	0.42739774391004	2.27013032403477e-19
UNC93B1	SB52334	0.14588878242663	0.00329292265437925
UNC93B1	SB590885	0.117825148933421	0.0178277608682711
UNC93B1	SGC0946	-0.0282953	0.570659892644588
UNC93B1	SL 0101-1	0.330673050762479	9.19278295496702e-12
UNC93B1	STF-62247	0.467615363686906	2.4338761638253e-23
UNC93B1	Sunitinib	0.398111341324372	8.52436305942548e-17
UNC93B1	T0901317	0.417248341873062	1.89246628227894e-18
UNC93B1	TAK-715	0.196229234172383	7.16896731745636e-05
UNC93B1	Talazoparib	0.376733719691241	4.52364777080872e-15
UNC93B1	Tamoxifen	0.359683743395018	8.76997925054572e-14
UNC93B1	Temozolomide	0.371228619967042	1.20104911296468e-14
UNC93B1	TG101348	0.0468457598448017	0.347635082580027
UNC93B1	TGX221	0.446486335978511	3.44756279249954e-21
UNC93B1	THZ-2-102-1	0.305234940367486	3.6972725202255e-10
UNC93B1	THZ-2-49	0.252378157584162	2.7405539851013e-07
UNC93B1	Tivozanib	0.296783474873542	1.16918841872862e-09
UNC93B1	TL-1-85	0.344218871845828	1.11191320877282e-12
UNC93B1	TL-2-105	0.134243267172044	0.00688953836625155
UNC93B1	TPCA-1	0.037233218772663	0.455475086927827
UNC93B1	Tubastatin A	-0.0456761	0.359817848982425
UNC93B1	UNC1215	0.0625448483640754	0.209671523294623
UNC93B1	Veliparib	0.320691804498895	4.08398499867516e-11
UNC93B1	VNLG/124	0.0201188191606588	0.68682235840786
UNC93B1	VX-11e	0.0399137018747367	0.423659476558717
UNC93B1	VX-702	0.204721282715534	3.38199441104994e-05
UNC93B1	WH-4-023	0.33414444835716	5.40270721822803e-12
UNC93B1	WZ3105	-0.175548	0.000392441688670087
UNC93B1	XAV939	0.272382325081143	2.64581427812336e-08
UNC93B1	XL-184	0.0981046988073497	0.0487781256846003
UNC93B1	XMD11-85h	0.223776025245204	5.58215571951616e-06
UNC93B1	XMD13-2	0.363145313704241	4.87247071488688e-14
UNC93B1	XMD14-99	0.330942937139041	8.82276619785631e-12
UNC93B1	XMD15-27	0.405039577572315	2.20926331742961e-17
UNC93B1	Y-39983	0.33763204277417	3.1459816662635e-12
UNC93B1	YM201636	0.245761300695826	5.69317194484914e-07
UNC93B1	Zibotentan	0.116138677556755	0.0195417354654989
UNC93B1	ZM-447439	0.206444879392819	2.8925353904435e-05
UNC93B1	ZSTK474	0.171714342650146	0.000527275341997097
